# Supplementary material for: Overexpression of MaTPD1A impairs fruit and pollen development by modulating some regulators in Musa itinerans
Source: BMC Plant Biol. 2020 Aug 31;20:402. doi: 10.1186/s12870-020-02623-w (PMC7461258; doi:10.1186/s12870-020-02623-w)
Supplement: Supplementary file 1 — Additional file 1: Table S1. Primers used in this study. [file 12870_2020_2623_MOESM1_ESM.xlsx]

## Sheet: Sheet1
Supplementary table S1 Primers used in this study
Primer	Forward	Reverse
UBQ2 (HQ853254.1)	TCGGCAGCAGTCAAGTCT	CAGTCCCAAGTCCACCAAAC
TPD1A (Ma00_t03730.1)	gacagctcaatcgaggaag	cctctccggtcatctccatc
TPD1B (Ma08_t27040.1)	CTGTCTCGTCAACGATGGC	AGAGGATAGCGGTAGGTATTGG
TPD1C (Ma06_t07710.1)	CGCAAGCTCCTCCAAGTC	GACGACGACGACGATGTA
TPD1D (Ma09_t01210.1)	CTGCTTCTGCTCACCTTG	AGTTGCTGGAATCGGAATC
PTC1 (Ma08_t23580.1)	GGAAGCAGCATCGTGGTAG	CCTCACAGATGTCGCAGAAG
MYB80 (Ma05_t24840.1)	CGTGACACATAAGCCGTTCT	TGAGCAGGTGGAGCATCT
Ma07_t00120.1	TACCTACGCTGGGCTGTATCG	GAATTGCGGTGCCTTGTTCT
Ma08_t12900.1	CTGTGAGGGCAAGTGAAGCA	CAACAAACCCAAGATGGAATGA
Ma08_t25810.1	ATTCTTCTCCCATCCTCACCG	TTGGTTTCCCTTGCGTGGT
Ma09_t21410.1	TACGTCGGCGACATGGAGA	CCTTGTGGAGCAAGCTCTGG
Ma09_t28310.1	GCAGGTTGAGACGCTACCTTG	ACTTGTTTGCTCCTTGCCTTG
Ma11_t20400.1	CGACTCCCTGAACCACGAAC	CCGGGTAGAACAGCCCAAC
Ma02_t24010.1	ACCAATCTCAGCAGCACAAG	ACAATGGACATCGCTAACAACA
Ma06_t29250.1	TTCGCAATCCAAGGCTACG	ACGGTGTACGGCTCTGTT
Ma03_t04000.1	TATTCCACATTGTCACCGATAAGC	CATTCTGAACCTGAACCGTAGC
Ma03_t01820.1	TCTACAGATACATTGCCGACTCA	CTCCGTGAACAGTTGCGAAT
Ma04_t07200.1	CGATGGAGGAGGCTCTGAA	GGCACCTTGTACTGGTTGATG
Ma01_t22730.1	GCTTGTGCCTGCCTTGAT	ACCTGCCTGTATCTCCTTGAA
Ma08_t21980.1	GCCTACAAGCACTTCGTCAG	TGCTCGTCGTCCAGGATCT
Ma08_t05760.1	TCTGGATCTGGTTCAGGACTG	TACAAGTTAGAGCCGACGAAGT
