# Supplementary material for: Overexpression of MaTPD1A impairs fruit and pollen development by modulating some regulators in Musa itinerans
Source: BMC Plant Biol. 2020 Aug 31;20:402. doi: 10.1186/s12870-020-02623-w (PMC7461258; doi:10.1186/s12870-020-02623-w)
Supplement: Supplementary file 2 — Additional file 2: Table S2. Full genes that examined in transcriptome analysis. [file 12870_2020_2623_MOESM2_ESM.xlsx]

## Sheet: Sheet1
Supplementary table S2 Full genes that examined in tanscriptome analysis
#ID	gene_name	CK-1_FPKM	CK-1_count	CK-2_FPKM	CK-2_count	CK-3_FPKM	CK-3_count	T1-1_FPKM	T1-1_count	T1-2_FPKM	T1-2_count	T1-3_FPKM	T1-3_count	CK-1_CK-2_CK-3_vs_T1-1_T1-2_T1-3_DESeq_FDR	CK-1_CK-2_CK-3_vs_T1-1_T1-2_T1-3_DESeq_log2FC	CK-1_CK-2_CK-3_vs_T1-1_T1-2_T1-3_DESeq_(FDR_0.01_FC_2)_regulated	COG_class	COG_class_annotation	GO_annotation	KEGG_annotation	KEGG_pathway_annotation	KOG_class	KOG_class_annotation	Pfam_annotation	Swiss_Prot_annotation	eggNOG_class	eggNOG_class_annotation	NR_annotation
Ma00_g00010	Ma00_g00010	13.6967	1578	10.9541	1699	11.0674	1728	12.8599	2137	12.8787	1834	13.2405	1633	0.561608	0.201219	normal	[M]	Cell wall/membrane/envelope biogenesis	Biological Process: MAPK cascade (GO:0000165);; Molecular Function: MAP kinase activity (GO:0004707);; Molecular Function: ATP binding (GO:0005524);; Cellular Component: intracellular (GO:0005622);;	--	--	[T]	Signal transduction mechanisms	Protein kinase domain;; Protein tyrosine kinase;; Lipopolysaccharide kinase (Kdo/WaaP) family	Mitogen-activated protein kinase 10 OS=Oryza sativa subsp. japonica OX=39947 GN=MPK10 PE=2 SV=2	T	Signal transduction mechanisms	PREDICTED: mitogen-activated protein kinase 10-like isoform X1 [Musa acuminata subsp. malaccensis]
Ma00_g00020	Ma00_g00020	11.5027	621	11.1827	792	11.9441	851	13.655	1052	15.6853	1045	18.2184	1026	0.142658	0.535854	normal	[G]	Carbohydrate transport and metabolism	Molecular Function: ribokinase activity (GO:0004747);; Biological Process: D-ribose metabolic process (GO:0006014);; Biological Process: carbohydrate phosphorylation (GO:0046835);;	K00852|0|mus:103974352|K00852 ribokinase [EC:2.7.1.15] | (RefSeq) uncharacterized protein LOC103974352	Pentose phosphate pathway (ko00030)	[G]	Carbohydrate transport and metabolism	pfkB family carbohydrate kinase;; Phosphomethylpyrimidine kinase	Fructokinase-2 OS=Oryza sativa subsp. japonica OX=39947 GN=FRK2 PE=1 SV=1	G	Carbohydrate transport and metabolism	PREDICTED: uncharacterized protein LOC103974352 [Musa acuminata subsp. malaccensis]
Ma00_g00030	Ma00_g00030	7.90826	463	4.03791	312	4.0219	316	8.93998	785	6.06016	464	6.33276	405	0.137808	0.571043	normal	--	--	--	--	--	--	--	WRKY DNA -binding domain	Probable WRKY transcription factor 28 OS=Arabidopsis thaliana OX=3702 GN=WRKY28 PE=2 SV=1	S	Function unknown	PREDICTED: probable WRKY transcription factor 28 [Musa acuminata subsp. malaccensis]
Ma00_g00040	Ma00_g00040	9.59211	687	9.70455	908	11.6568	1134	9.99213	1020	12.2476	1137	10.8731	850	0.664848	0.207226	normal	--	--	Cellular Component: membrane (GO:0016020);;	--	--	--	--	Protein of unknown function (DUF1084)	Tobamovirus multiplication protein 1 OS=Nicotiana tabacum OX=4097 GN=TOM1 PE=1 SV=1	S	Function unknown	PREDICTED: tobamovirus multiplication protein 1-like isoform X1 [Musa acuminata subsp. malaccensis]
Ma00_g00050	Ma00_g00050	2.00142	153	1.66792	152	1.88075	165	2.68448	278	2.43959	221	2.06164	178	0.314753	0.547557	normal	--	--	Cellular Component: integral component of membrane (GO:0016021);; Biological Process: oxidation-reduction process (GO:0055114);;	--	--	[T]	Signal transduction mechanisms	Eukaryotic cytochrome b561	Cytochrome b561 domain-containing protein At2g30890 OS=Arabidopsis thaliana OX=3702 GN=At2g30890 PE=2 SV=1	S	Function unknown	PREDICTED: cytochrome b561 domain-containing protein At2g30890-like isoform X1 [Musa acuminata subsp. malaccensis]
Ma00_g00060	Ma00_g00060	0.135563	2	0.068476	1	0.210246	3	0.018549	1	0.377032	4	0.085614	1	--	--	--	--	--	--	--	--	--	--	--	--	--	--	--
Ma00_g00070	Ma00_g00070	0	0	0	0	0	0	0	0	0	0	0	0	--	--	--	--	--	--	--	--	[GC]	Carbohydrate transport and metabolism;; Energy production and conversion	UDP-glucoronosyl and UDP-glucosyl transferase	Scopoletin glucosyltransferase OS=Nicotiana tabacum OX=4097 GN=TOGT1 PE=1 SV=1	S	Function unknown	PREDICTED: scopoletin glucosyltransferase-like [Musa acuminata subsp. malaccensis]
Ma00_g00080	Ma00_g00080	17.374	1223	14.1262	1304	15.744	1462	5.01289	504	4.8313	420	4.90342	360	5.29041e-08	-1.59902	down	--	--	Biological Process: metabolic process (GO:0008152);; Molecular Function: transferase activity, transferring hexosyl groups (GO:0016758);;	--	--	[GC]	Carbohydrate transport and metabolism;; Energy production and conversion	UDP-glucoronosyl and UDP-glucosyl transferase	Scopoletin glucosyltransferase OS=Nicotiana tabacum OX=4097 GN=TOGT1 PE=1 SV=1	S	Function unknown	PREDICTED: scopoletin glucosyltransferase-like [Musa acuminata subsp. malaccensis]
Ma00_g00090	Ma00_g00090	0	0	0	0	0	0	0.123205	7	0.13379	6	0.059411	3	--	--	--	--	--	--	--	--	--	--	AP2 domain	Ethylene-responsive transcription factor ERF091 OS=Arabidopsis thaliana OX=3702 GN=ERF091 PE=1 SV=1	K	Transcription	PREDICTED: ethylene-responsive transcription factor 2-like [Musa acuminata subsp. malaccensis]
Ma00_g00100	Ma00_g00100	0.128251	5	0	0	0.045844	2	3.65721	165	2.19854	86	2.78408	92	2.56302e-15	5.51628	up	--	--	Molecular Function: DNA binding (GO:0003677);; Molecular Function: transcription factor activity, sequence-specific DNA binding (GO:0003700);; Cellular Component: nucleus (GO:0005634);; Biological Process: regulation of transcription, DNA-templated (GO:0006355);;	--	--	--	--	AP2 domain	Pathogenesis-related genes transcriptional activator PTI5 OS=Solanum lycopersicum OX=4081 GN=PTI5 PE=2 SV=1	K	Transcription	PREDICTED: pathogenesis-related genes transcriptional activator PTI5-like [Musa acuminata subsp. malaccensis]
Ma00_g00110	Ma00_g00110	12.0448	396	12.3384	531	11.939	518	14.4547	678	16.8897	685	14.3284	491	0.34465	0.405626	normal	[R]	General function prediction only	Molecular Function: GTP binding (GO:0005525);; Cellular Component: intracellular (GO:0005622);; Biological Process: small GTPase mediated signal transduction (GO:0007264);;	--	--	[U]	Intracellular trafficking, secretion, and vesicular transport	Ras family;; Ras of Complex, Roc, domain of DAPkinase;; ADP-ribosylation factor family;; 50S ribosome-binding GTPase;; Gtr1/RagA G protein conserved region	Ras-related protein RABA1f OS=Arabidopsis thaliana OX=3702 GN=RABA1F PE=2 SV=1	S	Function unknown	PREDICTED: ras-related protein RABA1f-like isoform X2 [Musa acuminata subsp. malaccensis]
Ma00_g00120	Ma00_g00120	18.9376	645	16.4286	734	19.4475	874	21.1463	1027	19.3124	811	19.7279	700	0.618675	0.211238	normal	--	--	--	--	--	[R]	General function prediction only	Casein kinase substrate phosphoprotein PP28	--	S	Function unknown	PREDICTED: 28 kDa heat- and acid-stable phosphoprotein-like [Musa acuminata subsp. malaccensis]
Ma00_g00130	Ma00_g00130	6.45026	634	5.09226	652	6.33534	814	4.12736	606	4.53343	568	4.22125	436	0.414414	-0.343352	normal	[CR]	Energy production and conversion;; General function prediction only	Molecular Function: NADPH:quinone reductase activity (GO:0003960);; Cellular Component: mitochondrion (GO:0005739);; Molecular Function: zinc ion binding (GO:0008270);; Biological Process: oxidation-reduction process (GO:0055114);;	--	--	[CR]	Energy production and conversion;; General function prediction only	Zinc-binding dehydrogenase;; Zinc-binding dehydrogenase;; Alcohol dehydrogenase GroES-like domain	2-methylene-furan-3-one reductase OS=Solanum lycopersicum OX=4081 GN=EO PE=1 SV=1	C	Energy production and conversion	PREDICTED: reticulon-4-interacting protein 1, mitochondrial-like [Musa acuminata subsp. malaccensis]
Ma00_g00140	Ma00_g00140	5.56057	212	3.77016	186	3.64297	176	12.6976	664	9.18953	421	8.52094	325	0.000916874	1.27967	up	--	--	--	--	--	[R]	General function prediction only	Optic atrophy 3 protein (OPA3)	--	S	Function unknown	PREDICTED: OPA3-like protein [Musa acuminata subsp. malaccensis]
Ma00_g00150	Ma00_g00150	2.7499	55	1.54847	41	1.91565	51	1.59661	46	0.942336	24	0.682016	15	--	--	--	--	--	--	--	--	[O]	Posttranslational modification, protein turnover, chaperones	Glutaredoxin	Glutaredoxin-C9 OS=Arabidopsis thaliana OX=3702 GN=GRXC9 PE=1 SV=1	O	Posttranslational modification, protein turnover, chaperones	PREDICTED: monothiol glutaredoxin-S9-like [Musa acuminata subsp. malaccensis]
Ma00_g00160	Ma00_g00160	2.65805	124	1.13572	70	1.92521	118	1.40625	93	0.643453	38	0.741449	37	0.187648	-0.934295	normal	[O]	Posttranslational modification, protein turnover, chaperones	Biological Process: protein folding (GO:0006457);; Molecular Function: unfolded protein binding (GO:0051082);;	K09510|0|mus:103978378|K09510 DnaJ homolog subfamily B member 4 | (RefSeq) dnaJ homolog subfamily B member 4-like isoform X1	--	[O]	Posttranslational modification, protein turnover, chaperones	DnaJ C terminal domain;; DnaJ domain	DnaJ protein ERDJ3B OS=Oryza sativa subsp. japonica OX=39947 GN=ERDJ3B PE=1 SV=1	O	Posttranslational modification, protein turnover, chaperones	PREDICTED: dnaJ homolog subfamily B member 4-like isoform X1 [Musa acuminata subsp. malaccensis]
Ma00_g00170	Ma00_g00170	21.717	737	22.6392	1007	23.6536	1059	18.3804	889	18.9447	793	14.953	529	0.445339	-0.307307	normal	[L]	Replication, recombination and repair	--	K07466|1.94158e-92|mus:103978377|K07466 replication factor A1 | (RefSeq) uncharacterized protein At4g28440-like	DNA replication (ko03030);; Nucleotide excision repair (ko03420);; Mismatch repair (ko03430);; Homologous recombination (ko03440)	--	--	--	Uncharacterized protein At4g28440 OS=Arabidopsis thaliana OX=3702 GN=At4g28440 PE=1 SV=1	S	Function unknown	PREDICTED: uncharacterized protein At4g28440-like [Musa acuminata subsp. malaccensis]
Ma00_g00180	Ma00_g00180	2.17366	68	1.32257	54	1.13651	47	12.2048	534	7.7519	294	6.78317	217	5.32888e-07	2.58481	up	[P]	Inorganic ion transport and metabolism	Cellular Component: cytoplasm (GO:0005737);; Biological Process: metal ion transport (GO:0030001);; Molecular Function: transition metal ion binding (GO:0046914);; Biological Process: cellular transition metal ion homeostasis (GO:0046916);;	--	--	[P]	Inorganic ion transport and metabolism	Heavy-metal-associated domain	Heavy metal-associated isoprenylated plant protein 28 OS=Arabidopsis thaliana OX=3702 GN=HIPP28 PE=3 SV=1	S	Function unknown	PREDICTED: heavy metal-associated isoprenylated plant protein 20-like [Musa acuminata subsp. malaccensis]
Ma00_g00190	Ma00_g00190	14.9999	484	4.05731	172	4.78578	204	18.2845	842	5.30651	212	2.8498	96	0.800666	0.24051	normal	--	--	--	--	--	--	--	Dof domain, zinc finger	Cyclic dof factor 4 OS=Arabidopsis thaliana OX=3702 GN=CDF4 PE=2 SV=1	S	Function unknown	PREDICTED: dof zinc finger protein DOF1.5 [Musa acuminata subsp. malaccensis]
Ma00_g00200	Ma00_g00200	0.011351	1	0.11607	1	0.048231	1	0.033451	1	0.269629	2	0.07711	1	--	--	--	--	--	--	--	--	--	--	--	--	--	--	--
Ma00_g00210	Ma00_g00210	4.40489	229	4.62327	343	5.20267	373	3.08683	264	4.31197	276	4.47349	287	0.806115	-0.101485	normal	--	--	Biological Process: anaerobic respiration (GO:0009061);; Molecular Function: oxidoreductase activity, acting on single donors with incorporation of molecular oxygen, incorporation of two atoms of oxygen (GO:0016702);; Biological Process: peptidyl-cysteine oxidation (GO:0018171);; Biological Process: detection of hypoxia (GO:0070483);;	K10712|2.49486e-168|mus:103978374|K10712 cysteamine dioxygenase [EC:1.13.11.19] | (RefSeq) plant cysteine oxidase 4	Taurine and hypotaurine metabolism (ko00430)	[S]	Function unknown	PCO_ADO	Plant cysteine oxidase 4 OS=Arabidopsis thaliana OX=3702 GN=PCO4 PE=1 SV=2	S	Function unknown	PREDICTED: plant cysteine oxidase 4 [Musa acuminata subsp. malaccensis]
Ma00_g00220	Ma00_g00220	23.0699	1586	25.6855	2240	24.8589	2272	18.4399	1785	22.6787	1898	19.8669	1403	0.515719	-0.204497	normal	--	--	--	--	--	[K]	Transcription	HCNGP-like protein	--	S	Function unknown	PREDICTED: uncharacterized protein LOC103978373 isoform X1 [Musa acuminata subsp. malaccensis]
Ma00_g00230	Ma00_g00230	20.9228	2585	23.3641	3796	24.8382	3743	23.2745	4421	29.8179	4703	37.5284	3879	0.153045	0.428294	normal	[T]	Signal transduction mechanisms	Molecular Function: protein serine/threonine kinase activity (GO:0004674);; Molecular Function: ATP binding (GO:0005524);; Cellular Component: plasma membrane (GO:0005886);; Biological Process: detection of brassinosteroid stimulus (GO:0009729);; Biological Process: response to auxin (GO:0009733);; Biological Process: brassinosteroid mediated signaling pathway (GO:0009742);; Biological Process: m…	--	--	[G]	Carbohydrate transport and metabolism	Protein kinase domain;; Protein tyrosine kinase	Shaggy-related protein kinase eta OS=Arabidopsis thaliana OX=3702 GN=ASK7 PE=1 SV=2	T	Signal transduction mechanisms	PREDICTED: shaggy-related protein kinase eta-like [Musa acuminata subsp. malaccensis]
Ma00_g00240	Ma00_g00240	3.11906	328	1.95228	271	2.38496	333	1.26756	192	1.64568	214	1.68735	186	0.222212	-0.606537	normal	--	--	--	--	--	--	--	DUF761-associated sequence motif	--	S	Function unknown	PREDICTED: uncharacterized protein LOC103978371 [Musa acuminata subsp. malaccensis]
Ma00_g00250	Ma00_g00250	0.219647	16	0.163425	16	0.252341	25	0.259459	27	0.297517	27	0.039813	4	--	--	--	--	--	Molecular Function: Rho guanyl-nucleotide exchange factor activity (GO:0005089);; Biological Process: positive regulation of GTPase activity (GO:0043547);;	--	--	--	--	PRONE (Plant-specific Rop nucleotide exchanger)	Rho guanine nucleotide exchange factor 8 OS=Arabidopsis thaliana OX=3702 GN=ROPGEF8 PE=1 SV=1	S	Function unknown	PREDICTED: rho guanine nucleotide exchange factor 8-like [Musa acuminata subsp. malaccensis]
Ma00_g00260	Ma00_g00260	0	0	0.045002	5	0.077261	7	0.052252	6	0.166686	14	0	0	--	--	--	[Q]	Secondary metabolites biosynthesis, transport and catabolism	Biological Process: fatty acid biosynthetic process (GO:0006633);; Cellular Component: integral component of membrane (GO:0016021);; Molecular Function: transferase activity, transferring acyl groups other than amino-acyl groups (GO:0016747);;	K15397|0|mus:103978364|K15397 3-ketoacyl-CoA synthase [EC:2.3.1.199] | (RefSeq) 3-ketoacyl-CoA synthase 20-like	Fatty acid elongation (ko00062)	--	--	FAE1/Type III polyketide synthase-like protein;; 3-Oxoacyl-[acyl-carrier-protein (ACP)] synthase III C terminal;; Chalcone and stilbene synthases, C-terminal domain;; 3-Oxoacyl-[acyl-carrier-protein (ACP)] synthase III	3-ketoacyl-CoA synthase 2 OS=Arabidopsis thaliana OX=3702 GN=KCS2 PE=2 SV=2	I	Lipid transport and metabolism	PREDICTED: 3-ketoacyl-CoA synthase 20-like [Musa acuminata subsp. malaccensis]
Ma00_g00270	Ma00_g00270	0	0	0	0	0	0	0	0	0	0	0	0	--	--	--	--	--	--	--	--	[R]	General function prediction only	--	Pentatricopeptide repeat-containing protein At3g23020 OS=Arabidopsis thaliana OX=3702 GN=At3g23020 PE=2 SV=1	--	--	PREDICTED: pentatricopeptide repeat-containing protein At3g23020 [Musa acuminata subsp. malaccensis]
Ma00_g00280	Ma00_g00280	3.89605	211	3.14917	215	3.01137	244	3.62563	311	3.5052	210	3.28904	187	0.862643	0.0983902	normal	--	--	--	--	--	--	--	--	--	--	--	PREDICTED: uncharacterized protein LOC103978362 isoform X2 [Musa acuminata subsp. malaccensis]
Ma00_g00290	Ma00_g00290	144.293	4536	104.319	4311	109.506	4550	166.563	7476	117.035	4554	111.386	3658	0.406704	0.220939	normal	[L]	Replication, recombination and repair	--	K07466|6.70669e-84|mus:103978360|K07466 replication factor A1 | (RefSeq) uncharacterized protein At4g28440	DNA replication (ko03030);; Nucleotide excision repair (ko03420);; Mismatch repair (ko03430);; Homologous recombination (ko03440)	--	--	--	Uncharacterized protein At4g28440 OS=Arabidopsis thaliana OX=3702 GN=At4g28440 PE=1 SV=1	S	Function unknown	PREDICTED: uncharacterized protein At4g28440 [Musa acuminata subsp. malaccensis]
Ma00_g00300	Ma00_g00300	13.555	1171	10.3801	1182	12.1685	1381	14.2604	1868	12.3148	1269	11.4081	1075	0.563314	0.189804	normal	--	--	Molecular Function: protein farnesyltransferase activity (GO:0004660);; Cellular Component: mitochondrion (GO:0005739);; Cellular Component: protein farnesyltransferase complex (GO:0005965);; Biological Process: protein farnesylation (GO:0018343);;	K05954|0|mus:103978359|K05954 protein farnesyltransferase subunit beta [EC:2.5.1.58] | (RefSeq) protein farnesyltransferase subunit beta isoform X1	Terpenoid backbone biosynthesis (ko00900)	[O]	Posttranslational modification, protein turnover, chaperones	Prenyltransferase and squalene oxidase repeat	Protein farnesyltransferase subunit beta OS=Pisum sativum OX=3888 GN=FTB PE=1 SV=1	O	Posttranslational modification, protein turnover, chaperones	PREDICTED: protein farnesyltransferase subunit beta isoform X1 [Musa acuminata subsp. malaccensis]
Ma00_g00310	Ma00_g00310	3.50034	210	2.61707	206	3.59389	284	1.78598	153	1.49414	111	1.35221	85	0.0645444	-0.984097	normal	--	--	--	--	--	--	--	Protein of unknown function (DUF1645)	--	S	Function unknown	PREDICTED: uncharacterized protein LOC103978358 [Musa acuminata subsp. malaccensis]
Ma00_g00320	Ma00_g00320	0.120439	8	0.208856	17	0.246074	20	0.395913	34	0.153706	12	0.215301	14	--	--	--	[G]	Carbohydrate transport and metabolism	--	--	--	[GC]	Carbohydrate transport and metabolism;; Energy production and conversion	UDP-glucoronosyl and UDP-glucosyl transferase	Scopoletin glucosyltransferase OS=Nicotiana tabacum OX=4097 GN=TOGT1 PE=1 SV=1	S	Function unknown	PREDICTED: scopoletin glucosyltransferase-like [Musa acuminata subsp. malaccensis]
Ma00_g00330	Ma00_g00330	8.73208	590	5.77269	511	5.27484	473	7.81969	766	6.32469	536	5.64668	403	0.756183	0.103169	normal	--	--	--	--	--	--	--	PDDEXK-like family of unknown function	--	S	Function unknown	PREDICTED: uncharacterized protein LOC103978357 [Musa acuminata subsp. malaccensis]
Ma00_g00340	Ma00_g00340	16.4283	742	10.9003	648	12.1032	699	12.1152	767	8.40441	469	8.23674	376	0.431546	-0.385386	normal	--	--	Cellular Component: nucleosome (GO:0000786);; Molecular Function: DNA binding (GO:0003677);; Cellular Component: nucleus (GO:0005634);; Molecular Function: protein heterodimerization activity (GO:0046982);;	K11251|8.84633e-76|mus:103978356|K11251 histone H2A | (RefSeq) probable histone H2A variant 3	--	[B]	Chromatin structure and dynamics	Core histone H2A/H2B/H3/H4;; C-terminus of histone H2A	Probable histone H2A variant 3 OS=Oryza sativa subsp. japonica OX=39947 GN=Os03g0743400 PE=2 SV=1	B	Chromatin structure and dynamics	PREDICTED: probable histone H2A variant 3 [Musa acuminata subsp. malaccensis]
Ma00_g00350	Ma00_g00350	0.804955	72	0.609017	71	0.773226	90	1.90681	240	1.35975	148	1.48752	137	0.0265563	1.18904	normal	[R]	General function prediction only	--	--	--	--	--	Domain of unknown function (DUF2828)	--	S	Function unknown	PREDICTED: uncharacterized protein LOC103974753 [Musa acuminata subsp. malaccensis]
Ma00_g00360	Ma00_g00360	27.3451	859	23.9321	982	29.3229	1115	21.4938	960	19.6262	761	20.6169	674	0.506181	-0.263706	normal	--	--	--	--	--	[R]	General function prediction only	HMG (high mobility group) box;; HMG-box domain	DNA-binding protein MNB1B OS=Zea mays OX=4577 GN=MNB1B PE=1 SV=1	B	Chromatin structure and dynamics	PREDICTED: HMG1/2-like protein isoform X3 [Musa acuminata subsp. malaccensis]
Ma00_g00370	Ma00_g00370	69.6391	2446	100.75	4603	118.361	5445	47.601	2395	12.1908	530	13.5039	491	0.00114877	-1.91131	down	[S]	Function unknown	--	--	--	[S]	Function unknown	Transport and Golgi organisation 2	--	S	Function unknown	PREDICTED: transport and Golgi organization 2 homolog [Musa acuminata subsp. malaccensis]
Ma00_g00380	Ma00_g00380	25.0481	1495	19.5922	1526	19.9335	1561	27.2808	2330	22.3429	1657	21.4936	1318	0.462768	0.220863	normal	--	--	Cellular Component: cytoplasm (GO:0005737);; Biological Process: transport (GO:0006810);; Biological Process: autophagy (GO:0006914);; Biological Process: leaf senescence (GO:0010150);; Biological Process: response to starvation (GO:0042594);;	K08339|0|mus:103973543|K08339 autophagy-related protein 5 | (RefSeq) autophagy protein 5 isoform X1	Regulation of autophagy (ko04140)	[O]	Posttranslational modification, protein turnover, chaperones	Autophagy protein Apg5	Autophagy protein 5 OS=Oryza sativa subsp. indica OX=39946 GN=ATG5 PE=3 SV=2	U	Intracellular trafficking, secretion, and vesicular transport	PREDICTED: autophagy protein 5 isoform X1 [Musa acuminata subsp. malaccensis]
Ma00_g00390	Ma00_g00390	14.7633	449	10.0855	410	11.9786	490	13.6842	603	11.2207	428	10.368	334	0.925429	0.0246893	normal	--	--	--	--	--	--	--	--	Outer envelope pore protein 21B, chloroplastic OS=Arabidopsis thaliana OX=3702 GN=OEP21B PE=2 SV=1	U	Intracellular trafficking, secretion, and vesicular transport	PREDICTED: outer envelope pore protein 21B, chloroplastic isoform X1 [Musa acuminata subsp. malaccensis]
Ma00_g00400	Ma00_g00400	28.7573	2247	27.8009	2849	29.0092	2991	23.6488	2635	27.1978	2622	27.2504	2219	0.848186	-0.0553882	normal	[M]	Cell wall/membrane/envelope biogenesis	Molecular Function: protein serine/threonine kinase activity (GO:0004674);; Molecular Function: ATP binding (GO:0005524);; Biological Process: protein phosphorylation (GO:0006468);;	K07198|0|mus:103973546|K07198 5'-AMP-activated protein kinase, catalytic alpha subunit [EC:2.7.11.11] | (RefSeq) SNF1-related protein kinase catalytic subunit alpha KIN10-like	Regulation of autophagy (ko04140)	[T]	Signal transduction mechanisms	Protein kinase domain;; Protein tyrosine kinase;; Kinase associated domain 1;; Kinase-like;; Adenylate sensor of SNF1-like protein kinase;; UBA/TS-N domain;; RIO1 family	SNF1-related protein kinase catalytic subunit alpha KIN10 OS=Arabidopsis thaliana OX=3702 GN=KIN10 PE=1 SV=2	T	Signal transduction mechanisms	PREDICTED: SNF1-related protein kinase catalytic subunit alpha KIN10-like [Musa acuminata subsp. malaccensis]
Ma00_g00410	Ma00_g00410	5.00296	406	1.18109	135	1.62312	192	13.1891	1402	19.0404	1618	12.3525	1097	2.88439e-14	2.46112	up	[I]	Lipid transport and metabolism	Cellular Component: chloroplast (GO:0009507);; Cellular Component: integral component of membrane (GO:0016021);; Biological Process: carotenoid biosynthetic process (GO:0016117);; Molecular Function: geranylgeranyl-diphosphate geranylgeranyltransferase activity (GO:0016767);;	K02291|0|mus:103973547|K02291 15-cis-phytoene/all-trans-phytoene synthase [EC:2.5.1.32 2.5.1.99] | (RefSeq) PSY1; phytoene synthase 2, chloroplastic	Carotenoid biosynthesis (ko00906)	[I]	Lipid transport and metabolism	Squalene/phytoene synthase	Phytoene synthase, chloroplastic OS=Narcissus pseudonarcissus OX=39639 GN=PSY PE=2 SV=1	I	Lipid transport and metabolism	PREDICTED: phytoene synthase 2, chloroplastic [Musa acuminata subsp. malaccensis]
Ma00_g00420	Ma00_g00420	54.9899	7079	58.1833	9825	55.509	10054	37.7944	6907	38.5801	6111	39.0408	5236	0.0692367	-0.508754	normal	--	--	Molecular Function: nucleic acid binding (GO:0003676);;	K11593|0|mus:103973548|K11593 eukaryotic translation initiation factor 2C | (RefSeq) protein argonaute 1B isoform X1	--	[J]	Translation, ribosomal structure and biogenesis	Piwi domain;; N-terminal domain of argonaute;; PAZ domain;; Argonaute linker 1 domain;; Argonaute linker 2 domain;; Mid domain of argonaute;; Glycine-rich region of argonaut	Protein argonaute 1B OS=Oryza sativa subsp. japonica OX=39947 GN=AGO1B PE=2 SV=3	J	Translation, ribosomal structure and biogenesis	PREDICTED: protein argonaute 1B isoform X2 [Musa acuminata subsp. malaccensis]
Ma00_g00430	Ma00_g00430	2.46125	247	0.850751	113	0.803391	107	0.361245	50	0.426827	54	0.51962	53	0.180527	-1.57203	normal	--	--	--	--	--	[R]	General function prediction only	Zinc-finger double-stranded RNA-binding;; Zinc-finger of C2H2 type	Protein indeterminate-domain 2 OS=Arabidopsis thaliana OX=3702 GN=IDD2 PE=1 SV=1	S	Function unknown	PREDICTED: protein indeterminate-domain 5, chloroplastic-like isoform X2 [Musa acuminata subsp. malaccensis]
Ma00_g00440	Ma00_g00440	9.41593	408	10.5227	598	13.0952	748	2.23361	138	1.79961	97	1.94466	88	6.2431e-10	-2.3902	down	--	--	Cellular Component: plastid (GO:0009536);;	--	--	--	--	Myb/SANT-like DNA-binding domain	Trihelix transcription factor ASR3 OS=Arabidopsis thaliana OX=3702 GN=ASR3 PE=1 SV=1	S	Function unknown	PREDICTED: trihelix transcription factor ASR3-like [Musa acuminata subsp. malaccensis]
Ma00_g00450	Ma00_g00450	0	0	0	0	0	0	0	0	0	0	0	0	--	--	--	--	--	--	--	--	[R]	General function prediction only	--	--	L	Replication, recombination and repair	PREDICTED: uncharacterized protein LOC103974600 [Musa acuminata subsp. malaccensis]
Ma00_g00460	Ma00_g00460	9.68325	204	12.5454	346	15.8415	440	19.8419	595	26.3431	683	27.9084	612	0.00835989	1.03187	up	[T]	Signal transduction mechanisms	Molecular Function: phosphorelay response regulator activity (GO:0000156);; Biological Process: phosphorelay signal transduction system (GO:0000160);; Cellular Component: nucleus (GO:0005634);; Cellular Component: cytosol (GO:0005829);; Biological Process: regulation of transcription, DNA-templated (GO:0006355);; Biological Process: cytokinin-activated signaling pathway (GO:0009736);;	K14492|2.0896e-81|mus:103973217|K14492 two-component response regulator ARR-A family | (RefSeq) two-component response regulator ORR5-like	Plant hormone signal transduction (ko04075)	[K]	Transcription	Response regulator receiver domain	Two-component response regulator ORR5 OS=Oryza sativa subsp. japonica OX=39947 GN=RR5 PE=2 SV=1	T	Signal transduction mechanisms	PREDICTED: two-component response regulator ORR5-like [Musa acuminata subsp. malaccensis]
Ma00_g00470	Ma00_g00470	6.62104	146	8.89503	258	7.4709	218	6.55946	207	9.76808	266	8.74991	202	0.816499	0.196979	normal	--	--	--	--	--	--	--	--	--	--	--	PREDICTED: protein BPS1, chloroplastic-like [Musa acuminata subsp. malaccensis]
Ma00_g00480	Ma00_g00480	0	0	0	0	0	0	0	0	0	0	0	0	--	--	--	--	--	Biological Process: response to hormone (GO:0009725);; Biological Process: response to lipid (GO:0033993);; Biological Process: response to oxygen-containing compound (GO:1901700);;	--	--	--	--	Gibberellin regulated protein	Gibberellin-regulated protein 1 OS=Arabidopsis thaliana OX=3702 GN=GASA1 PE=2 SV=2	O	Posttranslational modification, protein turnover, chaperones	PREDICTED: gibberellin-regulated protein 1-like [Musa acuminata subsp. malaccensis]
Ma00_g00490	Ma00_g00490	0	0	0	0	0	0	0	0	0	0	0	0	--	--	--	--	--	--	--	--	--	--	--	--	--	--	--
Ma00_g00500	Ma00_g00500	0.138109	3	0	0	0.113847	3	0.094409	3	0.039557	1	0.049813	2	--	--	--	[IQ]	Lipid transport and metabolism;; Secondary metabolites biosynthesis, transport and catabolism	Molecular Function: catalytic activity (GO:0003824);; Biological Process: metabolic process (GO:0008152);;	--	--	[I]	Lipid transport and metabolism	AMP-binding enzyme C-terminal domain;; AMP-binding enzyme;; AMP-binding enzyme	Probable acyl-activating enzyme 8 OS=Arabidopsis thaliana OX=3702 GN=AAE8 PE=2 SV=1	IQ	Lipid transport and metabolism;; Secondary metabolites biosynthesis, transport and catabolism	PREDICTED: probable acyl-activating enzyme 5, peroxisomal [Elaeis guineensis]
Ma00_g00510	Ma00_g00510	0.044667	4	0.045359	5	0.090545	9	0.511979	50	0.241168	21	0.085163	7	--	--	--	[C]	Energy production and conversion	Cellular Component: chloroplast (GO:0009507);;	--	--	[O]	Posttranslational modification, protein turnover, chaperones	DnaJ domain;; 4Fe-4S single cluster domain of Ferredoxin I;; 4Fe-4S single cluster domain	Chaperone protein dnaJ C76, chloroplastic OS=Arabidopsis thaliana OX=3702 GN=DJC76 PE=2 SV=1	C	Energy production and conversion	PREDICTED: uncharacterized protein LOC103973215 [Musa acuminata subsp. malaccensis]
Ma00_g00520	Ma00_g00520	2.77148	251	2.89106	342	0.969103	114	1.0114	130	3.2658	362	4.01551	377	0.768694	0.401324	normal	--	--	--	--	--	[R]	General function prediction only	PPR repeat family;; PPR repeat;; PPR repeat;; Pentatricopeptide repeat domain;; Pentacotripeptide-repeat region of PRORP;; Tetratricopeptide repeat	Pentatricopeptide repeat-containing protein At1g09900 OS=Arabidopsis thaliana OX=3702 GN=At1g09900 PE=2 SV=1	S	Function unknown	PREDICTED: pentatricopeptide repeat-containing protein At1g09900-like [Musa acuminata subsp. malaccensis]
Ma00_g00530	Ma00_g00530	1.67263	119	1.05276	99	1.06158	100	1.03338	105	0.709761	63	0.757025	57	0.522899	-0.509057	normal	--	--	--	--	--	[R]	General function prediction only	PPR repeat family;; PPR repeat;; PPR repeat;; Pentatricopeptide repeat domain;; Pentacotripeptide-repeat region of PRORP;; Tetratricopeptide repeat	Pentatricopeptide repeat-containing protein At4g33170 OS=Arabidopsis thaliana OX=3702 GN=PCMP-H53 PE=3 SV=1	S	Function unknown	PREDICTED: pentatricopeptide repeat-containing protein At4g33170-like [Musa acuminata subsp. malaccensis]
Ma00_g00540	Ma00_g00540	0	0	0	0	0	0	0	0	0	0	0	0	--	--	--	--	--	Cellular Component: integral component of membrane (GO:0016021);;	--	--	--	--	Domain of unknown function (DUF4408)	--	S	Function unknown	PREDICTED: uncharacterized protein LOC103973212 [Musa acuminata subsp. malaccensis]
Ma00_g00550	Ma00_g00550	5.35781	455	3.42631	380	3.63976	391	8.45454	996	6.27809	637	6.74609	575	0.0119825	0.84555	normal	--	--	--	--	--	[S]	Function unknown	Eukaryotic protein of unknown function (DUF829)	--	S	Function unknown	PREDICTED: transmembrane protein 53-A [Musa acuminata subsp. malaccensis]
Ma00_g00560	Ma00_g00560	5.53028	412	6.95194	679	7.79083	766	2.49026	265	1.34258	124	1.96285	153	3.16805e-06	-1.73482	down	--	--	Molecular Function: aspartic-type endopeptidase activity (GO:0004190);; Biological Process: proteolysis (GO:0006508);; Biological Process: protein catabolic process (GO:0030163);;	--	--	[O]	Posttranslational modification, protein turnover, chaperones	Xylanase inhibitor N-terminal;; Xylanase inhibitor C-terminal;; Eukaryotic aspartyl protease	Protein ASPARTIC PROTEASE IN GUARD CELL 2 OS=Arabidopsis thaliana OX=3702 GN=ASPG2 PE=2 SV=1	O	Posttranslational modification, protein turnover, chaperones	PREDICTED: protein ASPARTIC PROTEASE IN GUARD CELL 2 [Musa acuminata subsp. malaccensis]
Ma00_g00570	Ma00_g00570	7.57477	977	5.71886	967	7.0709	1221	4.72701	874	5.12784	814	5.31403	716	0.332216	-0.348158	normal	[F]	Nucleotide transport and metabolism	Biological Process: multicellular organism development (GO:0007275);; Cellular Component: integral component of membrane (GO:0016021);; Molecular Function: hydrolase activity (GO:0016787);;	--	--	[F]	Nucleotide transport and metabolism	GDA1/CD39 (nucleoside phosphatase) family	Probable apyrase 7 OS=Arabidopsis thaliana OX=3702 GN=APY7 PE=2 SV=1	GO	Carbohydrate transport and metabolism;; Posttranslational modification, protein turnover, chaperones	PREDICTED: probable apyrase 7 [Musa acuminata subsp. malaccensis]
Ma00_g00580	Ma00_g00580	58.3135	1856	64.6996	2700	71.5766	3005	27.1724	1233	19.0469	748	18.303	607	2.37417e-09	-1.52373	down	--	--	Molecular Function: DNA binding (GO:0003677);; Cellular Component: nucleus (GO:0005634);; Biological Process: polar nucleus fusion (GO:0010197);;	K11296|1.09246e-75|mus:103973208|K11296 high mobility group protein B3 | (RefSeq) high mobility group B protein 7-like	--	[R]	General function prediction only	HMG (high mobility group) box;; HMG-box domain	High mobility group B protein 7 OS=Arabidopsis thaliana OX=3702 GN=HMGB7 PE=1 SV=1	B	Chromatin structure and dynamics	PREDICTED: high mobility group B protein 7-like [Musa acuminata subsp. malaccensis]
Ma00_g00590	Ma00_g00590	0	0	0.087158	1	0.098711	1	0	0	0.033063	1	0.094569	1	--	--	--	--	--	--	--	--	--	--	--	--	--	--	--
Ma00_g00600	Ma00_g00600	3.11813	193	2.60863	212	2.19008	179	5.94867	525	8.25273	629	7.65473	493	5.09639e-05	1.54309	up	--	--	--	--	--	--	--	--	--	S	Function unknown	PREDICTED: uncharacterized protein LOC103973207 [Musa acuminata subsp. malaccensis]
Ma00_g00610	Ma00_g00610	0.17019	4	0.228722	7	0.405391	12	0.123188	4	0	0	0	0	--	--	--	--	--	Cellular Component: membrane (GO:0016020);;	--	--	--	--	--	NDR1/HIN1-like protein 6 OS=Arabidopsis thaliana OX=3702 GN=NHL6 PE=1 SV=1	S	Function unknown	PREDICTED: NDR1/HIN1-Like protein 3-like [Phoenix dactylifera]
Ma00_g00620	Ma00_g00620	64.5942	5849	54.9851	5747	56.7148	6773	63.2837	7770	69.6263	7201	93.8757	7577	0.279159	0.355508	normal	[G]	Carbohydrate transport and metabolism	Molecular Function: magnesium ion binding (GO:0000287);; Molecular Function: pyruvate kinase activity (GO:0004743);; Biological Process: glycolytic process (GO:0006096);; Molecular Function: kinase activity (GO:0016301);; Molecular Function: potassium ion binding (GO:0030955);;	K00873|0|mus:103973206|K00873 pyruvate kinase [EC:2.7.1.40] | (RefSeq) pyruvate kinase, cytosolic isozyme-like	Glycolysis / Gluconeogenesis (ko00010);; Purine metabolism (ko00230);; Pyruvate metabolism (ko00620);; Carbon metabolism (ko01200);; Biosynthesis of amino acids (ko01230)	[G]	Carbohydrate transport and metabolism	Pyruvate kinase, barrel domain;; Pyruvate kinase, alpha/beta domain	Pyruvate kinase, cytosolic isozyme OS=Solanum tuberosum OX=4113 PE=2 SV=1	G	Carbohydrate transport and metabolism	PREDICTED: pyruvate kinase, cytosolic isozyme-like [Musa acuminata subsp. malaccensis]
Ma00_g00630	Ma00_g00630	9.47347	1606	7.70824	1713	7.92922	1774	8.89377	2130	11.1933	2294	10.4996	1840	0.27519	0.34668	normal	--	--	Molecular Function: metal ion binding (GO:0046872);;	K16276|0|mus:103974394|K16276 zinc finger protein-like protein | (RefSeq) uncharacterized protein LOC103974394	--	[R]	General function prediction only	Hemerythrin HHE cation binding domain;; Zinc-ribbon;; CHY zinc finger;; Ring finger domain	Zinc finger protein BRUTUS OS=Arabidopsis thaliana OX=3702 GN=BTS PE=1 SV=1	S	Function unknown	PREDICTED: uncharacterized protein LOC103974394 [Musa acuminata subsp. malaccensis]
Ma00_g00640	Ma00_g00640	0	0	0.022569	1	0.015936	1	0.019467	1	0	0	0.02165	1	--	--	--	--	--	--	--	--	--	--	--	--	--	--	--
Ma00_g00650	Ma00_g00650	0	0	0	0	0	0	0	0	0	0	0	0	--	--	--	--	--	--	--	--	--	--	Protein of unknown function (DUF1319)	--	--	--	hypothetical protein AMTR_s00071p00160380 [Amborella trichopoda]
Ma00_g00660	Ma00_g00660	0	0	0	0	0	0	0	0	0	0	0	0	--	--	--	--	--	--	--	--	--	--	--	--	--	--	hypothetical protein AMTR_s00071p00160380 [Amborella trichopoda]
Ma00_g00670	Ma00_g00670	0	0	0	0	0	0	0	0	0	0	0	0	--	--	--	--	--	--	--	--	--	--	--	--	--	--	--
Ma00_g00680	Ma00_g00680	0	0	0	0	0	0	0	0	0	0	0	0	--	--	--	--	--	--	--	--	--	--	--	--	--	--	hypothetical protein AMTR_s00071p00160380 [Amborella trichopoda]
Ma00_g00690	Ma00_g00690	0	0	0	0	0	0	0	0	0	0	0	0	--	--	--	--	--	--	--	--	--	--	--	--	--	--	--
Ma00_g00700	Ma00_g00700	0	0	0	0	0	0	0	0	0	0	0	0	--	--	--	--	--	--	--	--	--	--	--	--	--	--	--
Ma00_g00710	Ma00_g00710	0	0	0	0	0	0	0	0	0	0	0	0	--	--	--	--	--	--	--	--	--	--	--	--	--	--	--
Ma00_g00720	Ma00_g00720	0	0	0	0	0	0	0	0	0	0	0	0	--	--	--	--	--	--	--	--	--	--	--	--	--	--	--
Ma00_g00730	Ma00_g00730	0	0	0	0	0	0	0	0	0	0	0	0	--	--	--	--	--	--	K13681|0|mus:103968361|K13681 xyloglucan fucosyltransferase [EC:2.4.1.-] | (RefSeq) galactoside 2-alpha-L-fucosyltransferase-like	--	--	--	Xyloglucan fucosyltransferase	Galactoside 2-alpha-L-fucosyltransferase OS=Pisum sativum OX=3888 GN=FT1 PE=2 SV=1	--	--	PREDICTED: galactoside 2-alpha-L-fucosyltransferase-like [Musa acuminata subsp. malaccensis]
Ma00_g00740	Ma00_g00740	4.65754	338	3.86603	367	3.24845	313	4.71765	485	5.98365	524	4.54679	347	0.324682	0.43956	normal	--	--	Biological Process: protein glycosylation (GO:0006486);; Cellular Component: integral component of membrane (GO:0016021);; Molecular Function: glycoprotein 3-alpha-L-fucosyltransferase activity (GO:0018392);; Cellular Component: Golgi cisterna membrane (GO:0032580);; Biological Process: fucosylation (GO:0036065);;	K00753|0|mus:103968374|K00753 glycoprotein 3-alpha-L-fucosyltransferase [EC:2.4.1.214] | (RefSeq) glycoprotein 3-alpha-L-fucosyltransferase A	--	[GE]	Carbohydrate transport and metabolism;; Amino acid transport and metabolism	Glycosyltransferase family 10 (fucosyltransferase) C-term	Glycoprotein 3-alpha-L-fucosyltransferase A OS=Arabidopsis thaliana OX=3702 GN=FUT11 PE=1 SV=1	S	Function unknown	PREDICTED: glycoprotein 3-alpha-L-fucosyltransferase A [Musa acuminata subsp. malaccensis]
Ma00_g00750	Ma00_g00750	0.058242	5	0	0	0.021407	2	0	0	0.046891	5	0	0	--	--	--	--	--	Biological Process: transcription, DNA-templated (GO:0006351);; Biological Process: multicellular organism development (GO:0007275);; Biological Process: regulation of cellular process (GO:0050794);;	K09285|0|mus:103974880|K09285 AP2-like factor, ANT lineage | (RefSeq) AP2-like ethylene-responsive transcription factor AIL5	--	--	--	AP2 domain	AP2-like ethylene-responsive transcription factor AIL5 OS=Arabidopsis thaliana OX=3702 GN=AIL5 PE=2 SV=2	K	Transcription	PREDICTED: AP2-like ethylene-responsive transcription factor AIL5 [Musa acuminata subsp. malaccensis]
Ma00_g00760	Ma00_g00760	0	0	0	0	0	0	0	0	0	0	0	0	--	--	--	--	--	--	--	--	[R]	General function prediction only	PPR repeat;; PPR repeat family;; PPR repeat;; Pentatricopeptide repeat domain;; Tetratricopeptide repeat	Pentatricopeptide repeat-containing protein At5g66520 OS=Arabidopsis thaliana OX=3702 GN=PCMP-H61 PE=2 SV=1	S	Function unknown	PREDICTED: pentatricopeptide repeat-containing protein At5g66520-like [Musa acuminata subsp. malaccensis]
Ma00_g00770	Ma00_g00770	0.010635	1	0.02408	1	0.020515	1	0.036153	2	0.04336	2	0	0	--	--	--	--	--	Molecular Function: ADP binding (GO:0043531);;	--	--	[T]	Signal transduction mechanisms	NB-ARC domain	Putative disease resistance protein At3g15700 OS=Arabidopsis thaliana OX=3702 GN=At3g15700 PE=3 SV=1	S	Function unknown	PREDICTED: uncharacterized protein LOC103968597 isoform X2 [Musa acuminata subsp. malaccensis]
Ma00_g00780	Ma00_g00780	5.77174	234	4.46782	254	5.12183	288	4.34337	268	4.86125	255	5.10936	225	0.988112	-0.00153278	normal	[A]	RNA processing and modification	Molecular Function: nuclease activity (GO:0004518);; Biological Process: nucleic acid phosphodiester bond hydrolysis (GO:0090305);;	--	--	--	--	Endonuclease I	--	L	Replication, recombination and repair	PREDICTED: uncharacterized protein LOC103968383 [Musa acuminata subsp. malaccensis]
Ma00_g00790	Ma00_g00790	0	0	0	0	0	0	0	0	0	0	0.148188	2	--	--	--	--	--	--	--	--	--	--	--	--	--	--	--
Ma00_g00800	Ma00_g00800	0	0	0	0	0	0	0	0	0	0	0	0	--	--	--	[L]	Replication, recombination and repair	--	--	--	[R]	General function prediction only	Reverse transcriptase-like;; Reverse transcriptase (RNA-dependent DNA polymerase);; Retrotransposon gag protein;; RNase H	RNA-directed DNA polymerase homolog OS=Oenothera berteroana OX=3950 PE=4 SV=1	L	Replication, recombination and repair	PREDICTED: uncharacterized protein LOC103995023 [Musa acuminata subsp. malaccensis]
Ma00_g00810	Ma00_g00810	0.624721	52	0.898782	98	0.830471	91	0.487567	58	0.12504	13	0.288533	25	0.0417886	-1.31976	normal	--	--	--	--	--	[U]	Intracellular trafficking, secretion, and vesicular transport	Exo70 exocyst complex subunit	Exocyst complex component EXO70A1 OS=Arabidopsis thaliana OX=3702 GN=EXO70A1 PE=1 SV=1	S	Function unknown	PREDICTED: exocyst complex component EXO70A1-like [Musa acuminata subsp. malaccensis]
Ma00_g00820	Ma00_g00820	12.3105	592	14.0424	886	13.5541	860	6.89414	473	10.2689	610	10.4837	526	0.187805	-0.453303	normal	--	--	Biological Process: glycosaminoglycan biosynthetic process (GO:0006024);; Biological Process: heparan sulfate proteoglycan biosynthetic process (GO:0015012);; Cellular Component: integral component of membrane (GO:0016021);; Molecular Function: transferase activity, transferring glycosyl groups (GO:0016757);;	--	--	[GMW]	Carbohydrate transport and metabolism;; Cell wall/membrane/envelope biogenesis;; Extracellular structures	Glycosyl transferase family 64 domain	Glycosyltransferase family protein 64 C3 OS=Arabidopsis thaliana OX=3702 GN=At1g80290 PE=2 SV=1	S	Function unknown	PREDICTED: glycosyltransferase family protein 64 C3 [Musa acuminata subsp. malaccensis]
Ma00_g00830	Ma00_g00830	0	0	0	0	0	0	0	0	0	0	0	0	--	--	--	--	--	--	--	--	--	--	--	--	S	Function unknown	PREDICTED: uncharacterized protein LOC103968399 [Musa acuminata subsp. malaccensis]
Ma00_g00840	Ma00_g00840	2.39771	231	7.23322	866	4.12502	519	4.70524	609	8.71131	996	7.07881	693	0.454365	0.619786	normal	[T]	Signal transduction mechanisms	--	--	--	--	--	Protein kinase domain;; Protein tyrosine kinase;; Universal stress protein family	U-box domain-containing protein 52 OS=Arabidopsis thaliana OX=3702 GN=PUB52 PE=2 SV=1	T	Signal transduction mechanisms	PREDICTED: U-box domain-containing protein 52-like [Musa acuminata subsp. malaccensis]
Ma00_g00850	Ma00_g00850	2.1098	180	1.52388	173	0.862957	102	0.946229	115	1.05378	117	0.695151	66	0.369236	-0.623725	normal	--	--	--	--	--	[R]	General function prediction only	PPR repeat family;; PPR repeat;; PPR repeat;; Pentatricopeptide repeat domain;; Pentacotripeptide-repeat region of PRORP	Putative pentatricopeptide repeat-containing protein At4g17915 OS=Arabidopsis thaliana OX=3702 GN=At4g17915 PE=3 SV=1	S	Function unknown	PREDICTED: putative pentatricopeptide repeat-containing protein At4g17915 isoform X1 [Musa acuminata subsp. malaccensis]
Ma00_g00860	Ma00_g00860	0	0	0	0	0	0	0	0	0	0	0	0	--	--	--	--	--	Molecular Function: transcription cofactor activity (GO:0003712);; Molecular Function: histone acetyltransferase activity (GO:0004402);; Cellular Component: nucleus (GO:0005634);; Biological Process: regulation of transcription, DNA-templated (GO:0006355);; Molecular Function: zinc ion binding (GO:0008270);; Biological Process: histone acetylation (GO:0016573);;	K04498|2.42646e-38|mus:103989995|K04498 E1A/CREB-binding protein [EC:2.3.1.48] | (RefSeq) probable histone acetyltransferase HAC-like 1 isoform X1	--	[K]	Transcription	Histone acetylation protein	Histone acetyltransferase HAC1 OS=Arabidopsis thaliana OX=3702 GN=HAC1 PE=1 SV=2	BK	Chromatin structure and dynamics;; Transcription	PREDICTED: probable histone acetyltransferase HAC-like 1 isoform X2 [Musa acuminata subsp. malaccensis]
Ma00_g00870	Ma00_g00870	0	0	0	0	0	0	0	0	0	0	0	0	--	--	--	--	--	Molecular Function: transferase activity (GO:0016740);; Biological Process: primary metabolic process (GO:0044238);; Biological Process: cellular macromolecule metabolic process (GO:0044260);; Molecular Function: metal ion binding (GO:0046872);;	K04498|1.86447e-14|nnu:104612622|K04498 E1A/CREB-binding protein [EC:2.3.1.48] | (RefSeq) histone acetyltransferase HAC1-like	--	[K]	Transcription	--	Histone acetyltransferase HAC1 OS=Arabidopsis thaliana OX=3702 GN=HAC1 PE=1 SV=2	--	--	histone H3-K56 acetyltransferase, RTT109 [Cynara cardunculus var. scolymus]
Ma00_g00880	Ma00_g00880	0	0	0	0	0	0	0	0	0	0	0	0	--	--	--	--	--	Cellular Component: mitochondrion (GO:0005739);; Biological Process: transcription, DNA-templated (GO:0006351);; Molecular Function: transferase activity, transferring acyl groups (GO:0016746);; Molecular Function: metal ion binding (GO:0046872);;	K04498|8.21495e-15|mus:103992311|K04498 E1A/CREB-binding protein [EC:2.3.1.48] | (RefSeq) probable histone acetyltransferase HAC-like 1	--	[K]	Transcription	--	Probable histone acetyltransferase HAC-like 1 OS=Oryza sativa subsp. japonica OX=39947 GN=Os02g0137500 PE=3 SV=2	--	--	putative histone acetyltransferase HAC-like 1 [Triticum urartu]
Ma00_g00890	Ma00_g00890	0	0	0	0	0	0	0	0	0	0	0	0	--	--	--	[K]	Transcription	Cellular Component: membrane (GO:0016020);;	K04733|0|mus:103968416|K04733 interleukin-1 receptor-associated kinase 4 [EC:2.7.11.1] | (RefSeq) pollen receptor-like kinase 5	--	--	--	Protein kinase domain;; Protein tyrosine kinase;; Leucine Rich repeats (2 copies);; Leucine rich repeat;; Leucine rich repeat N-terminal domain;; Leucine Rich Repeat	Pollen receptor-like kinase 1 OS=Arabidopsis thaliana OX=3702 GN=PRK1 PE=1 SV=1	T	Signal transduction mechanisms	PREDICTED: pollen receptor-like kinase 5 [Musa acuminata subsp. malaccensis]
Ma00_g00900	Ma00_g00900	38.7017	1684	33.6479	1904	36.4847	2095	31.6556	1964	39.9176	2143	37.7041	1710	0.853955	0.0889267	normal	[O]	Posttranslational modification, protein turnover, chaperones	Molecular Function: ATP binding (GO:0005524);; Cellular Component: cytoplasm (GO:0005737);; Biological Process: protein folding (GO:0006457);; Molecular Function: transition metal ion binding (GO:0046914);; Biological Process: positive regulation of superoxide dismutase activity (GO:1901671);;	K04078|0|mus:103968424|K04078 chaperonin GroES | (RefSeq) 20 kDa chaperonin, chloroplastic-like	--	[O]	Posttranslational modification, protein turnover, chaperones	Chaperonin 10 Kd subunit	20 kDa chaperonin, chloroplastic OS=Arabidopsis thaliana OX=3702 GN=CPN20 PE=1 SV=2	O	Posttranslational modification, protein turnover, chaperones	PREDICTED: 20 kDa chaperonin, chloroplastic-like [Musa acuminata subsp. malaccensis]
Ma00_g00910	Ma00_g00910	2.40215	242	1.90612	231	2.4009	312	0.924219	129	0.74767	97	1.29116	142	0.0341638	-1.01563	normal	--	--	--	--	--	[R]	General function prediction only	--	--	S	Function unknown	PREDICTED: testis-expressed sequence 2 protein-like isoform X5 [Musa acuminata subsp. malaccensis]
Ma00_g00920	Ma00_g00920	0.011741	1	0.157533	10	0.011217	1	0.755683	65	0.514502	40	0	0	--	--	--	--	--	--	--	--	[R]	General function prediction only	Maintenance of mitochondrial morphology protein 1	--	S	Function unknown	PREDICTED: uncharacterized protein LOC103972973 isoform X6 [Musa acuminata subsp. malaccensis]
Ma00_g00930	Ma00_g00930	16.0092	818	16.0663	1077	16.9686	1144	10.856	792	7.39095	466	7.91334	422	0.0128678	-0.834087	normal	--	--	Molecular Function: catalytic activity (GO:0003824);;	--	--	[C]	Energy production and conversion	CBS domain	CBS domain-containing protein CBSX5 OS=Arabidopsis thaliana OX=3702 GN=CBSX5 PE=2 SV=2	S	Function unknown	PREDICTED: CBS domain-containing protein CBSX5-like [Musa acuminata subsp. malaccensis]
Ma00_g00940	Ma00_g00940	27.5411	1743	22.4734	2272	24.885	2311	22.1893	2616	28.4874	2636	28.2112	2323	0.332168	0.322575	normal	[R]	General function prediction only	--	K06883|0|mus:103972975|K06883 uncharacterized protein | (RefSeq) GPN-loop GTPase 3	--	[K]	Transcription	Conserved hypothetical ATP binding protein	GPN-loop GTPase QQT1 OS=Arabidopsis thaliana OX=3702 GN=QQT1 PE=1 SV=1	S	Function unknown	PREDICTED: GPN-loop GTPase 3 [Musa acuminata subsp. malaccensis]
Ma00_g00950	Ma00_g00950	3.15125	160	3.16873	219	2.92898	205	4.77515	474	4.69026	367	3.87966	284	0.0261399	0.975421	normal	--	--	Biological Process: rRNA processing (GO:0006364);; Biological Process: embryo sac development (GO:0009553);; Biological Process: pollen development (GO:0009555);;	K14797|3.7167e-64|mus:103990662|K14797 essential nuclear protein 1 | (RefSeq) bystin	--	[W]	Extracellular structures	Bystin	--	S	Function unknown	PREDICTED: bystin [Musa acuminata subsp. malaccensis]
Ma00_g00960	Ma00_g00960	0	0	0	0	0	0	0	0	0	0	0	0	--	--	--	--	--	Cellular Component: nucleus (GO:0005634);; Biological Process: rRNA processing (GO:0006364);; Biological Process: embryo sac development (GO:0009553);; Biological Process: pollen development (GO:0009555);;	K14797|1.91975e-14|mus:103990662|K14797 essential nuclear protein 1 | (RefSeq) bystin	--	[W]	Extracellular structures	--	--	S	Function unknown	PREDICTED: bystin [Musa acuminata subsp. malaccensis]
Ma00_g00970	Ma00_g00970	22.3282	1718	21.3552	2158	22.4971	2286	27.8381	3058	28.0109	2655	29.6737	2381	0.127302	0.444883	normal	[F]	Nucleotide transport and metabolism	Biological Process: allantoin catabolic process (GO:0000256);; Molecular Function: allantoinase activity (GO:0004038);; Molecular Function: zinc ion binding (GO:0008270);; Molecular Function: cobalt ion binding (GO:0050897);;	K01466|0|mus:103972977|K01466 allantoinase [EC:3.5.2.5] | (RefSeq) probable allantoinase isoform X2	Purine metabolism (ko00230)	[F]	Nucleotide transport and metabolism	Amidohydrolase family;; Amidohydrolase family	Probable allantoinase OS=Oryza sativa subsp. japonica OX=39947 GN=ALN PE=2 SV=1	F	Nucleotide transport and metabolism	PREDICTED: probable allantoinase isoform X2 [Musa acuminata subsp. malaccensis]
Ma00_g00980	Ma00_g00980	15.332	1792	18.1586	2778	17.1413	2649	12.8074	2174	13.7719	2026	14.2451	1768	0.476458	-0.211519	normal	[T]	Signal transduction mechanisms	--	K14548|0|mus:103972978|K14548 U3 small nucleolar RNA-associated protein 4 | (RefSeq) U3 small nucleolar RNA-associated protein 4 homolog	Ribosome biogenesis in eukaryotes (ko03008)	[R]	General function prediction only	WD domain, G-beta repeat;; Anaphase-promoting complex subunit 4 WD40 domain	WD repeat-containing protein PCN OS=Arabidopsis thaliana OX=3702 GN=PCN PE=2 SV=1	S	Function unknown	PREDICTED: U3 small nucleolar RNA-associated protein 4 homolog [Musa acuminata subsp. malaccensis]
Ma00_g00990	Ma00_g00990	14.4937	1040	12.5666	1163	14.2963	1287	18.1507	1813	25.5867	2120	23.7551	1767	0.00688175	0.771437	normal	--	--	Biological Process: metabolic process (GO:0008152);; Molecular Function: amino acid binding (GO:0016597);;	--	--	--	--	ACT domain;; ACT domain;; ACT domain	ACT domain-containing protein ACR10 OS=Arabidopsis thaliana OX=3702 GN=ACR10 PE=2 SV=1	S	Function unknown	PREDICTED: ACT domain-containing protein ACR10 isoform X2 [Musa acuminata subsp. malaccensis]
Ma00_g01000	Ma00_g01000	6.26934	944	6.52586	1351	8.24741	1450	8.41169	1668	7.08704	1312	5.72437	1057	0.707962	0.15101	normal	[S]	Function unknown	Molecular Function: ATP binding (GO:0005524);; Cellular Component: nucleus (GO:0005634);; Cellular Component: cytosol (GO:0005829);; Biological Process: carbohydrate metabolic process (GO:0005975);; Biological Process: cellular amino acid metabolic process (GO:0006520);; Cellular Component: membrane (GO:0016020);; Molecular Function: 1-phosphatidylinositol-4-phosphate 5-kinase activity (GO:001630…	K00889|0|mus:103972981|K00889 1-phosphatidylinositol-4-phosphate 5-kinase [EC:2.7.1.68] | (RefSeq) phosphatidylinositol 4-phosphate 5-kinase 9	Inositol phosphate metabolism (ko00562);; Phosphatidylinositol signaling system (ko04070);; Endocytosis (ko04144)	[T]	Signal transduction mechanisms	Phosphatidylinositol-4-phosphate 5-Kinase;; MORN repeat	Phosphatidylinositol 4-phosphate 5-kinase 9 OS=Arabidopsis thaliana OX=3702 GN=PIP5K9 PE=1 SV=2	T	Signal transduction mechanisms	PREDICTED: phosphatidylinositol 4-phosphate 5-kinase 9 [Musa acuminata subsp. malaccensis]
Ma00_g01010	Ma00_g01010	29.3633	1872	30.6258	2550	34.7972	2912	22.6804	1922	24.2454	1848	22.8353	1482	0.126411	-0.422814	normal	--	--	Molecular Function: RNA binding (GO:0003723);;	K14944|0|mus:103972982|K14944 RNA-binding protein Nova | (RefSeq) protein BTR1 isoform X1	--	[AR]	RNA processing and modification;; General function prediction only	KH domain;; KH domain;; KH domain	Protein BTR1 OS=Arabidopsis thaliana OX=3702 GN=BTR1 PE=1 SV=1	S	Function unknown	PREDICTED: protein BTR1 isoform X1 [Musa acuminata subsp. malaccensis]
Ma00_g01020	Ma00_g01020	18.5818	1008	24.1534	1646	10.0918	714	11.1757	891	31.7931	2088	34.3575	1890	0.514797	0.634487	normal	--	--	Molecular Function: thiol-dependent ubiquitin-specific protease activity (GO:0004843);; Cellular Component: nucleus (GO:0005634);; Cellular Component: cytoplasm (GO:0005737);; Biological Process: ubiquitin-dependent protein catabolic process (GO:0006511);; Biological Process: shoot system morphogenesis (GO:0010016);; Biological Process: protein deubiquitination (GO:0016579);; Biological Process: …	K05610|0|mus:103972983|K05610 ubiquitin carboxyl-terminal hydrolase L5 [EC:3.4.19.12] | (RefSeq) ubiquitin carboxyl-terminal hydrolase 2-like	--	[O]	Posttranslational modification, protein turnover, chaperones	Ubiquitin carboxyl-terminal hydrolase, family 1	Ubiquitin carboxyl-terminal hydrolase 2 OS=Arabidopsis thaliana OX=3702 GN=UCH2 PE=1 SV=1	O	Posttranslational modification, protein turnover, chaperones	PREDICTED: ubiquitin carboxyl-terminal hydrolase 2-like [Musa acuminata subsp. malaccensis]
Ma00_g01030	Ma00_g01030	9.36194	117	8.03929	131	8.73494	144	7.88779	140	5.95758	92	4.88096	64	0.609114	-0.403472	normal	[J]	Translation, ribosomal structure and biogenesis	Molecular Function: RNA binding (GO:0003723);; Biological Process: rRNA processing (GO:0006364);; Biological Process: tRNA processing (GO:0008033);; Molecular Function: methyltransferase activity (GO:0008168);; Biological Process: methylation (GO:0032259);;	K14563|3.96417e-64|pda:103698998|K14563 rRNA 2'-O-methyltransferase fibrillarin [EC:2.1.1.-] | (RefSeq) mediator of RNA polymerase II transcription subunit 36a-like	Ribosome biogenesis in eukaryotes (ko03008)	[A]	RNA processing and modification	Fibrillarin	Mediator of RNA polymerase II transcription subunit 36a OS=Arabidopsis thaliana OX=3702 GN=MED36A PE=1 SV=2	J	Translation, ribosomal structure and biogenesis	PREDICTED: LOW QUALITY PROTEIN: mediator of RNA polymerase II transcription subunit 36a-like [Musa acuminata subsp. malaccensis]
Ma00_g01040	Ma00_g01040	8.72828	340	6.89838	306	7.90629	362	5.8047	212	6.03452	197	4.19533	119	0.0565835	-0.92329	normal	[J]	Translation, ribosomal structure and biogenesis	Biological Process: box C/D snoRNA 3'-end processing (GO:0000494);; Molecular Function: RNA binding (GO:0003723);; Biological Process: tRNA processing (GO:0008033);; Molecular Function: rRNA methyltransferase activity (GO:0008649);; Cellular Component: Cajal body (GO:0015030);; Biological Process: rRNA methylation (GO:0031167);; Cellular Component: box C/D snoRNP complex (GO:0031428);; Cellular C…	K14563|6.78094e-84|pda:103710359|K14563 rRNA 2'-O-methyltransferase fibrillarin [EC:2.1.1.-] | (RefSeq) mediator of RNA polymerase II transcription subunit 36a	Ribosome biogenesis in eukaryotes (ko03008)	[A]	RNA processing and modification	Fibrillarin	Probable mediator of RNA polymerase II transcription subunit 36b OS=Arabidopsis thaliana OX=3702 GN=MED36B PE=1 SV=1	J	Translation, ribosomal structure and biogenesis	PREDICTED: LOW QUALITY PROTEIN: mediator of RNA polymerase II transcription subunit 36a-like [Musa acuminata subsp. malaccensis]
Ma00_g01050	Ma00_g01050	4.20319	400	5.59717	665	5.55351	846	2.19336	361	3.64416	401	4.11111	495	0.233875	-0.480829	normal	[G]	Carbohydrate transport and metabolism	--	--	--	--	--	AAA domain;; AAA domain	P-loop NTPase domain-containing protein LPA1 OS=Oryza sativa subsp. japonica OX=39947 GN=LPA1 PE=2 SV=1	G	Carbohydrate transport and metabolism	PREDICTED: P-loop NTPase domain-containing protein LPA1-like [Musa acuminata subsp. malaccensis]
Ma00_g01060	Ma00_g01060	25.1311	2005	7.56706	771	19.7345	2008	17.0774	1905	12.4694	1109	13.1128	991	0.797645	-0.274546	normal	[Z]	Cytoskeleton	Cellular Component: nucleus (GO:0005634);; Biological Process: chromatin remodeling (GO:0006338);; Biological Process: regulation of transcription, DNA-templated (GO:0006355);; Biological Process: defense response (GO:0006952);; Biological Process: cell proliferation (GO:0008283);; Biological Process: response to temperature stimulus (GO:0009266);; Biological Process: negative regulation of flowe…	K11662|0|mus:103972986|K11662 actin-related protein 6 | (RefSeq) actin-related protein 6 isoform X1	--	[Z]	Cytoskeleton	Actin	Actin-related protein 6 OS=Oryza sativa subsp. japonica OX=39947 GN=ARP6 PE=2 SV=1	Z	Cytoskeleton	PREDICTED: actin-related protein 6 isoform X1 [Musa acuminata subsp. malaccensis]
Ma00_g01070	Ma00_g01070	0.016655	1	0.003858	1	0.009286	1	0.012251	1	0.010695	1	0.02527	1	--	--	--	[Q]	Secondary metabolites biosynthesis, transport and catabolism	--	--	--	--	--	--	--	--	--	PREDICTED: uncharacterized protein LOC103972988 [Musa acuminata subsp. malaccensis]
Ma00_g01080	Ma00_g01080	0.033211	1	0.021898	1	0.033412	1	0.022224	1	0.031493	1	0.03326	1	--	--	--	--	--	--	--	--	--	--	--	--	--	--	PREDICTED: uncharacterized protein LOC103972988 [Musa acuminata subsp. malaccensis]
Ma00_g01090	Ma00_g01090	5.51044	327	5.71768	444	5.38614	421	8.97678	758	9.88382	722	7.97561	493	0.0400845	0.764164	normal	[Q]	Secondary metabolites biosynthesis, transport and catabolism	Molecular Function: dioxygenase activity (GO:0051213);; Biological Process: oxidation-reduction process (GO:0055114);;	--	--	--	--	non-haem dioxygenase in morphine synthesis N-terminal	--	S	Function unknown	PREDICTED: uncharacterized protein LOC103972988 [Musa acuminata subsp. malaccensis]
Ma00_g01100	Ma00_g01100	0.131824	2	0.112512	3	0	0	0.35799	8	0.177411	4	0.237842	4	--	--	--	--	--	Molecular Function: carbon-sulfur lyase activity (GO:0016846);;	--	--	--	--	Allinase	Tryptophan aminotransferase-related protein 3 OS=Arabidopsis thaliana OX=3702 GN=TAR3 PE=3 SV=1	--	--	PREDICTED: tryptophan aminotransferase-related protein 3 [Elaeis guineensis]
Ma00_g01110	Ma00_g01110	0	0	0.43467	10	0.388659	9	0	0	0.329506	8	0.078362	2	--	--	--	--	--	Cellular Component: membrane (GO:0016020);; Molecular Function: carbon-sulfur lyase activity (GO:0016846);;	--	--	--	--	Allinase	Alliin lyase (Fragment) OS=Allium cepa var. aggregatum OX=28911 PE=2 SV=1	--	--	PREDICTED: tryptophan aminotransferase-related protein 3 [Elaeis guineensis]
Ma00_g01120	Ma00_g01120	94.741	5754	87.3479	6958	86.0124	6893	48.0066	4159	35.4744	2659	36.5668	2315	9.84674e-06	-1.08512	down	--	--	--	--	--	--	--	--	--	--	--	PREDICTED: uncharacterized protein LOC103999928 [Musa acuminata subsp. malaccensis]
Ma00_g01130	Ma00_g01130	0	0	0	0	0	0	0	0	0	0	0.023871	1	--	--	--	--	--	--	--	--	--	--	PAR1 protein	--	S	Function unknown	PREDICTED: uncharacterized protein LOC103999932 [Musa acuminata subsp. malaccensis]
Ma00_g01140	Ma00_g01140	0	0	0	0	0	0	0	0	0	0	0	0	--	--	--	--	--	Molecular Function: nucleic acid binding (GO:0003676);; Molecular Function: ATP binding (GO:0005524);; Molecular Function: methyltransferase activity (GO:0008168);; Cellular Component: chloroplast stroma (GO:0009570);; Cellular Component: integral component of membrane (GO:0016021);; Biological Process: methylation (GO:0032259);;	--	--	--	--	Plant protein of unknown function (DUF825)	Protein Ycf2 OS=Dioscorea elephantipes OX=145284 GN=ycf2-A PE=3 SV=1	S	Function unknown	hypothetical chloroplast RF21 (chloroplast) [Musa balbisiana]
Ma00_g01150	Ma00_g01150	3.07504	73	14.252	438	14.4804	448	2.34667	79	19.7888	572	15.1319	370	0.936566	0.288648	normal	[J]	Translation, ribosomal structure and biogenesis	Molecular Function: structural constituent of ribosome (GO:0003735);; Biological Process: translation (GO:0006412);; Cellular Component: chloroplast (GO:0009507);; Cellular Component: large ribosomal subunit (GO:0015934);; Molecular Function: rRNA binding (GO:0019843);;	K02890|2.63534e-70|pda:8890551|K02890 large subunit ribosomal protein L22 | (RefSeq) rpl22, PhdaC_p062; 50S ribosomal protein L22	Ribosome (ko03010)	[J]	Translation, ribosomal structure and biogenesis	Ribosomal protein L22p/L17e	50S ribosomal protein L22, chloroplastic OS=Acorus calamus OX=4465 GN=rpl22 PE=3 SV=1	J	Translation, ribosomal structure and biogenesis	ribosomal protein L22, partial (chloroplast) [Musa acuminata]
Ma00_g01160	Ma00_g01160	0.082408	1	0.072115	1	0.075331	1	0.064535	1	0.087874	1	0.093826	1	--	--	--	--	--	--	K02982|2.03262e-10|pda:8890550|K02982 small subunit ribosomal protein S3 | (RefSeq) rps3, PhdaC_p061; 30S ribosomal protein S3	Ribosome (ko03010)	--	--	--	30S ribosomal protein S3, chloroplastic OS=Dioscorea elephantipes OX=145284 GN=rps3 PE=3 SV=1	--	--	30S ribosomal protein S3, partial (plastid) [Eugeissona tristis]
Ma00_g01170	Ma00_g01170	5.26192	298	4.75405	353	5.17258	386	5.19091	419	4.17178	291	4.66479	275	0.961767	-0.0399046	normal	[K]	Transcription	Biological Process: regulation of transcription, DNA-templated (GO:0006355);; Cellular Component: nucleoid (GO:0009295);;	--	--	--	--	Transcription termination factor nusG	--	K	Transcription	PREDICTED: uncharacterized protein LOC103999929 [Musa acuminata subsp. malaccensis]
Ma00_g01180	Ma00_g01180	38.2317	2263	33.6931	2654	40.7676	3113	27.4891	2170	35.2085	2386	31.1108	1813	0.341716	-0.277051	normal	[R]	General function prediction only	Molecular Function: GTP binding (GO:0005525);; Cellular Component: intracellular (GO:0005622);; Biological Process: small GTPase mediated signal transduction (GO:0007264);;	K07901|1.37147e-129|mus:103999930|K07901 Ras-related protein Rab-8A | (RefSeq) ras-related protein RABE1c-like	Endocytosis (ko04144)	[TU]	Signal transduction mechanisms;; Intracellular trafficking, secretion, and vesicular transport	Ras family;; Ras of Complex, Roc, domain of DAPkinase;; ADP-ribosylation factor family;; Gtr1/RagA G protein conserved region;; 50S ribosome-binding GTPase	Ras-related protein RABE1c OS=Arabidopsis thaliana OX=3702 GN=RABE1C PE=1 SV=1	S	Function unknown	PREDICTED: ras-related protein RABE1c-like [Musa acuminata subsp. malaccensis]
Ma00_g01190	Ma00_g01190	0	0	0	0	0	0	0	0	0	0	0	0	--	--	--	--	--	--	--	--	--	--	Protein of unknown function (DUF1442)	--	S	Function unknown	PREDICTED: uncharacterized protein LOC103974019 [Musa acuminata subsp. malaccensis]
Ma00_g01200	Ma00_g01200	18.0608	1739	19.4734	2458	19.3034	2452	15.2489	2093	14.7408	1751	14.8574	1491	0.38977	-0.26913	normal	--	--	--	--	--	--	--	--	--	S	Function unknown	PREDICTED: uncharacterized protein LOC103974018 [Musa acuminata subsp. malaccensis]
Ma00_g01210	Ma00_g01210	0.132548	3	0.520789	13	0.794096	18	0	0	0.215319	5	0.062329	2	--	--	--	--	--	Molecular Function: transcription factor activity, sequence-specific DNA binding (GO:0003700);; Cellular Component: nucleus (GO:0005634);; Biological Process: regulation of transcription, DNA-templated (GO:0006355);; Molecular Function: sequence-specific DNA binding (GO:0043565);;	K09338|5.77238e-113|mus:103974017|K09338 homeobox-leucine zipper protein | (RefSeq) homeobox-leucine zipper protein HOX3-like isoform X2	--	[K]	Transcription	Homeobox domain;; Homeobox associated leucine zipper	Homeobox-leucine zipper protein HOX3 OS=Oryza sativa subsp. japonica OX=39947 GN=HOX3 PE=1 SV=1	K	Transcription	PREDICTED: homeobox-leucine zipper protein HOX3-like isoform X1 [Musa acuminata subsp. malaccensis]
Ma00_g01220	Ma00_g01220	1.05026	113	1.0334	140	1.64794	219	0.700845	108	1.57596	202	1.46561	160	0.97046	0.108124	normal	--	--	--	K10406|0|mus:103991179|K10406 kinesin family member C2/C3 | (RefSeq) kinesin-4-like isoform X1	--	[Z]	Cytoskeleton	Kinesin motor domain;; Microtubule binding;; Calponin homology (CH) domain	Kinesin-like protein KIN-14J OS=Arabidopsis thaliana OX=3702 GN=KIN14J PE=1 SV=1	Z	Cytoskeleton	PREDICTED: kinesin-4-like isoform X1 [Musa acuminata subsp. malaccensis]
Ma00_g01230	Ma00_g01230	11.8886	1126	8.22105	1021	7.98901	998	10.0244	1353	10.801	1262	11.0386	1089	0.451673	0.264991	normal	--	--	Cellular Component: nucleus (GO:0005634);; Cellular Component: endoplasmic reticulum (GO:0005783);; Cellular Component: membrane (GO:0016020);;	--	--	--	--	Armadillo/beta-catenin-like repeat;; HEAT repeats	--	--	--	PREDICTED: uncharacterized protein LOC103991180 [Musa acuminata subsp. malaccensis]
Ma00_g01240	Ma00_g01240	0.153639	11	0.023335	3	0	0	0.09714	10	0	0	0.05833	4	--	--	--	--	--	--	--	--	--	--	Thaumatin family	Thaumatin-like protein 1 OS=Arabidopsis thaliana OX=3702 GN=TLP1 PE=2 SV=1	S	Function unknown	PREDICTED: thaumatin-like protein 1b [Musa acuminata subsp. malaccensis]
Ma00_g01250	Ma00_g01250	4.34278	174	4.35567	226	5.23301	276	5.25301	299	4.95841	244	4.24627	152	0.912492	0.0663486	normal	--	--	Cellular Component: mitochondrion (GO:0005739);;	--	--	--	--	--	--	S	Function unknown	PREDICTED: uncharacterized protein LOC103974411 [Musa acuminata subsp. malaccensis]
Ma00_g01260	Ma00_g01260	51.4665	6083	52.2568	8209	53.9144	8438	63.3358	10756	68.3266	9972	67.7252	8306	0.212881	0.406931	normal	--	--	Cellular Component: cullin-RING ubiquitin ligase complex (GO:0031461);; Molecular Function: ubiquitin protein ligase binding (GO:0031625);; Biological Process: protein ubiquitination involved in ubiquitin-dependent protein catabolic process (GO:0042787);; Molecular Function: ubiquitin protein ligase activity (GO:0061630);;	K03347|0|mus:103974412|K03347 cullin 1 | (RefSeq) cullin-1-like	Ubiquitin mediated proteolysis (ko04120);; Protein processing in endoplasmic reticulum (ko04141)	[D]	Cell cycle control, cell division, chromosome partitioning	Cullin family;; Cullin protein neddylation domain	Cullin-1 OS=Arabidopsis thaliana OX=3702 GN=CUL1 PE=1 SV=1	O	Posttranslational modification, protein turnover, chaperones	PREDICTED: cullin-1-like [Musa acuminata subsp. malaccensis]
Ma00_g01270	Ma00_g01270	0	0	0	0	0	0	0	0	0	0	0	0	--	--	--	--	--	--	K11583|5.67586e-63|egu:105052478|K11583 serine/threonine-protein phosphatase 2A regulatory subunit B'' | (RefSeq) probable serine/threonine-protein phosphatase 2A regulatory subunit B'' subunit TON2	mRNA surveillance pathway (ko03015)	[A]	RNA processing and modification	--	Probable serine/threonine-protein phosphatase 2A regulatory subunit B&apos;&apos; subunit TON2 OS=Arabidopsis thaliana OX=3702 GN=TON2 PE=1 SV=1	T	Signal transduction mechanisms	Discordia 1, partial [Zea mays]
Ma00_g01280	Ma00_g01280	0	0	0	0	0	0	0	0	0	0	0	0	--	--	--	--	--	Biological Process: microtubule cytoskeleton organization (GO:0000226);; Cellular Component: centrosome (GO:0005813);; Cellular Component: spindle (GO:0005819);; Biological Process: cortical cytoskeleton organization (GO:0030865);;	K11583|1.31e-113|mus:103985542|K11583 serine/threonine-protein phosphatase 2A regulatory subunit B'' | (RefSeq) probable serine/threonine-protein phosphatase 2A regulatory subunit B'' subunit TON2	mRNA surveillance pathway (ko03015)	[A]	RNA processing and modification	EF-hand domain pair;; EF-hand domain;; EF hand	Probable serine/threonine-protein phosphatase 2A regulatory subunit B&apos;&apos; subunit TON2 OS=Arabidopsis thaliana OX=3702 GN=TON2 PE=1 SV=1	T	Signal transduction mechanisms	PREDICTED: probable serine/threonine-protein phosphatase 2A regulatory subunit B&apos;&apos; subunit TON2 [Musa acuminata subsp. malaccensis]
Ma00_g01290	Ma00_g01290	30.8209	3124	21.6357	2899	23.4822	3188	26.3629	3879	29.271	3278	25.8383	2803	0.654701	0.139901	normal	[E]	Amino acid transport and metabolism	Molecular Function: 3-dehydroquinate dehydratase activity (GO:0003855);; Molecular Function: shikimate 3-dehydrogenase (NADP+) activity (GO:0004764);; Cellular Component: chloroplast stroma (GO:0009570);; Biological Process: embryo development ending in seed dormancy (GO:0009793);; Biological Process: shikimate metabolic process (GO:0019632);; Molecular Function: NADP binding (GO:0050661);; Biolo…	K13832|0|mus:103973448|K13832 3-dehydroquinate dehydratase / shikimate dehydrogenase [EC:4.2.1.10 1.1.1.25] | (RefSeq) bifunctional 3-dehydroquinate dehydratase/shikimate dehydrogenase, chloroplastic	Phenylalanine, tyrosine and tryptophan biosynthesis (ko00400);; Biosynthesis of amino acids (ko01230)	[E]	Amino acid transport and metabolism	Type I 3-dehydroquinase;; Shikimate dehydrogenase substrate binding domain;; Shikimate / quinate 5-dehydrogenase;; NADP oxidoreductase coenzyme F420-dependent;; FAD binding domain	Bifunctional 3-dehydroquinate dehydratase/shikimate dehydrogenase, chloroplastic OS=Arabidopsis thaliana OX=3702 GN=EMB3004 PE=1 SV=1	E	Amino acid transport and metabolism	PREDICTED: bifunctional 3-dehydroquinate dehydratase/shikimate dehydrogenase, chloroplastic [Musa acuminata subsp. malaccensis]
Ma00_g01300	Ma00_g01300	12.633	776	11.1441	896	10.4914	930	8.4705	924	9.75339	779	7.41469	595	0.757808	-0.14962	normal	[J]	Translation, ribosomal structure and biogenesis	Molecular Function: tRNA binding (GO:0000049);; Molecular Function: magnesium ion binding (GO:0000287);; Molecular Function: phenylalanine-tRNA ligase activity (GO:0004826);; Molecular Function: ATP binding (GO:0005524);; Cellular Component: mitochondrion (GO:0005739);; Biological Process: phenylalanyl-tRNA aminoacylation (GO:0006432);; Biological Process: tRNA processing (GO:0008033);; Cellular …	K01889|0|mus:103973449|K01889 phenylalanyl-tRNA synthetase alpha chain [EC:6.1.1.20] | (RefSeq) phenylalanine--tRNA ligase, chloroplastic/mitochondrial	Aminoacyl-tRNA biosynthesis (ko00970)	[J]	Translation, ribosomal structure and biogenesis	tRNA synthetases class II core domain (F);; Ferredoxin-fold anticodon binding domain	Phenylalanine--tRNA ligase, chloroplastic/mitochondrial OS=Arabidopsis thaliana OX=3702 GN=At3g58140 PE=1 SV=1	J	Translation, ribosomal structure and biogenesis	PREDICTED: phenylalanine--tRNA ligase, chloroplastic/mitochondrial [Musa acuminata subsp. malaccensis]
Ma00_g01310	Ma00_g01310	0.589777	37	0.518039	43	0.577902	50	1.28121	117	2.62771	191	2.57998	167	0.000617302	1.96508	up	[R]	General function prediction only	--	--	--	[T]	Signal transduction mechanisms	Protein kinase domain;; Protein tyrosine kinase	Receptor-like cytosolic serine/threonine-protein kinase RBK2 OS=Arabidopsis thaliana OX=3702 GN=RBK2 PE=1 SV=1	T	Signal transduction mechanisms	PREDICTED: receptor-like cytosolic serine/threonine-protein kinase RBK2 isoform X2 [Musa acuminata subsp. malaccensis]
Ma00_g01320	Ma00_g01320	8.15351	380	7.50547	480	8.59219	541	11.6895	778	8.71745	523	7.22544	350	0.554569	0.246566	normal	--	--	--	--	--	--	--	--	--	S	Function unknown	PREDICTED: uncharacterized protein LOC103973450 [Musa acuminata subsp. malaccensis]
Ma00_g01330	Ma00_g01330	4.64955	166	3.04383	141	2.94557	139	4.24345	216	3.06063	137	2.46729	94	0.961796	-0.0228461	normal	--	--	Molecular Function: zinc ion binding (GO:0008270);; Cellular Component: integral component of membrane (GO:0016021);;	--	--	[A]	RNA processing and modification	RING-variant domain	--	O	Posttranslational modification, protein turnover, chaperones	PREDICTED: uncharacterized protein LOC104000008 [Musa acuminata subsp. malaccensis]
Ma00_g01340	Ma00_g01340	0	0	0	0	0	0	0	0	0	0	0	0	--	--	--	--	--	Cellular Component: chloroplast (GO:0009507);; Biological Process: photosynthetic electron transport in photosystem II (GO:0009772);; Cellular Component: integral component of membrane (GO:0016021);; Molecular Function: electron transporter, transferring electrons within the cyclic electron transport pathway of photosynthesis activity (GO:0045156);;	K02703|1.16228e-13|gmx:102663851|K02703 photosystem II P680 reaction center D1 protein [EC:1.10.3.9] | (RefSeq) photosystem II protein D1-like	Photosynthesis (ko00195)	--	--	--	Photosystem II protein D1 OS=Marchantia polymorpha OX=3197 GN=psbA PE=1 SV=1	C	Energy production and conversion	Photosystem II protein D1 [Capsicum chinense]
Ma00_g01350	Ma00_g01350	0	0	0	0	0	0	0	0	0	0	0	0	--	--	--	--	--	--	--	--	--	--	--	--	--	--	--
Ma00_g01360	Ma00_g01360	0	0	0	0	0	0	0	0	0	0	0	0	--	--	--	[C]	Energy production and conversion	Molecular Function: binding (GO:0005488);; Cellular Component: plastid (GO:0009536);; Cellular Component: thylakoid membrane (GO:0042651);; Biological Process: cellular metabolic process (GO:0044237);; Biological Process: oxidation-reduction process (GO:0055114);;	K02635|5.10808e-12|aly:ARALYDRAFT_894044|K02635 cytochrome b6 | (RefSeq) hypothetical protein	Photosynthesis (ko00195)	[C]	Energy production and conversion	Cytochrome b(N-terminal)/b6/petB;; Cytochrome b/b6/petB	Cytochrome b6 OS=Cyanophora paradoxa OX=2762 GN=petB PE=3 SV=1	C	Energy production and conversion	cytochrome b6, partial (chloroplast) [Taxus wallichiana]
Ma00_g01370	Ma00_g01370	0.445598	35	0.493429	51	0.59968	62	0.271852	31	0.55826	54	0.91311	74	0.891604	0.256769	normal	[J]	Translation, ribosomal structure and biogenesis	Cellular Component: cytoplasm (GO:0005737);; Biological Process: translation (GO:0006412);; Molecular Function: ligase activity (GO:0016874);;	K01893|0|mus:103972966|K01893 asparaginyl-tRNA synthetase [EC:6.1.1.22] | (RefSeq) asparagine--tRNA ligase, cytoplasmic 2-like	Aminoacyl-tRNA biosynthesis (ko00970)	[J]	Translation, ribosomal structure and biogenesis	tRNA synthetases class II (D, K and N)	Asparagine--tRNA ligase, cytoplasmic 2 OS=Arabidopsis thaliana OX=3702 GN=SYNC2 PE=1 SV=2	J	Translation, ribosomal structure and biogenesis	PREDICTED: asparagine--tRNA ligase, cytoplasmic 2-like [Musa acuminata subsp. malaccensis]
Ma00_g01380	Ma00_g01380	0	0	0.087328	2	0.217603	5	0.017567	1	0.277207	6	0.215954	4	--	--	--	--	--	Biological Process: negative regulation of peptidase activity (GO:0010466);; Molecular Function: peptidase inhibitor activity (GO:0030414);;	K13899|2.57331e-69|mus:103974178|K13899 cystatin-C | (RefSeq) cysteine proteinase inhibitor 4-like	--	--	--	Aspartic acid proteinase inhibitor;; Cystatin domain	Cysteine proteinase inhibitor 10 OS=Oryza sativa subsp. japonica OX=39947 GN=Os04g0350100 PE=2 SV=1	O	Posttranslational modification, protein turnover, chaperones	PREDICTED: cysteine proteinase inhibitor 4-like [Musa acuminata subsp. malaccensis]
Ma00_g01390	Ma00_g01390	137.223	11735	199.272	21845	184.037	20766	149.637	18250	178.523	18835	185.914	16571	0.97016	0.0634525	normal	[O]	Posttranslational modification, protein turnover, chaperones	Biological Process: protein peptidyl-prolyl isomerization (GO:0000413);; Molecular Function: peptidyl-prolyl cis-trans isomerase activity (GO:0003755);; Molecular Function: FK506 binding (GO:0005528);; Cellular Component: endoplasmic reticulum membrane (GO:0005789);; Biological Process: chaperone-mediated protein folding (GO:0061077);;	--	--	[O]	Posttranslational modification, protein turnover, chaperones	FKBP-type peptidyl-prolyl cis-trans isomerase;; Tetratricopeptide repeat;; Tetratricopeptide repeat;; Tetratricopeptide repeat;; Tetratricopeptide repeat;; TPR repeat;; Tetratricopeptide repeat	Peptidyl-prolyl cis-trans isomerase FKBP65 OS=Arabidopsis thaliana OX=3702 GN=FKBP65 PE=1 SV=1	O	Posttranslational modification, protein turnover, chaperones	PREDICTED: 70 kDa peptidyl-prolyl isomerase [Musa acuminata subsp. malaccensis]
Ma00_g01400	Ma00_g01400	8.4488	361	4.09504	232	4.61479	262	6.81064	409	5.64416	294	4.34163	190	0.874696	0.0295297	normal	[T]	Signal transduction mechanisms	Molecular Function: protein tyrosine phosphatase activity (GO:0004725);; Biological Process: peptidyl-tyrosine dephosphorylation (GO:0035335);;	K18045|4.12919e-153|mus:103973633|K18045 tyrosine-protein phosphatase SIW14 [EC:3.1.3.48] | (RefSeq) probable tyrosine-protein phosphatase At1g05000	--	[V]	Defense mechanisms	Tyrosine phosphatase family;; Tyrosine phosphatase family	Tyrosine-protein phosphatase DSP3 OS=Arabidopsis thaliana OX=3702 GN=DSP3 PE=1 SV=1	T	Signal transduction mechanisms	PREDICTED: probable tyrosine-protein phosphatase At1g05000 [Musa acuminata subsp. malaccensis]
Ma00_g01410	Ma00_g01410	0	0	0	0	0	0	0	0	0	0	0	0	--	--	--	--	--	--	--	--	--	--	--	--	--	--	--
Ma00_g01420	Ma00_g01420	51.6277	3673	40.5406	3783	42.0605	3948	89.7504	9106	69.3005	6082	66.6634	4943	0.000537749	0.827084	normal	[P]	Inorganic ion transport and metabolism	Biological Process: sulfate assimilation (GO:0000103);; Molecular Function: sulfate adenylyltransferase (ATP) activity (GO:0004781);;	K13811|0|mus:103978190|K13811 3'-phosphoadenosine 5'-phosphosulfate synthase [EC:2.7.7.4 2.7.1.25] | (RefSeq) ATP sulfurylase 1, chloroplastic-like	Purine metabolism (ko00230);; Monobactam biosynthesis (ko00261);; Selenocompound metabolism (ko00450);; Sulfur metabolism (ko00920)	[P]	Inorganic ion transport and metabolism	ATP-sulfurylase;; PUA-like domain	ATP sulfurylase 1, chloroplastic OS=Arabidopsis thaliana OX=3702 GN=APS1 PE=1 SV=1	P	Inorganic ion transport and metabolism	PREDICTED: ATP sulfurylase 1, chloroplastic-like [Musa acuminata subsp. malaccensis]
Ma00_g01430	Ma00_g01430	3.1146	268	1.49158	167	1.01305	115	1.71215	210	1.81784	193	1.30131	117	0.969648	-0.122101	normal	--	--	--	--	--	--	--	Domain of unknown function (DUF4378)	--	--	--	PREDICTED: protein LONGIFOLIA 2-like [Musa acuminata subsp. malaccensis]
Ma00_g01440	Ma00_g01440	0.679784	10	1.10706	22	1.20765	24	0	0	0	0	0	0	--	--	--	--	--	--	--	--	--	--	--	--	--	--	--
Ma00_g01450	Ma00_g01450	0	0	0	0	0	0	0	0	0	0	0	0	--	--	--	--	--	--	--	--	--	--	--	--	--	--	--
Ma00_g01460	Ma00_g01460	6.02627	391	4.87565	417	5.05021	434	3.41525	316	5.04877	404	3.84014	260	0.55626	-0.297738	normal	--	--	--	--	--	--	--	--	--	S	Function unknown	PREDICTED: uncharacterized protein LOC103972797 isoform X1 [Musa acuminata subsp. malaccensis]
Ma00_g01470	Ma00_g01470	0.180683	2	0.54789	5	0.383249	4	0.24755	3	0.391367	4	0.575835	4	--	--	--	--	--	--	--	--	--	--	--	--	--	--	--
Ma00_g01480	Ma00_g01480	3.05548	199	3.11609	278	3.21196	290	3.16699	288	2.58387	227	2.78859	197	0.927382	-0.0610929	normal	[BQ]	Chromatin structure and dynamics;; Secondary metabolites biosynthesis, transport and catabolism	Cellular Component: nucleus (GO:0005634);; Cellular Component: cytosol (GO:0005829);; Cellular Component: chloroplast (GO:0009507);; Molecular Function: tubulin deacetylase activity (GO:0042903);; Molecular Function: alpha-tubulin binding (GO:0043014);; Molecular Function: protein self-association (GO:0043621);; Molecular Function: beta-tubulin binding (GO:0048487);; Molecular Function: protein p…	--	--	[B]	Chromatin structure and dynamics	Histone deacetylase domain	Histone deacetylase 14 OS=Arabidopsis thaliana OX=3702 GN=HDA14 PE=1 SV=1	BQ	Chromatin structure and dynamics;; Secondary metabolites biosynthesis, transport and catabolism	PREDICTED: histone deacetylase 14 [Musa acuminata subsp. malaccensis]
Ma00_g01490	Ma00_g01490	0	0	0.801218	7	0.621288	5	0.108514	1	1.39256	11	0.788674	5	--	--	--	--	--	Molecular Function: ATP binding (GO:0005524);; Cellular Component: chloroplast stroma (GO:0009570);; Cellular Component: integral component of membrane (GO:0016021);;	--	--	--	--	Plant protein of unknown function (DUF825)	Protein Ycf2 OS=Phalaenopsis aphrodite subsp. formosana OX=308872 GN=ycf2-A PE=3 SV=1	--	--	hypothetical chloroplast RF21 (chloroplast) [Musa itinerans]
Ma00_g01500	Ma00_g01500	0	0	0	0	0	0	0	0	0	0	0	0	--	--	--	--	--	Cellular Component: photosystem I (GO:0009522);; Biological Process: photosynthesis (GO:0015979);;	K02701|2.88915e-57|mus:103972806|K02701 photosystem I subunit PsaN | (RefSeq) photosystem I reaction center subunit N, chloroplastic-like	Photosynthesis (ko00195)	--	--	Photosystem I reaction centre subunit N (PSAN or PSI-N)	Photosystem I reaction center subunit N, chloroplastic OS=Arabidopsis thaliana OX=3702 GN=PSAN PE=1 SV=2	S	Function unknown	PREDICTED: photosystem I reaction center subunit N, chloroplastic-like, partial [Musa acuminata subsp. malaccensis]
Ma00_g01510	Ma00_g01510	14.6551	481	11.1389	590	10.639	465	17.88	1082	13.258	622	12.4667	521	0.124802	0.530055	normal	[G]	Carbohydrate transport and metabolism	Biological Process: metabolic process (GO:0008152);; Molecular Function: carboxyvinyl-carboxyphosphonate phosphorylmutase activity (GO:0008807);; Cellular Component: chloroplast stroma (GO:0009570);;	--	--	[C]	Energy production and conversion	Phosphoenolpyruvate phosphomutase;; Isocitrate lyase family	Carboxyvinyl-carboxyphosphonate phosphorylmutase, chloroplastic OS=Arabidopsis thaliana OX=3702 GN=At1g77060 PE=1 SV=2	G	Carbohydrate transport and metabolism	PREDICTED: carboxyvinyl-carboxyphosphonate phosphorylmutase, chloroplastic-like isoform X1 [Musa acuminata subsp. malaccensis]
Ma00_g01520	Ma00_g01520	0	0	0	0	0	0	0	0	0	0	0	0	--	--	--	--	--	--	--	--	--	--	--	--	--	--	--
Ma00_g01530	Ma00_g01530	0	0	0	0	0	0	0	0	0	0	0	0	--	--	--	--	--	--	--	--	--	--	--	50S ribosomal protein L16, chloroplastic OS=Adiantum capillus-veneris OX=13818 GN=rpl16 PE=2 SV=1	--	--	--
Ma00_g01540	Ma00_g01540	0	0	0	0	0	0	0.207897	20	0.159937	14	0.213601	15	--	--	--	[M]	Cell wall/membrane/envelope biogenesis	Molecular Function: hydrolase activity (GO:0016787);;	--	--	--	--	Subtilase family;; Peptidase inhibitor I9;; PA domain	Subtilisin-like protease SBT1.2 OS=Arabidopsis thaliana OX=3702 GN=SBT1.2 PE=2 SV=1	--	--	PREDICTED: subtilisin-like protease SBT1.2 [Musa acuminata subsp. malaccensis]
Ma00_g01550	Ma00_g01550	6.04351	309	3.3961	228	4.8227	328	1.6116	118	0.9222	58	1.29434	71	0.000176526	-1.80149	down	--	--	Biological Process: response to gibberellin (GO:0009739);;	K14505|0|mus:103972873|K14505 cyclin D3, plant | (RefSeq) cyclin-D3-2-like	Plant hormone signal transduction (ko04075)	[D]	Cell cycle control, cell division, chromosome partitioning	Cyclin, N-terminal domain;; Cyclin, C-terminal domain	Cyclin-D3-2 OS=Arabidopsis thaliana OX=3702 GN=CYCD3-2 PE=1 SV=1	D	Cell cycle control, cell division, chromosome partitioning	PREDICTED: cyclin-D3-2-like [Musa acuminata subsp. malaccensis]
Ma00_g01560	Ma00_g01560	8.1718	735	5.91528	696	6.44538	764	5.89393	821	6.0065	723	6.7808	566	0.97665	-0.0322929	normal	[P]	Inorganic ion transport and metabolism	Molecular Function: transporter activity (GO:0005215);; Cellular Component: integral component of membrane (GO:0016021);; Biological Process: anion transmembrane transport (GO:0098656);;	--	--	--	--	Citrate transporter	Sodium/proton antiporter 1 OS=Arabidopsis thaliana OX=3702 GN=NHD1 PE=2 SV=1	P	Inorganic ion transport and metabolism	PREDICTED: uncharacterized protein LOC103972867 isoform X1 [Musa acuminata subsp. malaccensis]
Ma00_g01570	Ma00_g01570	0.449192	43	0.530529	66	0.702857	87	1.69787	228	0.960454	112	1.11351	109	0.0295864	1.22475	normal	[I]	Lipid transport and metabolism	Biological Process: lipid metabolic process (GO:0006629);; Molecular Function: glycerophosphodiester phosphodiesterase activity (GO:0008889);;	--	--	[C]	Energy production and conversion	Glycerophosphoryl diester phosphodiesterase family	Glycerophosphodiester phosphodiesterase GDPDL6 OS=Arabidopsis thaliana OX=3702 GN=GDPDL6 PE=2 SV=1	C	Energy production and conversion	PREDICTED: glycerophosphodiester phosphodiesterase GDPDL6-like [Musa acuminata subsp. malaccensis]
Ma00_g01580	Ma00_g01580	0.39048	8	0	0	0.010894	1	0.023265	1	0.05939	2	0.189387	4	--	--	--	[I]	Lipid transport and metabolism	Molecular Function: phosphoric diester hydrolase activity (GO:0008081);;	--	--	[C]	Energy production and conversion	--	Glycerophosphodiester phosphodiesterase GDPDL7 OS=Arabidopsis thaliana OX=3702 GN=GDPDL7 PE=2 SV=1	C	Energy production and conversion	PREDICTED: glycerophosphodiester phosphodiesterase GDPDL7-like isoform X2 [Musa acuminata subsp. malaccensis]
Ma00_g01590	Ma00_g01590	0.027353	3	0.05207	6	0.091349	9	0.075117	8	0.109891	11	0.026243	3	--	--	--	--	--	--	K09422|0|mus:103972868|K09422 myb proto-oncogene protein, plant | (RefSeq) transcription factor MYB44-like	--	[K]	Transcription	Myb-like DNA-binding domain;; Myb-like DNA-binding domain	Transcription factor MYB73 OS=Arabidopsis thaliana OX=3702 GN=MYB73 PE=1 SV=1	K	Transcription	PREDICTED: transcription factor MYB44-like [Musa acuminata subsp. malaccensis]
Ma00_g01600	Ma00_g01600	0	0	0.109516	4	0	0	0	0	0	0	0	0	--	--	--	--	--	--	--	--	--	--	--	--	--	--	--
Ma00_g01610	Ma00_g01610	0	0	0	0	0	0	0	0	0	0	0	0	--	--	--	--	--	Molecular Function: DNA binding (GO:0003677);; Cellular Component: nucleus (GO:0005634);; Biological Process: regulation of transcription, DNA-templated (GO:0006355);; Cellular Component: integral component of membrane (GO:0016021);;	--	--	--	--	No apical meristem (NAM) protein	NAC domain-containing protein 41 OS=Arabidopsis thaliana OX=3702 GN=NAC041 PE=2 SV=1	--	--	PREDICTED: NAC domain-containing protein 14 isoform X3 [Musa acuminata subsp. malaccensis]
Ma00_g01620	Ma00_g01620	0	0	0	0	3.2989	121	0.127287	6	11.0413	376	10.793	311	0.192086	2.81686	normal	--	--	--	--	--	[GC]	Carbohydrate transport and metabolism;; Energy production and conversion	UDP-glucoronosyl and UDP-glucosyl transferase	Gallate 1-beta-glucosyltransferase OS=Quercus robur OX=38942 GN=UGT84A13 PE=1 SV=1	S	Function unknown	uncharacterized protein A4U43_C02F9380 [Asparagus officinalis]
Ma00_g01630	Ma00_g01630	1.46999	14	2.16587	28	2.26196	29	4.32036	59	7.04979	83	6.21193	62	0.0123703	1.62139	normal	--	--	--	--	--	--	--	--	Cinnamate beta-D-glucosyltransferase OS=Fragaria ananassa OX=3747 GN=GT2 PE=1 SV=1	--	--	PREDICTED: putative UDP-glucose glucosyltransferase [Musa acuminata subsp. malaccensis]
Ma00_g01640	Ma00_g01640	4.31489	178	6.36919	345	6.63547	361	4.63015	273	5.24396	267	5.48258	236	0.816756	-0.104053	normal	--	--	--	--	--	--	--	Protein of unknown function (DUF740)	--	S	Function unknown	PREDICTED: uncharacterized protein LOC103974215 [Musa acuminata subsp. malaccensis]
Ma00_g01650	Ma00_g01650	0	0	0	0	0	0	0	0	0	0	0	0	--	--	--	[E]	Amino acid transport and metabolism	Cellular Component: glycine cleavage complex (GO:0005960);; Biological Process: glycine decarboxylation via glycine cleavage system (GO:0019464);;	K02437|1.03962e-114|mus:103974216|K02437 glycine cleavage system H protein | (RefSeq) glycine cleavage system H protein, mitochondrial-like	Glycine, serine and threonine metabolism (ko00260);; Glyoxylate and dicarboxylate metabolism (ko00630)	[E]	Amino acid transport and metabolism	Glycine cleavage H-protein	Glycine cleavage system H protein, mitochondrial OS=Oryza sativa subsp. japonica OX=39947 GN=GDCSH PE=1 SV=1	E	Amino acid transport and metabolism	PREDICTED: glycine cleavage system H protein, mitochondrial-like [Musa acuminata subsp. malaccensis]
Ma00_g01660	Ma00_g01660	0	0	0	0	0.09016	3	0	0	0	0	0	0	--	--	--	--	--	--	--	--	--	--	--	Putative WEB family protein At1g65010, chloroplastic OS=Arabidopsis thaliana OX=3702 GN=At1g65010 PE=1 SV=1	--	--	PREDICTED: WEB family protein At3g02930, chloroplastic-like [Musa acuminata subsp. malaccensis]
Ma00_g01670	Ma00_g01670	0	0	0	0	0	0	0	0	0	0	0	0	--	--	--	[H]	Coenzyme transport and metabolism	Molecular Function: O-methyltransferase activity (GO:0008171);; Biological Process: methylation (GO:0032259);; Molecular Function: protein dimerization activity (GO:0046983);;	K13066|0|mus:103974217|K13066 caffeic acid 3-O-methyltransferase [EC:2.1.1.68] | (RefSeq) tricetin 3',4',5'-O-trimethyltransferase	Phenylpropanoid biosynthesis (ko00940)	[R]	General function prediction only	O-methyltransferase;; Dimerisation domain	Tricetin 3&apos;,4&apos;,5&apos;-O-trimethyltransferase OS=Triticum aestivum OX=4565 GN=OMT2 PE=1 SV=1	S	Function unknown	PREDICTED: tricetin 3&apos;,4&apos;,5&apos;-O-trimethyltransferase [Musa acuminata subsp. malaccensis]
Ma00_g01680	Ma00_g01680	6.21801	446	1.44136	136	1.9953	189	2.47907	254	1.67199	148	1.55145	116	0.696911	-0.65582	normal	--	--	--	--	--	--	--	Protein of unknown function (DUF1677)	--	S	Function unknown	PREDICTED: uncharacterized protein LOC103974314 [Musa acuminata subsp. malaccensis]
Ma00_g01690	Ma00_g01690	36.1528	3581	37.0823	4709	36.577	4843	25.0732	3406	30.6286	3294	30.0419	2875	0.135729	-0.396307	normal	[J]	Translation, ribosomal structure and biogenesis	Molecular Function: glycine-tRNA ligase activity (GO:0004820);; Molecular Function: ATP binding (GO:0005524);; Cellular Component: cytoplasm (GO:0005737);; Biological Process: glycyl-tRNA aminoacylation (GO:0006426);;	K01880|0|mus:103972795|K01880 glycyl-tRNA synthetase [EC:6.1.1.14] | (RefSeq) glycine--tRNA ligase, mitochondrial 1-like	Aminoacyl-tRNA biosynthesis (ko00970)	[J]	Translation, ribosomal structure and biogenesis	Anticodon binding domain;; tRNA synthetase class II core domain (G, H, P, S and T);; WHEP-TRS domain	Glycine--tRNA ligase, mitochondrial 1 OS=Arabidopsis thaliana OX=3702 GN=At1g29880 PE=1 SV=1	J	Translation, ribosomal structure and biogenesis	PREDICTED: glycine--tRNA ligase, mitochondrial 1-like [Musa acuminata subsp. malaccensis]
Ma00_g01700	Ma00_g01700	12.8084	982	7.88426	793	8.61699	871	4.50859	493	3.17281	300	3.94089	315	0.000224309	-1.25002	down	--	--	Cellular Component: plasma membrane (GO:0005886);; Biological Process: response to desiccation (GO:0009269);; Cellular Component: integral component of membrane (GO:0016021);;	--	--	--	--	Late embryogenesis abundant protein	--	S	Function unknown	PREDICTED: uncharacterized protein LOC103974666 [Musa acuminata subsp. malaccensis]
Ma00_g01710	Ma00_g01710	0	0	0	0	0	0	0	0	0	0	0	0	--	--	--	--	--	--	--	--	[R]	General function prediction only	--	--	S	Function unknown	PREDICTED: uncharacterized protein LOC103974750 [Musa acuminata subsp. malaccensis]
Ma00_g01720	Ma00_g01720	0.42584	27	0.227931	19	0.172904	14	0.081569	8	0.082653	7	0.031708	3	--	--	--	--	--	Biological Process: transcription, DNA-templated (GO:0006351);;	--	--	--	--	No apical meristem (NAM) protein	NAC domain-containing protein 43 OS=Arabidopsis thaliana OX=3702 GN=NAC043 PE=2 SV=2	K	Transcription	PREDICTED: NAC domain-containing protein 43-like [Musa acuminata subsp. malaccensis]
Ma00_g01730	Ma00_g01730	0.055703	3	0.016139	1	0.279318	14	1.18992	62	2.24973	102	1.35688	52	1.84792e-06	3.70244	up	--	--	--	--	--	--	--	Plant protein of unknown function (DUF868)	--	S	Function unknown	PREDICTED: uncharacterized protein LOC103974443 [Musa acuminata subsp. malaccensis]
Ma00_g01740	Ma00_g01740	0	0	0	0	0	0	0	0	0	0	0	0	--	--	--	--	--	--	--	--	[R]	General function prediction only	Retrotransposon gag protein	--	G	Carbohydrate transport and metabolism	PREDICTED: uncharacterized protein LOC103974442 [Musa acuminata subsp. malaccensis]
Ma00_g01750	Ma00_g01750	0	0	0	0	0	0	0	0	0	0	0	0	--	--	--	--	--	--	--	--	--	--	--	--	--	--	PREDICTED: uncharacterized protein LOC103995125 [Musa acuminata subsp. malaccensis]
Ma00_g01760	Ma00_g01760	0	0	0	0	0	0	0	0	0	0	0	0	--	--	--	--	--	--	--	--	--	--	--	--	--	--	--
Ma00_g01770	Ma00_g01770	0	0	0.052057	2	0	0	0	0	0	0	0	0	--	--	--	--	--	Cellular Component: integral component of membrane (GO:0016021);; Molecular Function: transmembrane transporter activity (GO:0022857);; Biological Process: transmembrane transport (GO:0055085);;	--	--	--	--	EamA-like transporter family	WAT1-related protein At3g30340 OS=Arabidopsis thaliana OX=3702 GN=At3g30340 PE=2 SV=1	--	--	PREDICTED: WAT1-related protein At3g30340-like [Musa acuminata subsp. malaccensis]
Ma00_g01780	Ma00_g01780	0	0	0	0	0.035572	2	0.033132	2	0	0	0	0	--	--	--	[H]	Coenzyme transport and metabolism	Molecular Function: O-methyltransferase activity (GO:0008171);; Biological Process: methylation (GO:0032259);; Molecular Function: protein dimerization activity (GO:0046983);;	--	--	[R]	General function prediction only	O-methyltransferase	Caffeic acid 3-O-methyltransferase OS=Zea mays OX=4577 PE=3 SV=1	S	Function unknown	PREDICTED: caffeic acid 3-O-methyltransferase-like [Musa acuminata subsp. malaccensis]
Ma00_g01790	Ma00_g01790	0	0	0.100206	2	0.158031	2	0	0	0	0	0	0	--	--	--	--	--	Molecular Function: O-methyltransferase activity (GO:0008171);; Biological Process: methylation (GO:0032259);; Molecular Function: protein dimerization activity (GO:0046983);;	K13066|6.17863e-24|mus:103973830|K13066 caffeic acid 3-O-methyltransferase [EC:2.1.1.68] | (RefSeq) caffeic acid 3-O-methyltransferase-like	Phenylpropanoid biosynthesis (ko00940)	--	--	Dimerisation domain	Caffeic acid 3-O-methyltransferase OS=Eucalyptus gunnii OX=3933 GN=OMT PE=2 SV=1	--	--	PREDICTED: caffeic acid 3-O-methyltransferase-like [Musa acuminata subsp. malaccensis]
Ma00_g01800	Ma00_g01800	0	0	0	0	0	0	0	0	0	0	0	0	--	--	--	--	--	Molecular Function: O-methyltransferase activity (GO:0008171);; Biological Process: methylation (GO:0032259);; Molecular Function: protein dimerization activity (GO:0046983);;	K13066|5.35687e-79|mus:103973830|K13066 caffeic acid 3-O-methyltransferase [EC:2.1.1.68] | (RefSeq) caffeic acid 3-O-methyltransferase-like	Phenylpropanoid biosynthesis (ko00940)	[R]	General function prediction only	Dimerisation domain	Flavone O-methyltransferase 1 OS=Triticum aestivum OX=4565 GN=OMT1 PE=1 SV=1	S	Function unknown	PREDICTED: caffeic acid 3-O-methyltransferase-like [Musa acuminata subsp. malaccensis]
Ma00_g01810	Ma00_g01810	0.42464	9	1.07906	28	0.350104	9	0.330038	10	0.494648	12	0.489042	10	--	--	--	--	--	Cellular Component: integral component of membrane (GO:0016021);; Molecular Function: oxidoreductase activity (GO:0016491);; Biological Process: oxidation-reduction process (GO:0055114);;	K04708|1.60596e-51|mus:103973642|K04708 3-dehydrosphinganine reductase [EC:1.1.1.102] | (RefSeq) 3-dehydrosphinganine reductase TSC10A	Sphingolipid metabolism (ko00600)	[Q]	Secondary metabolites biosynthesis, transport and catabolism	--	3-dehydrosphinganine reductase TSC10A OS=Arabidopsis thaliana OX=3702 GN=TSC10A PE=1 SV=1	S	Function unknown	PREDICTED: 3-dehydrosphinganine reductase TSC10A [Musa acuminata subsp. malaccensis]
Ma00_g01820	Ma00_g01820	55.2106	2438	48.18	2791	48.8779	2848	41.8318	2635	38.7439	2110	34.6963	1597	0.312961	-0.325645	normal	[IQR]	Lipid transport and metabolism;; Secondary metabolites biosynthesis, transport and catabolism;; General function prediction only	Cellular Component: integral component of membrane (GO:0016021);; Molecular Function: oxidoreductase activity (GO:0016491);; Biological Process: oxidation-reduction process (GO:0055114);;	K04708|4.09181e-120|mus:103973642|K04708 3-dehydrosphinganine reductase [EC:1.1.1.102] | (RefSeq) 3-dehydrosphinganine reductase TSC10A	Sphingolipid metabolism (ko00600)	[Q]	Secondary metabolites biosynthesis, transport and catabolism	short chain dehydrogenase;; Enoyl-(Acyl carrier protein) reductase;; KR domain;; NAD(P)H-binding;; NAD dependent epimerase/dehydratase family	3-dehydrosphinganine reductase TSC10B OS=Arabidopsis thaliana OX=3702 GN=TSC10B PE=1 SV=1	S	Function unknown	PREDICTED: 3-dehydrosphinganine reductase TSC10A [Musa acuminata subsp. malaccensis]
Ma00_g01830	Ma00_g01830	28.8495	1143	26.6016	1382	32.8111	1715	8.84652	500	7.37783	361	5.44153	225	4.10091e-11	-1.95253	down	--	--	--	--	--	--	--	--	--	S	Function unknown	PREDICTED: uncharacterized protein LOC103973643, partial [Musa acuminata subsp. malaccensis]
Ma00_g01840	Ma00_g01840	0	0	0	0	0	0	0	0	0	0	0	0	--	--	--	--	--	Molecular Function: RNA binding (GO:0003723);; Molecular Function: structural constituent of ribosome (GO:0003735);; Biological Process: translation (GO:0006412);; Cellular Component: cytosolic large ribosomal subunit (GO:0022625);;	K02873|6.07966e-139|mus:103973644|K02873 large subunit ribosomal protein L13e | (RefSeq) 60S ribosomal protein L13-1-like	Ribosome (ko03010)	[J]	Translation, ribosomal structure and biogenesis	Ribosomal protein L13e	60S ribosomal protein L13-1 OS=Arabidopsis thaliana OX=3702 GN=RPL13B PE=1 SV=1	J	Translation, ribosomal structure and biogenesis	PREDICTED: 60S ribosomal protein L13-1-like [Musa acuminata subsp. malaccensis]
Ma00_g01850	Ma00_g01850	0	0	0	0	0	0	0	0	0	0	0	0	--	--	--	--	--	--	--	--	--	--	--	--	--	--	--
Ma00_g01860	Ma00_g01860	17.2846	861	12.812	837	14.6276	961	12.99	922	8.55225	526	8.24251	428	0.211015	-0.509382	normal	--	--	Cellular Component: integral component of membrane (GO:0016021);;	--	--	--	--	Protein of unknown function (DUF1218)	--	S	Function unknown	PREDICTED: uncharacterized protein LOC103973645 isoform X2 [Musa acuminata subsp. malaccensis]
Ma00_g01870	Ma00_g01870	2.95174	209	4.42872	414	4.73614	439	3.51347	361	3.14154	278	2.92911	218	0.629053	-0.253593	normal	--	--	--	--	--	--	--	Myb-like DNA-binding domain	Probable transcription factor KAN2 OS=Arabidopsis thaliana OX=3702 GN=KAN2 PE=2 SV=1	K	Transcription	PREDICTED: probable transcription factor KAN2 [Musa acuminata subsp. malaccensis]
Ma00_g01880	Ma00_g01880	11.4536	1003	13.7994	1585	12.6384	1461	13.1631	1644	14.4777	1565	15.342	1401	0.525642	0.253802	normal	--	--	--	--	--	--	--	Frigida-like protein	Protein FRIGIDA OS=Arabidopsis thaliana OX=3702 GN=FRI PE=1 SV=1	S	Function unknown	PREDICTED: protein FRIGIDA [Musa acuminata subsp. malaccensis]
Ma00_g01890	Ma00_g01890	0.327857	22	0.431514	37	0.599564	52	0.511988	28	0.134551	11	0.196433	14	--	--	--	--	--	--	--	--	--	--	--	--	--	--	PREDICTED: uncharacterized protein LOC105039657 isoform X3 [Elaeis guineensis]
Ma00_g01900	Ma00_g01900	46.2291	2377	60.3758	4072	59.6518	4047	28.824	2114	23.7628	1508	22.0444	1182	1.31913e-05	-1.08858	down	--	--	Molecular Function: DNA binding (GO:0003677);; Cellular Component: nucleus (GO:0005634);;	--	--	--	--	SBP domain	Squamosa promoter-binding-like protein 10 OS=Oryza sativa subsp. japonica OX=39947 GN=SPL10 PE=2 SV=1	S	Function unknown	PREDICTED: squamosa promoter-binding-like protein 8 [Musa acuminata subsp. malaccensis]
Ma00_g01910	Ma00_g01910	7.50684	358	8.03522	482	7.71145	521	3.14824	263	5.44351	296	4.85657	222	0.0770612	-0.738487	normal	[O]	Posttranslational modification, protein turnover, chaperones	Molecular Function: protein C-terminal S-isoprenylcysteine carboxyl O-methyltransferase activity (GO:0004671);; Cellular Component: endoplasmic reticulum membrane (GO:0005789);; Biological Process: C-terminal protein methylation (GO:0006481);; Cellular Component: integral component of membrane (GO:0016021);;	K00587|1.22026e-152|mus:103991185|K00587 protein-S-isoprenylcysteine O-methyltransferase [EC:2.1.1.100] | (RefSeq) protein-S-isoprenylcysteine O-methyltransferase A isoform X1	Terpenoid backbone biosynthesis (ko00900)	[O]	Posttranslational modification, protein turnover, chaperones	Isoprenylcysteine carboxyl methyltransferase (ICMT) family;; Phospholipid methyltransferase	Probable protein-S-isoprenylcysteine O-methyltransferase OS=Oryza sativa subsp. japonica OX=39947 GN=ICMT PE=3 SV=2	O	Posttranslational modification, protein turnover, chaperones	PREDICTED: protein-S-isoprenylcysteine O-methyltransferase A isoform X1 [Musa acuminata subsp. malaccensis]
Ma00_g01920	Ma00_g01920	0	0	0	0	0	0	0.727055	17	0.516041	11	0.211224	4	--	--	--	--	--	--	--	--	--	--	--	--	--	--	PREDICTED: uncharacterized protein LOC108953408 [Musa acuminata subsp. malaccensis]
Ma00_g01930	Ma00_g01930	6.93225	860	8.06218	1129	8.55122	1244	6.9229	1067	4.56785	633	4.7557	577	0.183284	-0.481932	normal	--	--	--	--	--	[K]	Transcription	GATA zinc finger	GATA transcription factor 24 OS=Arabidopsis thaliana OX=3702 GN=GATA24 PE=1 SV=2	K	Transcription	PREDICTED: GATA transcription factor 20 [Musa acuminata subsp. malaccensis]
Ma00_g01940	Ma00_g01940	7.75631	320	0	0	3.04983	156	0.215515	7	1.05701	28	1.87125	66	0.377753	-2.12926	normal	--	--	--	--	--	[K]	Transcription	tify domain	GATA transcription factor 24 OS=Arabidopsis thaliana OX=3702 GN=GATA24 PE=1 SV=2	K	Transcription	PREDICTED: GATA transcription factor 20 [Musa acuminata subsp. malaccensis]
Ma00_g01950	Ma00_g01950	0.046633	3	0.035794	3	0	0	0.797564	50	1.34229	72	1.0709	49	--	--	--	--	--	--	--	--	--	--	AP2 domain	Dehydration-responsive element-binding protein 1C OS=Arabidopsis thaliana OX=3702 GN=DREB1C PE=2 SV=2	K	Transcription	PREDICTED: dehydration-responsive element-binding protein 1C-like [Musa acuminata subsp. malaccensis]
Ma00_g01960	Ma00_g01960	1.04184	76	0.566921	65	1.00565	121	1.44371	79	0.722339	80	0.576764	55	0.758982	-0.245743	normal	[G]	Carbohydrate transport and metabolism	Cellular Component: integral component of membrane (GO:0016021);; Biological Process: transmembrane transport (GO:0055085);;	--	--	[R]	General function prediction only	Major Facilitator Superfamily;; SPX domain	SPX domain-containing membrane protein Os04g0573000 OS=Oryza sativa subsp. japonica OX=39947 GN=Os04g0573000 PE=2 SV=2	T	Signal transduction mechanisms	PREDICTED: SPX domain-containing membrane protein Os06g0129400-like [Musa acuminata subsp. malaccensis]
Ma00_g01970	Ma00_g01970	24.3319	1964	13.8477	1466	14.8259	1579	15.4655	1780	12.5438	1249	10.4878	883	0.484548	-0.376741	normal	[G]	Carbohydrate transport and metabolism	Molecular Function: alpha-L-fucosidase activity (GO:0004560);; Biological Process: carbohydrate metabolic process (GO:0005975);;	K01206|0|mus:103973229|K01206 alpha-L-fucosidase [EC:3.2.1.51] | (RefSeq) alpha-L-fucosidase 1-like	Other glycan degradation (ko00511)	[G]	Carbohydrate transport and metabolism	Alpha-L-fucosidase;; F5/8 type C domain	Alpha-L-fucosidase 1 OS=Arabidopsis thaliana OX=3702 GN=FUC1 PE=1 SV=2	G	Carbohydrate transport and metabolism	PREDICTED: alpha-L-fucosidase 1-like [Musa acuminata subsp. malaccensis]
Ma00_g01980	Ma00_g01980	0	0	0	0	0	0	0	0	0	0	0	0	--	--	--	--	--	--	--	--	--	--	Auxin canalisation	--	--	--	--
Ma00_g01990	Ma00_g01990	1.29654	18	1.74628	32	1.35164	25	0.142638	3	0	0	0.224965	4	--	--	--	--	--	--	--	--	--	--	--	Protein LITTLE ZIPPER 3 OS=Arabidopsis thaliana OX=3702 GN=ZPR3 PE=1 SV=1	S	Function unknown	PREDICTED: protein LITTLE ZIPPER 1-like [Musa acuminata subsp. malaccensis]
Ma00_g02000	Ma00_g02000	0	0	0	0	0	0	0	0	0	0	0	0	--	--	--	--	--	--	--	--	--	--	--	--	--	--	--
Ma00_g02010	Ma00_g02010	0	0	0	0	0	0	0	0	0	0	0	0	--	--	--	--	--	--	--	--	--	--	--	Uncharacterized 8.8 kDa protein in rps12-tRNA-Val intergenic region OS=Calycanthus floridus var. glaucus OX=212734 PE=4 SV=1	--	--	30S ribosomal protein S12, chloroplastic [Ananas comosus]
Ma00_g02020	Ma00_g02020	0	0	0	0	0	0	0	0	0	0	0	0	--	--	--	--	--	Cellular Component: photosystem II (GO:0009523);; Biological Process: photosynthetic electron transport in photosystem II (GO:0009772);; Cellular Component: integral component of membrane (GO:0016021);; Molecular Function: chlorophyll binding (GO:0016168);; Biological Process: protein-chromophore linkage (GO:0018298);; Molecular Function: electron transporter, transferring electrons within the cy…	K02704|1.7966e-06|sbi:SORBI_03g020160|K02704 photosystem II CP47 chlorophyll apoprotein | (RefSeq) SORBIDRAFT_03g020160, Sb03g020160; hypothetical protein	Photosynthesis (ko00195)	--	--	--	Photosystem II CP47 reaction center protein OS=Buxus microphylla OX=153571 GN=psbB PE=3 SV=1	--	--	Putative Photosystem II P680 chlorophyll A apoprotein [Oryza sativa]
Ma00_g02030	Ma00_g02030	1.76482	37	1.23575	34	0.542114	15	0.787401	23	0.165755	5	1.33849	29	--	--	--	--	--	Molecular Function: metal ion binding (GO:0046872);;	--	--	[R]	General function prediction only	FYVE zinc finger	Protein FREE1 OS=Arabidopsis thaliana OX=3702 GN=FREE1 PE=1 SV=1	--	--	PREDICTED: formin-like protein 16 isoform X1 [Fragaria vesca subsp. vesca]
Ma00_g02040	Ma00_g02040	0	0	0	0	0	0	0	0	0	0	0	0	--	--	--	--	--	--	--	--	--	--	--	--	--	--	--
Ma00_g02050	Ma00_g02050	0.116125	2	0	0	0	0	0	0	0	0	0	0	--	--	--	[H]	Coenzyme transport and metabolism	Molecular Function: catalytic activity (GO:0003824);; Biological Process: vitamin B6 biosynthetic process (GO:0042819);; Biological Process: pyridoxal phosphate biosynthetic process (GO:0042823);;	K06215|1.58375e-36|mus:104000030|K06215 pyridoxal 5'-phosphate synthase pdxS subunit [EC:4.3.3.6] | (RefSeq) LOW QUALITY PROTEIN: pyridoxal 5'-phosphate synthase PDX1-like 4	Vitamin B6 metabolism (ko00750)	[H]	Coenzyme transport and metabolism	--	Probable pyridoxal 5&apos;-phosphate synthase subunit PDX1.1 OS=Oryza sativa subsp. japonica OX=39947 GN=PDX11 PE=2 SV=1	H	Coenzyme transport and metabolism	PREDICTED: LOW QUALITY PROTEIN: pyridoxal 5&apos;-phosphate synthase PDX1-like 4, partial [Musa acuminata subsp. malaccensis]
Ma00_g02060	Ma00_g02060	0.41374	13	1.00272	39	0.809669	32	2.58854	108	2.19338	79	1.18513	36	--	--	--	--	--	--	--	--	--	--	--	--	--	--	PREDICTED: protein FREE1-like, partial [Musa acuminata subsp. malaccensis]
Ma00_g02070	Ma00_g02070	0.595061	18	0.339796	14	0.727626	29	0.45716	20	0.398673	15	0.206995	7	--	--	--	[R]	General function prediction only	Molecular Function: anaphase-promoting complex binding (GO:0010997);; Biological Process: regulation of catalytic activity (GO:0050790);; Molecular Function: ubiquitin-protein transferase activator activity (GO:0097027);;	K03363|1.05118e-172|mus:104000039|K03363 cell division cycle 20, cofactor of APC complex | (RefSeq) cell division cycle 20.2, cofactor of APC complex-like	Ubiquitin mediated proteolysis (ko04120)	[DO]	Cell cycle control, cell division, chromosome partitioning;; Posttranslational modification, protein turnover, chaperones	WD domain, G-beta repeat;; Anaphase-promoting complex subunit 4 WD40 domain	Cell division cycle 20.1, cofactor of APC complex OS=Arabidopsis thaliana OX=3702 GN=CDC20-1 PE=1 SV=1	D	Cell cycle control, cell division, chromosome partitioning	PREDICTED: cell division cycle 20.2, cofactor of APC complex-like [Musa acuminata subsp. malaccensis]
Ma00_g02080	Ma00_g02080	0.417507	3	0.152487	1	0.136172	1	0.135321	1	0	0	0.201741	2	--	--	--	--	--	--	--	--	--	--	--	--	--	--	--
Ma00_g02090	Ma00_g02090	1.40012	100	1.45457	136	2.34121	220	1.4632	149	1.3144	116	1.45035	108	0.730324	-0.220082	normal	[R]	General function prediction only	Molecular Function: anaphase-promoting complex binding (GO:0010997);; Biological Process: regulation of catalytic activity (GO:0050790);; Molecular Function: ubiquitin-protein transferase activator activity (GO:0097027);;	K03363|0|mus:103975158|K03363 cell division cycle 20, cofactor of APC complex | (RefSeq) cell division cycle 20.2, cofactor of APC complex-like	Ubiquitin mediated proteolysis (ko04120)	[DO]	Cell cycle control, cell division, chromosome partitioning;; Posttranslational modification, protein turnover, chaperones	Anaphase-promoting complex subunit 4 WD40 domain;; WD domain, G-beta repeat	Cell division cycle 20.1, cofactor of APC complex OS=Arabidopsis thaliana OX=3702 GN=CDC20-1 PE=1 SV=1	D	Cell cycle control, cell division, chromosome partitioning	PREDICTED: cell division cycle 20.2, cofactor of APC complex-like [Musa acuminata subsp. malaccensis]
Ma00_g02100	Ma00_g02100	0	0	0	0	0	0	0	0	0	0	0	0	--	--	--	--	--	--	--	--	--	--	--	--	--	--	--
Ma00_g02110	Ma00_g02110	6.38111	143	2.64848	76	4.22731	122	5.41739	173	5.43259	148	5.96874	134	0.486059	0.428515	normal	--	--	Molecular Function: metal ion binding (GO:0046872);;	--	--	[R]	General function prediction only	--	Protein FREE1 OS=Arabidopsis thaliana OX=3702 GN=FREE1 PE=1 SV=1	S	Function unknown	PREDICTED: protein FREE1-like, partial [Musa acuminata subsp. malaccensis]
Ma00_g02120	Ma00_g02120	0.199764	2	0	0	0.486226	5	0.068504	1	0.086269	1	0.123567	1	--	--	--	--	--	Molecular Function: anaphase-promoting complex binding (GO:0010997);; Biological Process: regulation of catalytic activity (GO:0050790);; Molecular Function: ubiquitin-protein transferase activator activity (GO:0097027);;	K03363|2.2654e-38|mus:103974767|K03363 cell division cycle 20, cofactor of APC complex | (RefSeq) cell division cycle 20.2, cofactor of APC complex-like	Ubiquitin mediated proteolysis (ko04120)	[DO]	Cell cycle control, cell division, chromosome partitioning;; Posttranslational modification, protein turnover, chaperones	--	Cell division cycle 20.1, cofactor of APC complex OS=Arabidopsis thaliana OX=3702 GN=CDC20-1 PE=1 SV=1	D	Cell cycle control, cell division, chromosome partitioning	PREDICTED: cell division cycle 20.2, cofactor of APC complex-like, partial [Musa acuminata subsp. malaccensis]
Ma00_g02130	Ma00_g02130	0.40516	51	0.471009	73	0.754923	79	0.81697	123	0.557135	85	0.532801	72	0.485207	0.499799	normal	[K]	Transcription	Molecular Function: protein serine/threonine kinase activity (GO:0004674);; Molecular Function: ATP binding (GO:0005524);; Biological Process: protein phosphorylation (GO:0006468);; Cellular Component: integral component of membrane (GO:0016021);;	--	--	--	--	Protein tyrosine kinase;; Protein kinase domain;; Leucine rich repeat;; Leucine Rich repeats (2 copies);; Leucine rich repeat N-terminal domain	Probable leucine-rich repeat receptor-like protein kinase At5g49770 OS=Arabidopsis thaliana OX=3702 GN=At5g49770 PE=2 SV=1	S	Function unknown	PREDICTED: probable leucine-rich repeat receptor-like protein kinase At5g49770 isoform X1 [Musa acuminata subsp. malaccensis]
Ma00_g02140	Ma00_g02140	0.184542	15	0.284574	29	0.169538	18	0.212645	24	0.16545	16	0.05061	5	--	--	--	[H]	Coenzyme transport and metabolism	Molecular Function: GTP cyclohydrolase II activity (GO:0003935);; Molecular Function: GTP binding (GO:0005525);; Molecular Function: 3,4-dihydroxy-2-butanone-4-phosphate synthase activity (GO:0008686);; Biological Process: riboflavin biosynthetic process (GO:0009231);; Cellular Component: chloroplast (GO:0009507);; Molecular Function: metal ion binding (GO:0046872);;	K14652|0|mus:103974570|K14652 3,4-dihydroxy 2-butanone 4-phosphate synthase / GTP cyclohydrolase II [EC:4.1.99.12 3.5.4.25] | (RefSeq) probable monofunctional riboflavin biosynthesis protein RIBA 3, chloroplastic	Riboflavin metabolism (ko00740)	[H]	Coenzyme transport and metabolism	GTP cyclohydrolase II;; 3,4-dihydroxy-2-butanone 4-phosphate synthase	Probable monofunctional riboflavin biosynthesis protein RIBA 3, chloroplastic OS=Oryza sativa subsp. japonica OX=39947 GN=RIBA3 PE=2 SV=1	H	Coenzyme transport and metabolism	PREDICTED: probable monofunctional riboflavin biosynthesis protein RIBA 3, chloroplastic [Musa acuminata subsp. malaccensis]
Ma00_g02150	Ma00_g02150	14.5483	850	19.9913	1523	19.8384	1515	16.3687	1362	22.3252	1665	24.1578	1451	0.524363	0.29768	normal	--	--	Biological Process: protein polyubiquitination (GO:0000209);; Cellular Component: mitochondrion (GO:0005739);; Biological Process: protein ubiquitination involved in ubiquitin-dependent protein catabolic process (GO:0042787);; Biological Process: proteasome-mediated ubiquitin-dependent protein catabolic process (GO:0043161);; Molecular Function: ubiquitin protein ligase activity (GO:0061630);;	K11982|0|mus:103974569|K11982 E3 ubiquitin-protein ligase RNF115/126 [EC:2.3.2.27] | (RefSeq) probable E3 ubiquitin-protein ligase RHC1A	--	[O]	Posttranslational modification, protein turnover, chaperones	Ring finger domain;; zinc-ribbon;; Zinc finger, C3HC4 type (RING finger);; RING-like zinc finger;; RING-type zinc-finger;; Zinc finger, C3HC4 type (RING finger)	Probable E3 ubiquitin-protein ligase RHC1A OS=Arabidopsis thaliana OX=3702 GN=RHC1A PE=2 SV=1	O	Posttranslational modification, protein turnover, chaperones	PREDICTED: probable E3 ubiquitin-protein ligase RHC1A [Musa acuminata subsp. malaccensis]
Ma00_g02160	Ma00_g02160	0	0	0	0	0	0	0	0	0	0	0	0	--	--	--	--	--	Molecular Function: calmodulin-dependent protein kinase activity (GO:0004683);; Molecular Function: calcium ion binding (GO:0005509);; Molecular Function: calmodulin binding (GO:0005516);; Molecular Function: ATP binding (GO:0005524);; Cellular Component: nucleus (GO:0005634);; Cellular Component: cytoplasm (GO:0005737);; Cellular Component: plasma membrane (GO:0005886);; Biological Process: absc…	K13412|2.24248e-28|mus:103973312|K13412 calcium-dependent protein kinase [EC:2.7.11.1] | (RefSeq) calcium-dependent protein kinase 20	Plant-pathogen interaction (ko04626)	[T]	Signal transduction mechanisms	--	Calcium-dependent protein kinase 20 OS=Oryza sativa subsp. japonica OX=39947 GN=CPK20 PE=2 SV=2	--	--	PREDICTED: calcium-dependent protein kinase 20 [Musa acuminata subsp. malaccensis]
Ma00_g02170	Ma00_g02170	0	0	0	0	0	0	0	0	0	0	0	0	--	--	--	--	--	Molecular Function: protein serine/threonine kinase activity (GO:0004674);; Molecular Function: calcium ion binding (GO:0005509);; Molecular Function: ATP binding (GO:0005524);; Biological Process: protein phosphorylation (GO:0006468);;	K13412|1.73325e-33|mus:103973312|K13412 calcium-dependent protein kinase [EC:2.7.11.1] | (RefSeq) calcium-dependent protein kinase 20	Plant-pathogen interaction (ko04626)	[T]	Signal transduction mechanisms	--	Calcium-dependent protein kinase 20 OS=Oryza sativa subsp. japonica OX=39947 GN=CPK20 PE=2 SV=2	--	--	PREDICTED: calcium-dependent protein kinase 20 [Musa acuminata subsp. malaccensis]
Ma00_g02180	Ma00_g02180	0.04307	1	0	0	0	0	0.064555	2	0.073865	2	0	0	--	--	--	--	--	--	--	--	--	--	--	--	S	Function unknown	PREDICTED: uncharacterized protein LOC108459727 [Gossypium arboreum]
Ma00_g02190	Ma00_g02190	0	0	0	0	0	0	0	0	0	0	0	0	--	--	--	--	--	--	--	--	--	--	--	BTB/POZ domain-containing protein At2g13690 OS=Arabidopsis thaliana OX=3702 GN=PRL1-IFG PE=2 SV=2	--	--	PREDICTED: BTB/POZ domain-containing protein At2g13690-like [Musa acuminata subsp. malaccensis]
Ma00_g02200	Ma00_g02200	2.02907	110	2.78194	197	3.48253	248	4.65851	359	4.37846	292	3.81006	215	0.179191	0.69952	normal	--	--	--	--	--	--	--	GDSL/SGNH-like Acyl-Esterase family found in Pmr5 and Cas1p;; PMR5 N terminal Domain	Protein trichome birefringence-like 26 OS=Arabidopsis thaliana OX=3702 GN=TBL26 PE=2 SV=1	--	--	PREDICTED: protein trichome birefringence-like 26 [Musa acuminata subsp. malaccensis]
Ma00_g02210	Ma00_g02210	0	0	0	0	0	0	0	0	0	0	0	0	--	--	--	--	--	--	--	--	--	--	--	--	--	--	ORFIII-like polyprotein, partial [Musa acuminata subsp. malaccensis]
Ma00_g02220	Ma00_g02220	4.22789	264	3.24757	266	3.34704	276	6.25061	556	5.64664	435	5.60747	365	0.06233	0.772352	normal	[P]	Inorganic ion transport and metabolism	Cellular Component: integral component of membrane (GO:0016021);;	--	--	--	--	Cytochrome C biogenesis protein transmembrane region	--	S	Function unknown	PREDICTED: uncharacterized protein LOC103974262 [Musa acuminata subsp. malaccensis]
Ma00_g02230	Ma00_g02230	0	0	0.047737	3	0.065211	5	0.342891	24	0	0	0.141632	7	--	--	--	--	--	Molecular Function: peroxidase activity (GO:0004601);; Cellular Component: extracellular region (GO:0005576);; Biological Process: response to oxidative stress (GO:0006979);; Molecular Function: heme binding (GO:0020037);; Biological Process: hydrogen peroxide catabolic process (GO:0042744);; Molecular Function: metal ion binding (GO:0046872);; Biological Process: oxidation-reduction process (GO:…	K00430|0|mus:103974263|K00430 peroxidase [EC:1.11.1.7] | (RefSeq) peroxidase 64	Phenylpropanoid biosynthesis (ko00940)	--	--	Peroxidase	Peroxidase 64 OS=Arabidopsis thaliana OX=3702 GN=PER64 PE=1 SV=1	G	Carbohydrate transport and metabolism	PREDICTED: peroxidase 64 [Musa acuminata subsp. malaccensis]
Ma00_g02240	Ma00_g02240	8.22656	512	6.39649	530	6.41877	534	21.2105	1904	25.6895	1998	27.3984	1786	1.23494e-12	1.90344	up	[HC]	Coenzyme transport and metabolism;; Energy production and conversion	Molecular Function: monooxygenase activity (GO:0004497);; Biological Process: secondary metabolite biosynthetic process (GO:0044550);; Biological Process: oxidation-reduction process (GO:0055114);; Molecular Function: FAD binding (GO:0071949);;	--	--	[CR]	Energy production and conversion;; General function prediction only	FAD binding domain;; Lycopene cyclase protein;; FAD binding domain;; Flavin containing amine oxidoreductase;; NAD(P)-binding Rossmann-like domain;; Pyridine nucleotide-disulphide oxidoreductase	Monooxygenase 2 OS=Arabidopsis thaliana OX=3702 GN=MO2 PE=2 SV=1	CH	Energy production and conversion;; Coenzyme transport and metabolism	PREDICTED: uncharacterized protein LOC103974264 [Musa acuminata subsp. malaccensis]
Ma00_g02250	Ma00_g02250	0	0	0.24374	16	0.535944	28	0.019857	3	0.067944	6	0.025359	2	--	--	--	--	--	--	--	--	[O]	Posttranslational modification, protein turnover, chaperones	Eukaryotic aspartyl protease;; Xylanase inhibitor N-terminal;; Xylanase inhibitor C-terminal	Aspartyl protease family protein 1 OS=Arabidopsis thaliana OX=3702 GN=APF1 PE=1 SV=1	O	Posttranslational modification, protein turnover, chaperones	PREDICTED: aspartyl protease family protein 1 [Musa acuminata subsp. malaccensis]
Ma00_g02260	Ma00_g02260	0	0	0	0	0	0	0	0	0	0	0	0	--	--	--	--	--	Molecular Function: peptidase activity (GO:0008233);;	--	--	[O]	Posttranslational modification, protein turnover, chaperones	Xylanase inhibitor N-terminal;; Eukaryotic aspartyl protease;; Xylanase inhibitor C-terminal	Aspartyl protease family protein 1 OS=Arabidopsis thaliana OX=3702 GN=APF1 PE=1 SV=1	O	Posttranslational modification, protein turnover, chaperones	PREDICTED: aspartyl protease family protein 1-like [Musa acuminata subsp. malaccensis]
Ma00_g02270	Ma00_g02270	17.0157	1322	11.5825	1286	29.1583	2099	10.4584	922	11.9295	910	13.9366	779	0.00517843	-0.787227	normal	[J]	Translation, ribosomal structure and biogenesis	Molecular Function: nucleotide binding (GO:0000166);; Molecular Function: nucleic acid binding (GO:0003676);;	K12897|5.79781e-93|mus:103974268|K12897 transformer-2 protein | (RefSeq) serine/arginine-rich splicing factor SR45a isoform X1	Spliceosome (ko03040)	[K]	Transcription	RNA recognition motif. (a.k.a. RRM, RBD, or RNP domain)	Serine/arginine-rich splicing factor SR45a OS=Arabidopsis thaliana OX=3702 GN=SR45A PE=1 SV=1	K	Transcription	PREDICTED: serine/arginine-rich splicing factor SR45a isoform X1 [Musa acuminata subsp. malaccensis]
Ma00_g02280	Ma00_g02280	35.4093	2046	24.4329	1851	23.7476	1810	39.84	3282	36.2983	2587	32.78	1974	0.0727862	0.463455	normal	--	--	--	--	--	--	--	Helix-loop-helix DNA-binding domain	Transcription factor bHLH93 OS=Arabidopsis thaliana OX=3702 GN=BHLH93 PE=1 SV=1	K	Transcription	PREDICTED: transcription factor bHLH93-like [Musa acuminata subsp. malaccensis]
Ma00_g02290	Ma00_g02290	18.8948	897	8.82887	507	5.3274	341	10.2799	710	17.391	921	12.2087	546	0.671514	0.294869	normal	--	--	--	--	--	--	--	--	--	--	--	PREDICTED: uncharacterized protein DDB_G0271670-like isoform X1 [Musa acuminata subsp. malaccensis]
Ma00_g02300	Ma00_g02300	29.6465	1741	28.1591	2154	24.9719	1989	19.6837	1665	20.4632	1443	22.5244	1358	0.252194	-0.349462	normal	[E]	Amino acid transport and metabolism	Molecular Function: homoserine kinase activity (GO:0004413);; Molecular Function: ATP binding (GO:0005524);; Biological Process: threonine metabolic process (GO:0006566);; Biological Process: phosphorylation (GO:0016310);;	K00872|0|mus:103974271|K00872 homoserine kinase [EC:2.7.1.39] | (RefSeq) homoserine kinase isoform X2	Glycine, serine and threonine metabolism (ko00260);; Biosynthesis of amino acids (ko01230)	[E]	Amino acid transport and metabolism	GHMP kinases N terminal domain;; GHMP kinases C terminal	Homoserine kinase OS=Arabidopsis thaliana OX=3702 GN=HSK PE=1 SV=1	E	Amino acid transport and metabolism	PREDICTED: homoserine kinase isoform X3 [Musa acuminata subsp. malaccensis]
Ma00_g02310	Ma00_g02310	0.368014	29	0.070951	8	0.148306	16	3.3648	372	2.29211	218	2.50481	203	5.34831e-14	3.84741	up	[G]	Carbohydrate transport and metabolism	Cellular Component: integral component of membrane (GO:0016021);; Molecular Function: substrate-specific transmembrane transporter activity (GO:0022891);; Biological Process: single-organism transport (GO:0044765);; Biological Process: transmembrane transport (GO:0055085);;	--	--	[R]	General function prediction only	Sugar (and other) transporter;; Major Facilitator Superfamily;; Fungal trichothecene efflux pump (TRI12);; MFS/sugar transport protein	Monosaccharide-sensing protein 3 OS=Arabidopsis thaliana OX=3702 GN=MSSP3 PE=2 SV=1	G	Carbohydrate transport and metabolism	PREDICTED: monosaccharide-sensing protein 2-like [Musa acuminata subsp. malaccensis]
Ma00_g02320	Ma00_g02320	9.85553	613	9.00836	735	9.269	760	14.3956	1266	12.9854	980	12.5264	811	0.0891079	0.567259	normal	--	--	--	--	--	--	--	--	--	S	Function unknown	PREDICTED: uncharacterized protein LOC103974413 [Musa acuminata subsp. malaccensis]
Ma00_g02330	Ma00_g02330	10.1533	610	9.34786	738	10.6395	814	6.91034	587	5.80607	432	5.29573	332	0.0890315	-0.654076	normal	--	--	--	--	--	--	--	Homeobox domain	WUSCHEL-related homeobox 8 OS=Oryza sativa subsp. japonica OX=39947 GN=WOX8 PE=2 SV=1	K	Transcription	PREDICTED: WUSCHEL-related homeobox 8 [Musa acuminata subsp. malaccensis]
Ma00_g02340	Ma00_g02340	17.3403	546	11.5876	478	15.0727	626	17.5496	788	14.5092	563	14.6266	480	0.690098	0.167187	normal	--	--	Cellular Component: mitochondrial respiratory chain complex I (GO:0005747);; Biological Process: response to osmotic stress (GO:0006970);; Biological Process: cold acclimation (GO:0009631);; Molecular Function: oxidoreductase activity, acting on NAD(P)H (GO:0016651);; Biological Process: electron transport chain (GO:0022900);; Molecular Function: cobalt ion binding (GO:0050897);;	K03937|1.12104e-110|mus:103974987|K03937 NADH dehydrogenase (ubiquinone) Fe-S protein 4 | (RefSeq) NADH dehydrogenase [ubiquinone] iron-sulfur protein 4, mitochondrial-like isoform X2	Oxidative phosphorylation (ko00190)	[C]	Energy production and conversion	ETC complex I subunit conserved region	NADH dehydrogenase [ubiquinone] iron-sulfur protein 4, mitochondrial OS=Arabidopsis thaliana OX=3702 GN=FRO1 PE=1 SV=1	C	Energy production and conversion	PREDICTED: NADH dehydrogenase [ubiquinone] iron-sulfur protein 4, mitochondrial-like isoform X2 [Musa acuminata subsp. malaccensis]
Ma00_g02350	Ma00_g02350	0	0	0	0	0	0	0	0	0	0	0	0	--	--	--	--	--	--	--	--	--	--	Plant invertase/pectin methylesterase inhibitor	21 kDa protein OS=Daucus carota OX=4039 PE=2 SV=1	S	Function unknown	PREDICTED: 21 kDa protein-like [Musa acuminata subsp. malaccensis]
Ma00_g02360	Ma00_g02360	0	0	0	0	0	0	0.037228	3	0	0	0	0	--	--	--	--	--	--	--	--	--	--	ZF-HD protein dimerisation region	Mini zinc finger protein 1 OS=Arabidopsis thaliana OX=3702 GN=MIF1 PE=1 SV=1	S	Function unknown	PREDICTED: mini zinc finger protein 1-like [Musa acuminata subsp. malaccensis]
Ma00_g02370	Ma00_g02370	0	0	0	0	0	0	0	0	0	0	0	0	--	--	--	--	--	Molecular Function: calcium ion binding (GO:0005509);;	--	--	[T]	Signal transduction mechanisms	EF-hand domain pair;; EF hand;; EF-hand domain;; EF hand;; EF-hand domain pair	Probable calcium-binding protein CML45 OS=Arabidopsis thaliana OX=3702 GN=CML45 PE=1 SV=1	DTZ	Cell cycle control, cell division, chromosome partitioning;; Signal transduction mechanisms;; Cytoskeleton	PREDICTED: calmodulin-like protein 3 [Musa acuminata subsp. malaccensis]
Ma00_g02380	Ma00_g02380	49.7625	1524	56.3574	2263	62.2791	2516	52.9665	2313	54.252	2049	48.3789	1544	0.896446	-0.0427849	normal	[J]	Translation, ribosomal structure and biogenesis	Biological Process: ribosomal large subunit assembly (GO:0000027);; Molecular Function: structural constituent of ribosome (GO:0003735);; Biological Process: translation (GO:0006412);; Cellular Component: cytosolic large ribosomal subunit (GO:0022625);; Biological Process: assembly of large subunit precursor of preribosome (GO:1902626);;	K02896|4.68838e-76|mus:103973993|K02896 large subunit ribosomal protein L24e | (RefSeq) 60S ribosomal protein L24-like	Ribosome (ko03010)	[J]	Translation, ribosomal structure and biogenesis	Ribosomal protein L24e	60S ribosomal protein L24 OS=Hordeum vulgare OX=4513 GN=RPL24 PE=2 SV=1	J	Translation, ribosomal structure and biogenesis	PREDICTED: 60S ribosomal protein L24-like [Musa acuminata subsp. malaccensis]
Ma00_g02390	Ma00_g02390	38.5467	2464	36.8372	3088	38.5033	3247	71.0272	6474	73.7718	5817	73.9203	4924	2.67719e-05	1.01726	up	[F]	Nucleotide transport and metabolism	Cellular Component: integral component of membrane (GO:0016021);; Molecular Function: hydrolase activity (GO:0016787);;	K14641|0|mus:103973994|K14641 apyrase [EC:3.6.1.5] | (RefSeq) probable apyrase 2	Purine metabolism (ko00230);; Pyrimidine metabolism (ko00240)	[F]	Nucleotide transport and metabolism	GDA1/CD39 (nucleoside phosphatase) family	Probable apyrase 2 OS=Oryza sativa subsp. japonica OX=39947 GN=APY2 PE=2 SV=1	GO	Carbohydrate transport and metabolism;; Posttranslational modification, protein turnover, chaperones	PREDICTED: probable apyrase 2 [Musa acuminata subsp. malaccensis]
Ma00_g02400	Ma00_g02400	2.91921	215	2.83735	285	2.66353	266	2.35116	215	2.66214	243	2.35973	182	0.728475	-0.203654	normal	--	--	--	K05868|0|mus:103973995|K05868 cyclin B | (RefSeq) G2/mitotic-specific cyclin S13-7-like isoform X2	--	[D]	Cell cycle control, cell division, chromosome partitioning	Cyclin, C-terminal domain;; Cyclin, N-terminal domain	Cyclin-B1-5 OS=Oryza sativa subsp. japonica OX=39947 GN=CYCB1-5 PE=3 SV=1	D	Cell cycle control, cell division, chromosome partitioning	PREDICTED: G2/mitotic-specific cyclin S13-7-like isoform X2 [Musa acuminata subsp. malaccensis]
Ma00_g02410	Ma00_g02410	1.25167	61	1.05387	67	1.37301	88	1.13597	79	0.454831	28	0.403952	21	0.312794	-0.794936	normal	--	--	--	--	--	--	--	--	--	--	--	--
Ma00_g02420	Ma00_g02420	0.184701	7	0	0	0	0	0	0	0.097928	5	0	0	--	--	--	--	--	Cellular Component: cytoplasm (GO:0005737);; Biological Process: metal ion transport (GO:0030001);; Molecular Function: transition metal ion binding (GO:0046914);; Biological Process: cellular transition metal ion homeostasis (GO:0046916);;	--	--	[P]	Inorganic ion transport and metabolism	--	Heavy metal-associated isoprenylated plant protein 36 OS=Arabidopsis thaliana OX=3702 GN=HIPP36 PE=2 SV=1	S	Function unknown	PREDICTED: uncharacterized protein LOC103973997 [Musa acuminata subsp. malaccensis]
Ma00_g02430	Ma00_g02430	0	0	0	0	0	0	0	0	0	0	0	0	--	--	--	[L]	Replication, recombination and repair	--	--	--	[R]	General function prediction only	Reverse transcriptase-like;; Reverse transcriptase (RNA-dependent DNA polymerase);; RNase H	RNA-directed DNA polymerase homolog OS=Oenothera berteroana OX=3950 PE=4 SV=1	L	Replication, recombination and repair	PREDICTED: uncharacterized protein LOC103974602 [Musa acuminata subsp. malaccensis]
Ma00_g02440	Ma00_g02440	0.893339	22	1.28934	42	0.794088	26	1.09123	39	0.96312	30	1.42458	37	--	--	--	--	--	--	--	--	--	--	--	--	S	Function unknown	PREDICTED: uncharacterized protein LOC103974603 isoform X1 [Musa acuminata subsp. malaccensis]
Ma00_g02450	Ma00_g02450	0	0	0.063654	5	0.031529	3	0	0	0.033833	3	0	0	--	--	--	[T]	Signal transduction mechanisms	Molecular Function: protein serine/threonine kinase activity (GO:0004674);; Molecular Function: ATP binding (GO:0005524);; Biological Process: protein phosphorylation (GO:0006468);; Cellular Component: integral component of membrane (GO:0016021);;	K04733|0|mus:103975202|K04733 interleukin-1 receptor-associated kinase 4 [EC:2.7.11.1] | (RefSeq) LOW QUALITY PROTEIN: receptor-like protein kinase ANXUR2	--	[T]	Signal transduction mechanisms	Protein tyrosine kinase;; Protein kinase domain	Receptor-like protein kinase FERONIA OS=Arabidopsis thaliana OX=3702 GN=FER PE=1 SV=1	T	Signal transduction mechanisms	PREDICTED: LOW QUALITY PROTEIN: receptor-like protein kinase ANXUR2 [Musa acuminata subsp. malaccensis]
Ma00_g02460	Ma00_g02460	3.00161	85	3.13376	116	3.58365	134	13.0233	523	10.7368	373	12.3177	362	3.26536e-06	1.95902	up	--	--	--	K02183|1.60032e-96|mus:103974383|K02183 calmodulin | (RefSeq) calmodulin-like	Phosphatidylinositol signaling system (ko04070);; Plant-pathogen interaction (ko04626)	[T]	Signal transduction mechanisms	EF hand;; EF-hand domain;; EF-hand domain pair;; EF hand;; EF-hand domain pair	Calcium-binding protein CP1 OS=Arabidopsis thaliana OX=3702 GN=CP1 PE=2 SV=1	DTZ	Cell cycle control, cell division, chromosome partitioning;; Signal transduction mechanisms;; Cytoskeleton	PREDICTED: calmodulin-like [Musa acuminata subsp. malaccensis]
Ma00_g02470	Ma00_g02470	4.18609	170	1.48727	80	2.03412	109	8.76263	508	3.64577	183	3.89355	165	0.147615	1.16959	normal	--	--	Molecular Function: protein dimerization activity (GO:0046983);;	--	--	--	--	--	Transcription factor bHLH149 OS=Arabidopsis thaliana OX=3702 GN=BHLH149 PE=1 SV=1	K	Transcription	PREDICTED: transcription factor bHLH149-like [Musa acuminata subsp. malaccensis]
Ma00_g02480	Ma00_g02480	0	0	0	0	0	0	0	0	0	0	0	0	--	--	--	[L]	Replication, recombination and repair	--	--	--	[R]	General function prediction only	Reverse transcriptase-like;; Reverse transcriptase (RNA-dependent DNA polymerase);; Retrotransposon gag protein;; RNase H	RNA-directed DNA polymerase homolog OS=Oenothera berteroana OX=3950 PE=4 SV=1	L	Replication, recombination and repair	PREDICTED: uncharacterized protein LOC103974923 [Musa acuminata subsp. malaccensis]
Ma00_g02490	Ma00_g02490	1.28483	47	1.10761	53	1.3118	64	0.237979	13	0.143255	7	0.148595	6	3.30848e-05	-2.6523	down	[R]	General function prediction only	Molecular Function: GTP binding (GO:0005525);; Cellular Component: endosome (GO:0005768);; Biological Process: small GTPase mediated signal transduction (GO:0007264);;	K07904|1.26121e-154|mus:103978213|K07904 Ras-related protein Rab-11A | (RefSeq) ras-related protein RABA4d-like	Endocytosis (ko04144)	[U]	Intracellular trafficking, secretion, and vesicular transport	Ras family;; Ras of Complex, Roc, domain of DAPkinase;; ADP-ribosylation factor family	Ras-related protein RABA3 OS=Arabidopsis thaliana OX=3702 GN=RABA3 PE=2 SV=1	S	Function unknown	PREDICTED: ras-related protein RABA4d-like [Musa acuminata subsp. malaccensis]
Ma00_g02500	Ma00_g02500	3.69041	164	3.93309	229	4.43582	246	2.56665	172	2.50671	132	2.57481	117	0.333889	-0.555021	normal	--	--	Cellular Component: integral component of membrane (GO:0016021);;	--	--	--	--	Protein of unknown function (DUF4079)	--	S	Function unknown	PREDICTED: uncharacterized protein LOC103978214 [Musa acuminata subsp. malaccensis]
Ma00_g02510	Ma00_g02510	0	0	0	0	0	0	0	0	0	0	0	0	--	--	--	--	--	Biological Process: cutin biosynthetic process (GO:0010143);; Cellular Component: membrane (GO:0016020);; Biological Process: dephosphorylation (GO:0016311);; Molecular Function: phosphatase activity (GO:0016791);; Molecular Function: glycerol-3-phosphate 2-O-acyltransferase activity (GO:0090447);;	K13508|0|mus:103973491|K13508 glycerol-3-phosphate acyltransferase [EC:2.3.1.15] | (RefSeq) probable glycerol-3-phosphate acyltransferase 2	Glycerolipid metabolism (ko00561);; Glycerophospholipid metabolism (ko00564)	--	--	Acyltransferase	Probable glycerol-3-phosphate acyltransferase 3 OS=Arabidopsis thaliana OX=3702 GN=GPAT3 PE=2 SV=1	I	Lipid transport and metabolism	PREDICTED: probable glycerol-3-phosphate acyltransferase 2 [Musa acuminata subsp. malaccensis]
Ma00_g02520	Ma00_g02520	0	0	0	0	0	0	0	0	0	0	0	0	--	--	--	--	--	--	--	--	--	--	--	--	--	--	--
Ma00_g02530	Ma00_g02530	0	0	0	0	0	0	0	0	0	0	0	0	--	--	--	--	--	--	--	--	--	--	Retrotransposon gag protein	--	G	Carbohydrate transport and metabolism	PREDICTED: uncharacterized protein LOC103974470 [Musa acuminata subsp. malaccensis]
Ma00_g02540	Ma00_g02540	3.40998	98	2.15631	77	2.82185	100	5.79472	227	4.25199	146	3.09673	88	0.189426	0.719322	normal	[J]	Translation, ribosomal structure and biogenesis	Molecular Function: organic cyclic compound binding (GO:0097159);; Molecular Function: heterocyclic compound binding (GO:1901363);;	--	--	[R]	General function prediction only	RNA recognition motif. (a.k.a. RRM, RBD, or RNP domain)	Glycine-rich RNA-binding protein 4, mitochondrial OS=Arabidopsis thaliana OX=3702 GN=RBG4 PE=2 SV=1	S	Function unknown	PREDICTED: glycine-rich RNA-binding protein 4, mitochondrial-like [Musa acuminata subsp. malaccensis]
Ma00_g02550	Ma00_g02550	0	0	0	0	0	0	0	0	0	0	0	0	--	--	--	--	--	--	--	--	--	--	--	--	--	--	--
Ma00_g02560	Ma00_g02560	23.3089	1753	9.92218	979	9.58668	952	30.221	3241	44.259	4106	46.0974	3613	0.000131966	1.592	up	[M]	Cell wall/membrane/envelope biogenesis	Cellular Component: endosome (GO:0005768);; Cellular Component: trans-Golgi network (GO:0005802);; Biological Process: carbohydrate metabolic process (GO:0005975);; Cellular Component: integral component of membrane (GO:0016021);; Molecular Function: racemase and epimerase activity, acting on carbohydrates and derivatives (GO:0016857);; Molecular Function: coenzyme binding (GO:0050662);;	K08679|0|mus:103973924|K08679 UDP-glucuronate 4-epimerase [EC:5.1.3.6] | (RefSeq) UDP-glucuronate 4-epimerase 6-like	Starch and sucrose metabolism (ko00500);; Amino sugar and nucleotide sugar metabolism (ko00520)	[M]	Cell wall/membrane/envelope biogenesis	NAD dependent epimerase/dehydratase family;; GDP-mannose 4,6 dehydratase;; RmlD substrate binding domain;; 3-beta hydroxysteroid dehydrogenase/isomerase family;; Polysaccharide biosynthesis protein	UDP-glucuronate 4-epimerase 6 OS=Arabidopsis thaliana OX=3702 GN=GAE6 PE=1 SV=1	M	Cell wall/membrane/envelope biogenesis	PREDICTED: UDP-glucuronate 4-epimerase 6-like [Musa acuminata subsp. malaccensis]
Ma00_g02570	Ma00_g02570	26.3894	827	19.3505	796	18.646	771	27.4328	1226	23.6438	914	20.6927	676	0.488805	0.235648	normal	--	--	Cellular Component: integral component of membrane (GO:0016021);;	--	--	--	--	--	--	S	Function unknown	PREDICTED: uncharacterized protein LOC103973925 [Musa acuminata subsp. malaccensis]
Ma00_g02580	Ma00_g02580	0	0	0	0	0	0	0.023341	3	0	0	0	0	--	--	--	[QR]	Secondary metabolites biosynthesis, transport and catabolism;; General function prediction only	Molecular Function: O-methyltransferase activity (GO:0008171);; Biological Process: methylation (GO:0032259);; Molecular Function: protein dimerization activity (GO:0046983);;	K13066|0|mus:103975177|K13066 caffeic acid 3-O-methyltransferase [EC:2.1.1.68] | (RefSeq) caffeic acid 3-O-methyltransferase-like	Phenylpropanoid biosynthesis (ko00940)	[R]	General function prediction only	O-methyltransferase;; Dimerisation domain	Tricetin 3&apos;,4&apos;,5&apos;-O-trimethyltransferase OS=Triticum aestivum OX=4565 GN=OMT2 PE=1 SV=1	S	Function unknown	PREDICTED: caffeic acid 3-O-methyltransferase-like [Musa acuminata subsp. malaccensis]
Ma00_g02590	Ma00_g02590	0	0	0	0	0	0	0	0	0	0	0	0	--	--	--	--	--	--	--	--	--	--	--	--	--	--	--
Ma00_g02600	Ma00_g02600	47.557	2472	35.6161	2251	41.9786	2549	107.18	8440	71.6682	4647	92.1888	4884	8.01296e-06	1.31175	up	--	--	--	--	--	--	--	Stress-induced protein Di19, C-terminal;; Drought induced 19 protein (Di19), zinc-binding	Protein DEHYDRATION-INDUCED 19 homolog 2 OS=Oryza sativa subsp. japonica OX=39947 GN=DI19-2 PE=2 SV=2	S	Function unknown	PREDICTED: protein DEHYDRATION-INDUCED 19 homolog 2-like [Musa acuminata subsp. malaccensis]
Ma00_g02610	Ma00_g02610	3.70733	296	3.4314	367	3.55106	378	2.14444	250	1.95192	196	2.19667	188	0.160464	-0.669033	normal	[S]	Function unknown	--	K10901|0|mus:103973822|K10901 bloom syndrome protein [EC:3.6.4.12] | (RefSeq) ATP-dependent DNA helicase Q-like 1	Homologous recombination (ko03440)	[L]	Replication, recombination and repair	Helicase conserved C-terminal domain;; DEAD/DEAH box helicase;; RecQ zinc-binding	ATP-dependent DNA helicase Q-like 1 OS=Arabidopsis thaliana OX=3702 GN=RECQL1 PE=2 SV=1	L	Replication, recombination and repair	PREDICTED: ATP-dependent DNA helicase Q-like 1 [Musa acuminata subsp. malaccensis]
Ma00_g02620	Ma00_g02620	8.17117	832	8.4823	1133	8.43194	1134	6.3857	928	4.80197	604	5.49406	606	0.156669	-0.497259	normal	--	--	--	--	--	--	--	Domain of unknown function (DUF4378);; DUF761-associated sequence motif	--	S	Function unknown	PREDICTED: uncharacterized protein LOC103973823 [Musa acuminata subsp. malaccensis]
Ma00_g02630	Ma00_g02630	9.56248	277	9.60798	364	11.015	420	11.5139	475	9.08217	324	7.03216	212	0.967018	-0.0568467	normal	--	--	Molecular Function: DNA binding (GO:0003677);; Molecular Function: protein binding (GO:0005515);; Cellular Component: nucleus (GO:0005634);; Biological Process: DNA replication (GO:0006260);; Biological Process: DNA repair (GO:0006281);; Biological Process: DNA recombination (GO:0006310);;	K10740|5.29799e-71|mus:103973824|K10740 replication factor A3 | (RefSeq) replication protein A 14 kDa subunit-like	DNA replication (ko03030);; Nucleotide excision repair (ko03420);; Mismatch repair (ko03430);; Homologous recombination (ko03440)	--	--	Replication factor A protein 3	Replication protein A 14 kDa subunit OS=Oryza sativa subsp. japonica OX=39947 GN=RPA3 PE=1 SV=1	L	Replication, recombination and repair	PREDICTED: replication protein A 14 kDa subunit-like [Musa acuminata subsp. malaccensis]
Ma00_g02640	Ma00_g02640	16.4868	863	15.2111	1045	17.4117	1203	17.7347	1324	18.5982	1201	20.1036	1097	0.486059	0.27756	normal	[O]	Posttranslational modification, protein turnover, chaperones	Molecular Function: adenyl-nucleotide exchange factor activity (GO:0000774);; Biological Process: protein folding (GO:0006457);; Molecular Function: protein homodimerization activity (GO:0042803);; Biological Process: regulation of catalytic activity (GO:0050790);; Molecular Function: chaperone binding (GO:0051087);;	K03687|0|mus:103973827|K03687 molecular chaperone GrpE | (RefSeq) uncharacterized protein LOC103973827 isoform X1	--	[O]	Posttranslational modification, protein turnover, chaperones	GrpE	GrpE protein homolog 2, mitochondrial OS=Arabidopsis thaliana OX=3702 GN=Mge2 PE=1 SV=1	O	Posttranslational modification, protein turnover, chaperones	PREDICTED: uncharacterized protein LOC103973827 isoform X1 [Musa acuminata subsp. malaccensis]
Ma00_g02650	Ma00_g02650	26.0254	2069	34.1694	3598	35.5957	3771	20.8171	2396	34.6795	3473	33.7209	2847	0.887091	-0.013324	normal	--	--	Cellular Component: endoplasmic reticulum (GO:0005783);; Molecular Function: lipid binding (GO:0008289);; Cellular Component: integral component of membrane (GO:0016021);;	--	--	[R]	General function prediction only	C2 domain;; Synaptotagmin-like mitochondrial-lipid-binding domain	Synaptotagmin-1 OS=Arabidopsis thaliana OX=3702 GN=SYT1 PE=1 SV=2	S	Function unknown	PREDICTED: synaptotagmin-2 [Musa acuminata subsp. malaccensis]
Ma00_g02660	Ma00_g02660	0.425891	30	0.816435	54	0.572348	39	1.08792	68	1.52752	98	1.0994	67	0.144797	0.995642	normal	[G]	Carbohydrate transport and metabolism	Molecular Function: beta-galactosidase activity (GO:0004565);; Cellular Component: cell wall (GO:0005618);; Cellular Component: vacuole (GO:0005773);; Biological Process: carbohydrate metabolic process (GO:0005975);; Molecular Function: carbohydrate binding (GO:0030246);;	--	--	[G]	Carbohydrate transport and metabolism	Glycosyl hydrolases family 35;; Galactose binding lectin domain;; Beta-galactosidase jelly roll domain;; Beta-galactosidase	Beta-galactosidase 11 OS=Oryza sativa subsp. japonica OX=39947 GN=Os08g0549200 PE=2 SV=1	G	Carbohydrate transport and metabolism	PREDICTED: beta-galactosidase 11-like [Musa acuminata subsp. malaccensis]
Ma00_g02670	Ma00_g02670	0.226797	5	0.080879	3	0.356748	9	0.037564	2	0.169059	4	0	0	--	--	--	--	--	--	--	--	[O]	Posttranslational modification, protein turnover, chaperones	Ring finger domain;; RING-like zinc finger;; Zinc finger, C3HC4 type (RING finger)	RING-H2 finger protein ATL40 OS=Arabidopsis thaliana OX=3702 GN=ATL40 PE=2 SV=1	--	--	PREDICTED: probable E3 ubiquitin-protein ligase ATL44 [Musa acuminata subsp. malaccensis]
Ma00_g02680	Ma00_g02680	3.59347	276	2.39266	241	2.0616	209	5.48059	601	4.62119	438	4.71104	378	0.0136102	0.964847	normal	--	--	Cellular Component: integral component of membrane (GO:0016021);;	--	--	--	--	Protein of unknown function (DUF677);; Protein BYPASS1-related	UPF0496 protein 1 OS=Oryza sativa subsp. japonica OX=39947 GN=Os03g0199100 PE=2 SV=1	S	Function unknown	PREDICTED: UPF0496 protein 1-like [Musa acuminata subsp. malaccensis]
Ma00_g02690	Ma00_g02690	3.70897	244	2.33477	202	1.87522	163	9.12046	855	7.90298	641	9.05833	621	1.6542e-07	1.8029	up	[H]	Coenzyme transport and metabolism	Molecular Function: dimethylallyltranstransferase activity (GO:0004161);; Biological Process: isoprenoid biosynthetic process (GO:0008299);; Molecular Function: heptaprenyl diphosphate synthase activity (GO:0036422);;	K13789|0|mus:103973803|K13789 geranylgeranyl diphosphate synthase, type II [EC:2.5.1.1 2.5.1.10 2.5.1.29] | (RefSeq) geranylgeranyl pyrophosphate synthase 7, chloroplastic-like	Terpenoid backbone biosynthesis (ko00900)	[H]	Coenzyme transport and metabolism	Polyprenyl synthetase	Heterodimeric geranylgeranyl pyrophosphate synthase large subunit 1, chloroplastic OS=Arabidopsis thaliana OX=3702 GN=GGPPS1 PE=1 SV=2	H	Coenzyme transport and metabolism	PREDICTED: geranylgeranyl pyrophosphate synthase 7, chloroplastic-like [Musa acuminata subsp. malaccensis]
Ma00_g02700	Ma00_g02700	0.427745	5	0.481262	6	0.702815	9	0.216242	3	0	0	0	0	--	--	--	--	--	Cellular Component: Golgi membrane (GO:0000139);; Cellular Component: integral component of membrane (GO:0016021);; Molecular Function: transferase activity, transferring glycosyl groups (GO:0016757);; Biological Process: cell wall organization (GO:0071555);;	K20783|5.54426e-25|mus:103989019|K20783 arabinosyltransferase [EC:2.4.2.-] | (RefSeq) arabinosyltransferase RRA2-like	--	--	--	--	--	--	--	PREDICTED: arabinosyltransferase RRA2-like [Musa acuminata subsp. malaccensis]
Ma00_g02710	Ma00_g02710	0	0	0	0	0	0	0	0	0	0	0	0	--	--	--	--	--	Cellular Component: membrane (GO:0016020);;	--	--	--	--	Rubber elongation factor protein (REF)	Stress-related protein OS=Vitis riparia OX=96939 GN=SRP PE=2 SV=1	S	Function unknown	PREDICTED: REF/SRPP-like protein OsI_017815, partial [Musa acuminata subsp. malaccensis]
Ma00_g02720	Ma00_g02720	1190.54	36725	1054.85	42677	1150.13	46815	795.898	35016	867.286	33008	801.809	25781	0.527119	-0.384597	normal	--	--	Cellular Component: cytoplasm (GO:0005737);;	--	--	[DZ]	Cell cycle control, cell division, chromosome partitioning;; Cytoskeleton	Translationally controlled tumour protein	Translationally-controlled tumor protein homolog OS=Elaeis guineensis var. tenera OX=51953 GN=TCTP PE=2 SV=1	S	Function unknown	PREDICTED: translationally-controlled tumor protein homolog [Musa acuminata subsp. malaccensis]
Ma00_g02730	Ma00_g02730	72.1544	3391	92.3383	5692	91.8272	5695	68.8562	4615	73.755	4277	82.0188	4018	0.650944	-0.119668	normal	[O]	Posttranslational modification, protein turnover, chaperones	Molecular Function: threonine-type endopeptidase activity (GO:0004298);; Cellular Component: nucleus (GO:0005634);; Cellular Component: cytoplasm (GO:0005737);; Cellular Component: proteasome core complex (GO:0005839);; Biological Process: proteolysis involved in cellular protein catabolic process (GO:0051603);;	K02739|0|mus:103998493|K02739 20S proteasome subunit beta 2 [EC:3.4.25.1] | (RefSeq) proteasome subunit beta type-7-B-like	Proteasome (ko03050)	[O]	Posttranslational modification, protein turnover, chaperones	Proteasome subunit	Proteasome subunit beta type-7-B OS=Arabidopsis thaliana OX=3702 GN=PBB2 PE=1 SV=2	O	Posttranslational modification, protein turnover, chaperones	PREDICTED: proteasome subunit beta type-7-B-like [Musa acuminata subsp. malaccensis]
Ma00_g02740	Ma00_g02740	37.3277	1938	41.0991	2941	36.0723	2629	30.9451	2249	23.3373	1529	38.7681	2181	0.40494	-0.257274	normal	[J]	Translation, ribosomal structure and biogenesis	Molecular Function: structural constituent of ribosome (GO:0003735);; Cellular Component: ribosome (GO:0005840);; Biological Process: translation (GO:0006412);;	K02885|0|mus:103998497|K02885 large subunit ribosomal protein L19e | (RefSeq) uncharacterized protein LOC103998497	Ribosome (ko03010)	[J]	Translation, ribosomal structure and biogenesis	Ribosomal protein L19e;; Leucine carboxyl methyltransferase	60S ribosomal protein L19-2 OS=Arabidopsis thaliana OX=3702 GN=RPL19B PE=2 SV=1	S	Function unknown	PREDICTED: uncharacterized protein LOC103998497 [Musa acuminata subsp. malaccensis]
Ma00_g02750	Ma00_g02750	2.66817	205	2.09826	212	1.90375	193	2.08086	228	2.29597	218	2.64042	212	0.827832	0.156206	normal	--	--	--	--	--	--	--	--	--	--	--	PREDICTED: ABC transporter F family member 4-like [Musa acuminata subsp. malaccensis]
Ma00_g02760	Ma00_g02760	0	0	0	0	0	0	0.013377	2	0.061306	8	0.09986	10	--	--	--	--	--	Cellular Component: mitochondrion (GO:0005739);;	--	--	--	--	KIP1-like protein	Protein NETWORKED 2A OS=Arabidopsis thaliana OX=3702 GN=NET2A PE=2 SV=1	S	Function unknown	PREDICTED: protein NETWORKED 2A-like [Musa acuminata subsp. malaccensis]
Ma00_g02770	Ma00_g02770	0	0	0	0	0	0	0	0	0	0	0	0	--	--	--	[C]	Energy production and conversion	--	K02637|3.88899e-07|olu:OSTLU_32458|K02637 cytochrome b6-f complex subunit 4 | (RefSeq) hypothetical protein	Photosynthesis (ko00195)	[C]	Energy production and conversion	--	Cytochrome b6-f complex subunit 4 OS=Citrus sinensis OX=2711 GN=petD PE=3 SV=1	--	--	Cytochrome b6-f complex subunit 4 [Capsicum annuum]
Ma00_g02780	Ma00_g02780	0	0	0	0	0	0	0	0	0	0	0	0	--	--	--	--	--	--	--	--	--	--	--	--	S	Function unknown	PREDICTED: uncharacterized protein ECU03_1610-like [Musa acuminata subsp. malaccensis]
Ma00_g02790	Ma00_g02790	0.579415	25	0.111625	7	0.309277	17	2.34816	139	4.00199	205	3.27958	142	3.01622e-09	3.31798	up	--	--	Molecular Function: DNA binding (GO:0003677);; Molecular Function: transcription factor activity, sequence-specific DNA binding (GO:0003700);; Cellular Component: nucleus (GO:0005634);; Biological Process: regulation of transcription, DNA-templated (GO:0006355);;	K09286|9.90865e-53|mus:103974142|K09286 EREBP-like factor | (RefSeq) ethylene-responsive transcription factor 11-like	--	--	--	AP2 domain	Ethylene-responsive transcription factor 11 OS=Arabidopsis thaliana OX=3702 GN=ERF11 PE=2 SV=1	K	Transcription	PREDICTED: ethylene-responsive transcription factor 11-like [Musa acuminata subsp. malaccensis]
Ma00_g02800	Ma00_g02800	15.5026	4929	11.5324	4813	11.8624	5029	7.8519	3584	7.86272	3133	8.89223	2958	0.0292579	-0.571079	normal	--	--	--	--	--	[S]	Function unknown	Piezo non-specific cation channel, R-Ras-binding domain	Piezo-type mechanosensitive ion channel homolog OS=Arabidopsis thaliana OX=3702 GN=At2g48060/At2g48040/At2g48050 PE=2 SV=1	S	Function unknown	PREDICTED: piezo-type mechanosensitive ion channel homolog [Musa acuminata subsp. malaccensis]
Ma00_g02810	Ma00_g02810	0.084961	3	0.12632	4	0	0	0	0	0.173992	6	0.215734	6	--	--	--	--	--	Cellular Component: integral component of membrane (GO:0016021);;	--	--	--	--	Protein of unknown function (DUF679)	Protein DMP6 OS=Arabidopsis thaliana OX=3702 GN=DMP6 PE=2 SV=1	S	Function unknown	PREDICTED: uncharacterized protein LOC103974145 [Musa acuminata subsp. malaccensis]
Ma00_g02820	Ma00_g02820	2.47766	28	1.03299	16	1.07819	16	2.27545	36	0.528533	8	0.490287	6	--	--	--	--	--	--	K03845|3.65981e-18|nnu:104610985|K03845 alpha-1,3-mannosyltransferase [EC:2.4.1.258] | (RefSeq) dol-P-Man:Man(5)GlcNAc(2)-PP-Dol alpha-1,3-mannosyltransferase	N-Glycan biosynthesis (ko00510)	[G]	Carbohydrate transport and metabolism	ALG3 protein	Dol-P-Man:Man(5)GlcNAc(2)-PP-Dol alpha-1,3-mannosyltransferase OS=Arabidopsis thaliana OX=3702 GN=ALG3 PE=1 SV=1	--	--	uncharacterized protein A4U43_C05F31510 [Asparagus officinalis]
Ma00_g02830	Ma00_g02830	13.0119	327	12.4909	411	15.8458	525	14.0898	504	16.5162	511	15.4348	404	0.685607	0.23041	normal	--	--	Cellular Component: integral component of membrane (GO:0016021);;	--	--	--	--	--	--	S	Function unknown	PREDICTED: uncharacterized protein LOC103974996 [Musa acuminata subsp. malaccensis]
Ma00_g02840	Ma00_g02840	10.5285	229	4.8675	142	6.86357	175	14.6375	428	5.5497	148	4.76686	98	0.755351	0.210947	normal	--	--	--	--	--	--	--	Cleavage site for pathogenic type III effector avirulence factor Avr	RPM1-interacting protein 4 OS=Arabidopsis thaliana OX=3702 GN=RIN4 PE=1 SV=1	S	Function unknown	PREDICTED: RPM1-interacting protein 4-like [Musa acuminata subsp. malaccensis]
Ma00_g02850	Ma00_g02850	5.00039	426	4.26961	485	4.48452	513	3.98358	495	4.12346	448	4.23212	392	0.929776	-0.0465728	normal	[P]	Inorganic ion transport and metabolism	Molecular Function: transporter activity (GO:0005215);; Biological Process: ion transport (GO:0006811);; Cellular Component: integral component of membrane (GO:0016021);; Biological Process: iron ion homeostasis (GO:0055072);;	--	--	[P]	Inorganic ion transport and metabolism	Natural resistance-associated macrophage protein	Metal transporter Nramp3 OS=Oryza sativa subsp. japonica OX=39947 GN=NRAMP3 PE=2 SV=1	P	Inorganic ion transport and metabolism	PREDICTED: metal transporter Nramp3 [Musa acuminata subsp. malaccensis]
Ma00_g02860	Ma00_g02860	9.50813	160	4.38506	102	5.75998	140	9.56698	250	2.3055	52	2.99575	57	0.928658	-0.258959	normal	--	--	--	--	--	--	--	--	--	--	--	--
Ma00_g02870	Ma00_g02870	0	0	0	0	0	0	0	0	0	0	0	0	--	--	--	--	--	--	--	--	[R]	General function prediction only	Retrotransposon gag protein	--	G	Carbohydrate transport and metabolism	PREDICTED: uncharacterized protein LOC103974677 [Musa acuminata subsp. malaccensis]
Ma00_g02880	Ma00_g02880	0.125539	5	0	0	0.05423	3	0	0	0	0	0	0	--	--	--	--	--	--	--	--	--	--	Protein tyrosine kinase	L-type lectin-domain containing receptor kinase S.4 OS=Arabidopsis thaliana OX=3702 GN=LECRKS4 PE=2 SV=1	S	Function unknown	PREDICTED: L-type lectin-domain containing receptor kinase S.4 [Musa acuminata subsp. malaccensis]
Ma00_g02890	Ma00_g02890	2.48137	248	1.89903	249	2.46925	326	4.12545	588	3.09105	381	3.9013	406	0.0650054	0.776892	normal	--		Molecular Function: nucleotide binding (GO:0000166);; Molecular Function: protein kinase activity (GO:0004672);; Cellular Component: membrane (GO:0016020);; Biological Process: phosphorylation (GO:0016310);;	--	--	--	--	Legume lectin domain;; Protein tyrosine kinase;; Protein kinase domain	L-type lectin-domain containing receptor kinase S.1 OS=Arabidopsis thaliana OX=3702 GN=LECRKS1 PE=1 SV=1	T	Signal transduction mechanisms	PREDICTED: L-type lectin-domain containing receptor kinase S.1 [Musa acuminata subsp. malaccensis]
Ma00_g02900	Ma00_g02900	2.53643	255	2.48817	292	2.42153	273	3.80962	463	3.1484	314	3.43764	277	0.437469	0.379399	normal	--	--	--	K17987|1.25017e-38|mus:103996721|K17987 next to BRCA1 gene 1 protein | (RefSeq) protein NBR1 homolog	--	[S]	Function unknown	Ig-like domain from next to BRCA1 gene	Protein NBR1 homolog OS=Arabidopsis thaliana OX=3702 GN=NBR1 PE=1 SV=1	S	Function unknown	PREDICTED: protein NBR1 homolog [Musa acuminata subsp. malaccensis]
Ma00_g02910	Ma00_g02910	0	0	0.053795	2	0.048546	2	0	0	0	0	0	0	--	--	--	--	--	--	K17987|2.95792e-27|mus:103996721|K17987 next to BRCA1 gene 1 protein | (RefSeq) protein NBR1 homolog	--	--	--	--	--	--	--	PREDICTED: protein NBR1 homolog [Musa acuminata subsp. malaccensis]
Ma00_g02920	Ma00_g02920	0	0	0.149641	3	0.572808	9	0.204365	4	0.127826	2	0.065006	1	--	--	--	--	--	--	--	--	[L]	Replication, recombination and repair	--	--	S	Function unknown	PREDICTED: uncharacterized protein LOC105763153 [Gossypium raimondii]
Ma00_g02930	Ma00_g02930	4.84758	280	3.07895	233	4.58572	349	1.08929	90	0.714277	51	1.09158	66	2.02348e-05	-2.02212	down	--	--	Cellular Component: mitochondrion (GO:0005739);;	--	--	--	--	No apical meristem (NAM) protein	SUPPRESSOR OF GAMMA RESPONSE 1 OS=Arabidopsis thaliana OX=3702 GN=SOG1 PE=1 SV=1	S	Function unknown	PREDICTED: NAC domain-containing protein 8-like [Musa acuminata subsp. malaccensis]
Ma00_g02940	Ma00_g02940	7.8468	552	6.25927	578	7.50239	697	3.32235	334	2.74789	239	3.09845	228	0.00212749	-1.15516	down	[QV]	Secondary metabolites biosynthesis, transport and catabolism;; Defense mechanisms	Molecular Function: monooxygenase activity (GO:0004497);; Molecular Function: iron ion binding (GO:0005506);; Cellular Component: integral component of membrane (GO:0016021);; Molecular Function: oxidoreductase activity, acting on paired donors, with incorporation or reduction of molecular oxygen (GO:0016705);; Molecular Function: heme binding (GO:0020037);; Biological Process: oxidation-reductio…	K20617|0|mus:103974284|K20617 cytochrome P450 family 71 subfamily A | (RefSeq) cytochrome P450 71A1-like	--	[Q]	Secondary metabolites biosynthesis, transport and catabolism	Cytochrome P450	Cytochrome P450 71A1 OS=Persea americana OX=3435 GN=CYP71A1 PE=1 SV=2	Q	Secondary metabolites biosynthesis, transport and catabolism	PREDICTED: cytochrome P450 71A1-like [Musa acuminata subsp. malaccensis]
Ma00_g02950	Ma00_g02950	0.855443	62	0.849358	80	0.609957	58	0.651991	65	0.827108	74	0.894677	67	0.935118	0.102279	normal	[G]	Carbohydrate transport and metabolism	Molecular Function: hydrolase activity, hydrolyzing O-glycosyl compounds (GO:0004553);; Biological Process: carbohydrate metabolic process (GO:0005975);; Cellular Component: integral component of membrane (GO:0016021);;	--	--	--	--	Cellulase (glycosyl hydrolase family 5)	--	G	Carbohydrate transport and metabolism	PREDICTED: uncharacterized protein LOC103974285 [Musa acuminata subsp. malaccensis]
Ma00_g02960	Ma00_g02960	30.3473	1526	53.4459	3526	54.064	3579	88.008	6276	72.8315	4501	77.2739	4031	0.00121701	0.844838	normal	[O]	Posttranslational modification, protein turnover, chaperones	Biological Process: proteolysis (GO:0006508);; Molecular Function: cysteine-type peptidase activity (GO:0008234);;	K16292|0|mus:103974286|K16292 KDEL-tailed cysteine endopeptidase [EC:3.4.22.-] | (RefSeq) vignain	--	[O]	Posttranslational modification, protein turnover, chaperones	Papain family cysteine protease;; Cathepsin propeptide inhibitor domain (I29);; Peptidase C1-like family	Vignain OS=Vigna mungo OX=3915 PE=1 SV=1	O	Posttranslational modification, protein turnover, chaperones	PREDICTED: vignain [Musa acuminata subsp. malaccensis]
Ma00_g02970	Ma00_g02970	0.430241	22	0.425419	32	0.476144	35	4.57441	364	4.24436	279	3.48786	201	3.82185e-11	3.27887	up	--	--	Molecular Function: transcription cofactor activity (GO:0003712);; Molecular Function: histone acetyltransferase activity (GO:0004402);; Cellular Component: nucleus (GO:0005634);; Biological Process: regulation of transcription, DNA-templated (GO:0006355);; Molecular Function: zinc ion binding (GO:0008270);; Biological Process: histone acetylation (GO:0016573);;	--	--	[K]	Transcription	TAZ zinc finger;; BTB/POZ domain	BTB/POZ and TAZ domain-containing protein 2 OS=Arabidopsis thaliana OX=3702 GN=BT2 PE=1 SV=1	S	Function unknown	PREDICTED: BTB/POZ and TAZ domain-containing protein 2 isoform X1 [Musa acuminata subsp. malaccensis]
Ma00_g02980	Ma00_g02980	16.439	1541	13.7048	2017	14.7544	2069	13.16	1670	12.9182	1507	10.0677	951	0.188522	-0.418811	normal	[G]	Carbohydrate transport and metabolism	Biological Process: metabolic process (GO:0008152);; Molecular Function: 2,3-bisphosphoglycerate-independent phosphoglycerate mutase activity (GO:0046537);; Molecular Function: metal ion binding (GO:0046872);;	--	--	--	--	2,3-bisphosphoglycerate-independent phosphoglycerate mutase;; Metalloenzyme superfamily	--	G	Carbohydrate transport and metabolism	PREDICTED: uncharacterized protein LOC103973974 [Musa acuminata subsp. malaccensis]
Ma00_g02990	Ma00_g02990	0	0	0	0	0	0	0.293402	17	0.127257	7	0	0	--	--	--	[IQR]	Lipid transport and metabolism;; Secondary metabolites biosynthesis, transport and catabolism;; General function prediction only	--	--	--	[R]	General function prediction only	Enoyl-(Acyl carrier protein) reductase;; short chain dehydrogenase;; KR domain	Secoisolariciresinol dehydrogenase (Fragment) OS=Forsythia intermedia OX=55183 PE=1 SV=1	S	Function unknown	PREDICTED: momilactone A synthase-like [Musa acuminata subsp. malaccensis]
Ma00_g03000	Ma00_g03000	105.084	4217	122.752	6460	123.139	6520	101.417	5804	115.866	5737	123.08	5148	0.995036	0.0286064	normal	--	--	Cellular Component: ribosome (GO:0005840);;	K14842|0|mus:103974199|K14842 ribosome biogenesis protein NSA2 | (RefSeq) ribosome biogenesis protein NSA2 homolog	--	[R]	General function prediction only	Ribosomal protein S8e	--	J	Translation, ribosomal structure and biogenesis	PREDICTED: ribosome biogenesis protein NSA2 homolog [Musa acuminata subsp. malaccensis]
Ma00_g03010	Ma00_g03010	0	0	0	0	0	0	0.199818	9	0.040703	2	0	0	--	--	--	--	--	--	--	--	--	--	--	E3 ubiquitin-protein ligase PUB22 OS=Arabidopsis thaliana OX=3702 GN=PUB22 PE=1 SV=1	O	Posttranslational modification, protein turnover, chaperones	PREDICTED: E3 ubiquitin-protein ligase PUB23-like [Musa acuminata subsp. malaccensis]
Ma00_g03020	Ma00_g03020	20.7917	1720	11.5588	1254	10.7585	1175	9.5152	1123	9.20778	940	7.51203	648	0.252062	-0.629169	normal	[E]	Amino acid transport and metabolism	Molecular Function: prephenate dehydratase activity (GO:0004664);; Biological Process: L-phenylalanine biosynthetic process (GO:0009094);; Cellular Component: chloroplast stroma (GO:0009570);; Molecular Function: amino acid binding (GO:0016597);; Molecular Function: arogenate dehydratase activity (GO:0047769);;	K05359|0|mus:103974533|K05359 arogenate/prephenate dehydratase [EC:4.2.1.91 4.2.1.51] | (RefSeq) arogenate dehydratase/prephenate dehydratase 6, chloroplastic-like	Phenylalanine, tyrosine and tryptophan biosynthesis (ko00400);; Biosynthesis of amino acids (ko01230)	[E]	Amino acid transport and metabolism	Prephenate dehydratase	Arogenate dehydratase/prephenate dehydratase 6, chloroplastic OS=Arabidopsis thaliana OX=3702 GN=ADT6 PE=1 SV=1	E	Amino acid transport and metabolism	PREDICTED: arogenate dehydratase/prephenate dehydratase 6, chloroplastic-like [Musa acuminata subsp. malaccensis]
Ma00_g03030	Ma00_g03030	0.03178	3	0.072532	7	0.166906	15	0.011141	2	0.101659	9	0	0	--	--	--	[QV]	Secondary metabolites biosynthesis, transport and catabolism;; Defense mechanisms	Molecular Function: monooxygenase activity (GO:0004497);; Molecular Function: iron ion binding (GO:0005506);; Cellular Component: integral component of membrane (GO:0016021);; Molecular Function: oxidoreductase activity, acting on paired donors, with incorporation or reduction of molecular oxygen (GO:0016705);; Molecular Function: heme binding (GO:0020037);; Biological Process: oxidation-reductio…	--	--	[QI]	Secondary metabolites biosynthesis, transport and catabolism;; Lipid transport and metabolism	Cytochrome P450	Cytochrome P450 94C1 OS=Arabidopsis thaliana OX=3702 GN=CYP94C1 PE=1 SV=1	Q	Secondary metabolites biosynthesis, transport and catabolism	PREDICTED: cytochrome P450 94C1-like isoform X1 [Musa acuminata subsp. malaccensis]
Ma00_g03040	Ma00_g03040	55.5068	3648	53.3883	4602	51.3438	4452	52.9743	4965	45.1349	3660	45.9626	3149	0.854511	-0.079251	normal	[S]	Function unknown	--	--	--	--	--	Sucrase/ferredoxin-like	--	S	Function unknown	PREDICTED: uncharacterized protein LOC103974467 [Musa acuminata subsp. malaccensis]
Ma00_g03050	Ma00_g03050	2.7796	70	2.14041	71	2.10939	70	1.53981	55	1.41639	44	1.6789	44	0.488805	-0.524543	normal	[C]	Energy production and conversion	Molecular Function: monooxygenase activity (GO:0004497);; Biological Process: carotenoid biosynthetic process (GO:0016117);; Molecular Function: oxidoreductase activity, acting on paired donors, with incorporation or reduction of molecular oxygen (GO:0016705);; Molecular Function: isomerase activity (GO:0016853);; Biological Process: secondary metabolite biosynthetic process (GO:0044550);; Biolog…	K06443|8.90565e-72|mus:103998368|K06443 lycopene beta-cyclase [EC:5.5.1.19] | (RefSeq) lycopene beta cyclase, chloroplastic/chromoplastic-like	Carotenoid biosynthesis (ko00906)	--	--	Lycopene cyclase protein	Lycopene beta cyclase, chloroplastic/chromoplastic OS=Capsicum annuum OX=4072 GN=LCY1 PE=2 SV=1	--	--	lycopene beta-cyclase [Strelitzia reginae]
Ma00_g03060	Ma00_g03060	2.32912	54	1.33397	41	1.23304	38	0.914973	31	1.19916	35	0.638369	16	--	--	--	[HC]	Coenzyme transport and metabolism;; Energy production and conversion	Molecular Function: monooxygenase activity (GO:0004497);; Biological Process: carotenoid biosynthetic process (GO:0016117);; Molecular Function: oxidoreductase activity, acting on paired donors, with incorporation or reduction of molecular oxygen (GO:0016705);; Biological Process: secondary metabolite biosynthetic process (GO:0044550);; Molecular Function: capsanthin synthase activity (GO:0052727…	K06443|1.11461e-108|mus:103998368|K06443 lycopene beta-cyclase [EC:5.5.1.19] | (RefSeq) lycopene beta cyclase, chloroplastic/chromoplastic-like	Carotenoid biosynthesis (ko00906)	--	--	Lycopene cyclase protein	Lycopene beta cyclase, chloroplastic/chromoplastic OS=Capsicum annuum OX=4072 GN=LCY1 PE=2 SV=1	--	--	PREDICTED: lycopene beta cyclase, chloroplastic/chromoplastic-like [Musa acuminata subsp. malaccensis]
Ma00_g03070	Ma00_g03070	10.5708	247	10.2106	312	10.3667	319	11.4703	382	7.65731	221	6.80383	166	0.814122	-0.190633	normal	--	--	--	--	--	--	--	Cleavage site for pathogenic type III effector avirulence factor Avr	RPM1-interacting protein 4 OS=Arabidopsis thaliana OX=3702 GN=RIN4 PE=1 SV=1	S	Function unknown	PREDICTED: uncharacterized protein LOC103974469 [Musa acuminata subsp. malaccensis]
Ma00_g03080	Ma00_g03080	0	0	0	0	0	0	0	0	0	0	0	0	--	--	--	[I]	Lipid transport and metabolism	Molecular Function: acetyl-CoA C-acetyltransferase activity (GO:0003985);; Biological Process: metabolic process (GO:0008152);;	K00626|4.10829e-28|mus:103981201|K00626 acetyl-CoA C-acetyltransferase [EC:2.3.1.9] | (RefSeq) acetyl-CoA acetyltransferase, cytosolic 1-like	Fatty acid degradation (ko00071);; Synthesis and degradation of ketone bodies (ko00072);; Valine, leucine and isoleucine degradation (ko00280);; Lysine degradation (ko00310);; Tryptophan metabolism (ko00380);; Pyruvate metabolism (ko00620);; Glyoxylate and dicarboxylate metabolism (ko00630);; Propanoate metabolism (ko00640);; Butanoate metabolism (ko00650);; Terpenoid backbone biosynthesis (ko009…	[I]	Lipid transport and metabolism	Thiolase, C-terminal domain	Acetyl-CoA acetyltransferase, cytosolic 1 OS=Arabidopsis thaliana OX=3702 GN=AAT1 PE=1 SV=1	--	--	PREDICTED: acetyl-CoA acetyltransferase, cytosolic 1-like [Musa acuminata subsp. malaccensis]
Ma00_g03090	Ma00_g03090	0	0	0	0	0	0	0	0	0	0	0	0	--	--	--	--	--	Molecular Function: magnesium ion binding (GO:0000287);; Biological Process: metabolic process (GO:0008152);; Molecular Function: terpene synthase activity (GO:0010333);;	--	--	--	--	Terpene synthase family, metal binding domain	Alpha-humulene synthase OS=Zingiber zerumbet OX=311405 GN=ZSS1 PE=1 SV=1	--	--	PREDICTED: alpha-humulene synthase-like [Musa acuminata subsp. malaccensis]
Ma00_g03100	Ma00_g03100	10.3601	755	7.55458	731	8.48493	819	6.44874	665	9.38313	848	8.71469	658	0.929439	-0.0310364	normal	--	--	Molecular Function: molybdate ion transmembrane transporter activity (GO:0015098);; Biological Process: molybdate ion transport (GO:0015689);; Cellular Component: integral component of membrane (GO:0016021);;	--	--	[G]	Carbohydrate transport and metabolism	Sugar-tranasporters, 12 TM;; Major Facilitator Superfamily	--	G	Carbohydrate transport and metabolism	PREDICTED: molybdate-anion transporter-like [Musa acuminata subsp. malaccensis]
Ma00_g03110	Ma00_g03110	0	0	0	0	0	0	0	0	0	0	0	0	--	--	--	--	--	--	--	--	--	--	--	--	--	--	--
Ma00_g03120	Ma00_g03120	0	0	0	0	0	0	0	0	0	0	0	0	--	--	--	--	--	--	--	--	--	--	--	--	--	--	--
Ma00_g03130	Ma00_g03130	19.0925	1175	18.3595	1482	18.4813	1501	23.1004	2028	25.9017	1967	25.8344	1657	0.103425	0.496452	normal	--	--	Cellular Component: vacuolar proton-transporting V-type ATPase, V1 domain (GO:0000221);; Cellular Component: plant-type vacuole (GO:0000325);; Cellular Component: Golgi apparatus (GO:0005794);; Cellular Component: plasma membrane (GO:0005886);; Cellular Component: chloroplast (GO:0009507);; Biological Process: unidimensional cell growth (GO:0009826);; Molecular Function: hydrogen ion transmembran…	K02148|0|mus:103973232|K02148 V-type H+-transporting ATPase subunit C | (RefSeq) V-type proton ATPase subunit C-like	Oxidative phosphorylation (ko00190);; Phagosome (ko04145)	[C]	Energy production and conversion	V-ATPase subunit C	V-type proton ATPase subunit C OS=Arabidopsis thaliana OX=3702 GN=VHA-C PE=1 SV=1	C	Energy production and conversion	PREDICTED: V-type proton ATPase subunit C-like [Musa acuminata subsp. malaccensis]
Ma00_g03140	Ma00_g03140	0.895494	46	0.587628	39	0.905575	61	0.729063	53	0.673181	43	0.689798	37	0.929757	-0.0987085	normal	--	--	Cellular Component: nucleus (GO:0005634);; Biological Process: regulation of transcription, DNA-templated (GO:0006355);; Molecular Function: sequence-specific DNA binding (GO:0043565);; Molecular Function: protein heterodimerization activity (GO:0046982);;	--	--	[K]	Transcription	Histone-like transcription factor (CBF/NF-Y) and archaeal histone	Nuclear transcription factor Y subunit B-8 OS=Oryza sativa subsp. japonica OX=39947 GN=NFYB8 PE=1 SV=1	B	Chromatin structure and dynamics	PREDICTED: nuclear transcription factor Y subunit B-3-like [Musa acuminata subsp. malaccensis]
Ma00_g03150	Ma00_g03150	0.034733	3	0.013241	2	0.11648	9	0.060315	6	0.051705	4	0	0	--	--	--	[T]	Signal transduction mechanisms	Cellular Component: integral component of membrane (GO:0016021);; Molecular Function: hydrolase activity (GO:0016787);;	--	--	[I]	Lipid transport and metabolism	alpha/beta hydrolase fold;; Alpha/beta hydrolase family;; Serine aminopeptidase, S33	--	S	Function unknown	PREDICTED: uncharacterized protein LOC103974549 [Musa acuminata subsp. malaccensis]
Ma00_g03160	Ma00_g03160	0.011736	1	0	0	0	0	0.027635	2	0.003678	1	0	0	--	--	--	[V]	Defense mechanisms	Molecular Function: ATP binding (GO:0005524);; Biological Process: lipid transport (GO:0006869);; Cellular Component: integral component of membrane (GO:0016021);; Molecular Function: ATPase activity, coupled to transmembrane movement of substances (GO:0042626);; Cellular Component: intracellular membrane-bounded organelle (GO:0043231);; Biological Process: transmembrane transport (GO:0055085);;	K05643|0|mus:103973989|K05643 ATP-binding cassette, subfamily A (ABC1), member 3 | (RefSeq) ABC transporter A family member 1	ABC transporters (ko02010)	[IR]	Lipid transport and metabolism;; General function prediction only	ABC transporter	ABC transporter A family member 1 OS=Arabidopsis thaliana OX=3702 GN=ABCA1 PE=2 SV=2	V	Defense mechanisms	PREDICTED: ABC transporter A family member 1 [Musa acuminata subsp. malaccensis]
Ma00_g03170	Ma00_g03170	0.60544	36	0.689611	53	1.11418	87	0.865685	73	1.04131	76	0.715238	44	0.8488	0.194666	normal	--	--	--	--	--	--	--	Protein of unknown function (DUF 659)	--	S	Function unknown	PREDICTED: uncharacterized protein LOC108952612 [Musa acuminata subsp. malaccensis]
Ma00_g03180	Ma00_g03180	0.032149	1	0.012755	1	0.027818	1	0.018053	1	0.061147	2	0.018768	1	--	--	--	[V]	Defense mechanisms	Molecular Function: ATP binding (GO:0005524);; Cellular Component: vacuolar membrane (GO:0005774);; Biological Process: lipid transport (GO:0006869);; Cellular Component: integral component of membrane (GO:0016021);; Molecular Function: ATPase activity, coupled to transmembrane movement of substances (GO:0042626);; Biological Process: transmembrane transport (GO:0055085);;	K05643|8.82342e-75|mus:103973989|K05643 ATP-binding cassette, subfamily A (ABC1), member 3 | (RefSeq) ABC transporter A family member 1	ABC transporters (ko02010)	[IR]	Lipid transport and metabolism;; General function prediction only	ABC transporter;; AAA domain, putative AbiEii toxin, Type IV TA system	ABC transporter A family member 1 OS=Arabidopsis thaliana OX=3702 GN=ABCA1 PE=2 SV=2	V	Defense mechanisms	PREDICTED: ABC transporter A family member 1 [Musa acuminata subsp. malaccensis]
Ma00_g03190	Ma00_g03190	0	0	0	0	0	0	0	0	0	0	0	0	--	--	--	--	--	--	--	--	--	--	--	--	--	--	--
Ma00_g03200	Ma00_g03200	6.05238	1281	5.84396	1583	6.52017	1842	4.2662	1269	3.3155	865	3.05321	677	0.0172565	-0.720625	normal	[V]	Defense mechanisms	Molecular Function: ATP binding (GO:0005524);; Biological Process: lipid transport (GO:0006869);; Cellular Component: integral component of membrane (GO:0016021);; Molecular Function: ATPase activity, coupled to transmembrane movement of substances (GO:0042626);; Cellular Component: intracellular membrane-bounded organelle (GO:0043231);; Biological Process: transmembrane transport (GO:0055085);;	K05643|0|mus:103973989|K05643 ATP-binding cassette, subfamily A (ABC1), member 3 | (RefSeq) ABC transporter A family member 1	ABC transporters (ko02010)	[IR]	Lipid transport and metabolism;; General function prediction only	ABC-2 family transporter protein;; ABC transporter;; AAA domain, putative AbiEii toxin, Type IV TA system	ABC transporter A family member 1 OS=Arabidopsis thaliana OX=3702 GN=ABCA1 PE=2 SV=2	V	Defense mechanisms	PREDICTED: ABC transporter A family member 1 [Musa acuminata subsp. malaccensis]
Ma00_g03210	Ma00_g03210	21.8236	590	22.4113	794	23.8	848	10.4167	401	9.9215	331	8.07386	228	0.000780316	-1.18651	down	--	--	--	--	--	--	--	PLATZ transcription factor	--	S	Function unknown	PREDICTED: uncharacterized protein LOC103974957 [Musa acuminata subsp. malaccensis]
Ma00_g03220	Ma00_g03220	0.154396	14	0.280406	33	0.291206	34	0.140733	18	0.307844	34	0.205884	19	--	--	--	--	--	Molecular Function: calcium ion binding (GO:0005509);; Cellular Component: integral component of membrane (GO:0016021);;	--	--	--	--	PA domain	Vacuolar-sorting receptor 6 OS=Arabidopsis thaliana OX=3702 GN=VSR6 PE=2 SV=3	U	Intracellular trafficking, secretion, and vesicular transport	PREDICTED: vacuolar-sorting receptor 6 [Musa acuminata subsp. malaccensis]
Ma00_g03230	Ma00_g03230	0	0	0	0	0	0	0	0	0	0	0	0	--	--	--	--	--	--	--	--	--	--	--	--	--	--	--
Ma00_g03240	Ma00_g03240	0	0	0	0	0	0	0	0	0	0	0	0	--	--	--	--	--	--	--	--	[R]	General function prediction only	Zinc finger C-x8-C-x5-C-x3-H type (and similar)	Zinc finger CCCH domain-containing protein 12 OS=Oryza sativa subsp. japonica OX=39947 GN=Os01g0917400 PE=2 SV=2	S	Function unknown	PREDICTED: zinc finger CCCH domain-containing protein 33-like [Musa acuminata subsp. malaccensis]
Ma00_g03250	Ma00_g03250	0.046843	3	0.071655	5	0.035611	3	0.095876	6	0.038086	3	0	0	--	--	--	--		Molecular Function: protein serine/threonine kinase activity (GO:0004674);; Molecular Function: ATP binding (GO:0005524);; Biological Process: protein phosphorylation (GO:0006468);;	--	--	[T]	Signal transduction mechanisms	Protein tyrosine kinase;; Protein kinase domain	Serine/threonine-protein kinase HT1 OS=Arabidopsis thaliana OX=3702 GN=HT1 PE=1 SV=1	T	Signal transduction mechanisms	PREDICTED: serine/threonine-protein kinase HT1 [Musa acuminata subsp. malaccensis]
Ma00_g03260	Ma00_g03260	0.042427	1	0.120471	4	0.070837	3	0.557306	19	0.313017	9	0.408569	10	--	--	--	--	--	--	--	--	[P]	Inorganic ion transport and metabolism	Heavy-metal-associated domain	Heavy metal-associated isoprenylated plant protein 3 OS=Arabidopsis thaliana OX=3702 GN=HIPP03 PE=1 SV=1	S	Function unknown	PREDICTED: heavy metal-associated isoprenylated plant protein 3 [Phoenix dactylifera]
Ma00_g03270	Ma00_g03270	0	0	0	0	0	0	0	0	0	0	0	0	--	--	--	--	--	--	--	--	--	--	--	--	--	--	--
Ma00_g03280	Ma00_g03280	0.597584	7	2.39766	36	0.722607	11	1.74112	29	0.596149	9	0.709393	9	--	--	--	--	--	--	--	--	--	--	--	--	S	Function unknown	hypothetical protein BC332_33819 [Capsicum chinense]
Ma00_g03290	Ma00_g03290	0.114474	2	0.003802	1	0.000175	1	0.049599	1	0.050658	1	0.000301	1	--	--	--	--	--	--	--	--	--	--	--	--	--	--	hypothetical protein CQW23_35730 [Capsicum baccatum]
Ma00_g03300	Ma00_g03300	0.026122	2	0	0	0.069023	4	0.073261	5	0	0	0	0	--	--	--	--	--	--	--	--	[R]	General function prediction only	Domain of unknown function (DUF4283)	--	S	Function unknown	PREDICTED: uncharacterized protein LOC102667279 [Glycine max]
Ma00_g03310	Ma00_g03310	0.403925	7	4.5806	91	2.88559	58	1.58837	35	1.0374	20	2.09246	33	--	--	--	--	--	--	--	--	--	--	--	--	S	Function unknown	PREDICTED: uncharacterized protein LOC105771969 [Gossypium raimondii]
Ma00_g03320	Ma00_g03320	35.3133	1334	345.164	17092	142.57	7103	301.199	16219	223.8	10426	143.721	5656	0.770922	0.383661	normal	--	--	--	--	--	--	--	--	--	--	--	hypothetical protein CQW23_32961 [Capsicum baccatum]
Ma00_g03330	Ma00_g03330	1.31083	56	1.39495	78	1.04095	59	0.689784	42	1.37343	72	0.990102	44	0.77363	-0.224968	normal	--	--	--	--	--	--	--	Domain of unknown function (DUF4408);; Cotton fibre expressed protein	--	S	Function unknown	PREDICTED: uncharacterized protein LOC103974052 [Musa acuminata subsp. malaccensis]
Ma00_g03340	Ma00_g03340	0	0	0	0	0	0	0	0	0	0	0	0	--	--	--	--	--	Molecular Function: serine-type carboxypeptidase activity (GO:0004185);; Cellular Component: vacuole (GO:0005773);; Biological Process: proteolysis involved in cellular protein catabolic process (GO:0051603);;	K16297|2.14018e-53|pda:103716803|K16297 serine carboxypeptidase-like clade II [EC:3.4.16.-] | (RefSeq) serine carboxypeptidase-like 34	--	[OE]	Posttranslational modification, protein turnover, chaperones;; Amino acid transport and metabolism	Serine carboxypeptidase	Serine carboxypeptidase-like 34 OS=Arabidopsis thaliana OX=3702 GN=SCPL34 PE=2 SV=2	E	Amino acid transport and metabolism	PREDICTED: serine carboxypeptidase-like 34 [Phoenix dactylifera]
Ma00_g03350	Ma00_g03350	0	0	0	0	0	0	0	0	0	0	0	0	--	--	--	--	--	Biological Process: stomatal complex patterning (GO:0010375);; Biological Process: positive regulation of stomatal complex development (GO:2000123);;	--	--	--	--	Stomagen	EPIDERMAL PATTERNING FACTOR-like protein 9 OS=Arabidopsis thaliana OX=3702 GN=EPFL9 PE=1 SV=1	--	--	STOMAGEN protein [Potamogeton wrightii]
Ma00_g03360	Ma00_g03360	0.523371	8	0.835342	17	0.909176	18	1.16502	25	0.990267	19	1.50893	24	--	--	--	[R]	General function prediction only	Molecular Function: GTP binding (GO:0005525);; Cellular Component: intracellular (GO:0005622);; Biological Process: small GTPase mediated signal transduction (GO:0007264);;	K07910|1.09116e-70|mus:103990775|K07910 Ras-related protein Rab-18 | (RefSeq) ras-related protein RABC1-like	--	[R]	General function prediction only	Ras family;; Ras of Complex, Roc, domain of DAPkinase;; ADP-ribosylation factor family	Ras-related protein RABC1 OS=Arabidopsis thaliana OX=3702 GN=RABC1 PE=1 SV=1	S	Function unknown	PREDICTED: ras-related protein RABC1-like [Musa acuminata subsp. malaccensis]
Ma00_g03370	Ma00_g03370	24.606	1529	17.984	1466	17.4009	1428	24.4572	2171	19.985	1533	18.8768	1223	0.58888	0.158304	normal	[K]	Transcription	--	K03875|0|mus:103974333|K03875 F-box and leucine-rich repeat protein 1 (S-phase kinase-associated protein 2) | (RefSeq) F-box protein SKP2A	Ubiquitin mediated proteolysis (ko04120)	[R]	General function prediction only	Leucine Rich repeat;; Leucine Rich repeats (2 copies);; F-box domain;; F-box-like;; Leucine Rich Repeat	F-box protein SKP2A OS=Arabidopsis thaliana OX=3702 GN=SKP2A PE=1 SV=1	O	Posttranslational modification, protein turnover, chaperones	PREDICTED: F-box protein SKP2A [Musa acuminata subsp. malaccensis]
Ma00_g03380	Ma00_g03380	1.26307	31	1.47075	47	1.49436	48	0.058975	3	0.987609	30	0.604686	16	--	--	--	--	--	--	--	--	--	--	--	--	--	--	PREDICTED: uncharacterized protein LOC103974339 [Musa acuminata subsp. malaccensis]
Ma00_g03390	Ma00_g03390	31.1727	3892	31.0315	5081	31.6099	5207	32.4191	5772	32.5606	5015	31.8545	4145	0.749393	0.120176	normal	--	--	Cellular Component: Golgi apparatus (GO:0005794);; Biological Process: cytoskeleton organization (GO:0007010);; Biological Process: unidimensional cell growth (GO:0009826);; Biological Process: plant-type cell wall biogenesis (GO:0009832);; Biological Process: phosphatidylinositol-3-phosphate biosynthetic process (GO:0036092);; Molecular Function: phosphatidylinositol-3,5-bisphosphate 5-phosphata…	--	--	[I]	Lipid transport and metabolism	SacI homology domain	Phosphoinositide phosphatase SAC1 OS=Arabidopsis thaliana OX=3702 GN=SAC1 PE=1 SV=1	T	Signal transduction mechanisms	PREDICTED: phosphoinositide phosphatase SAC1 [Musa acuminata subsp. malaccensis]
Ma00_g03400	Ma00_g03400	54.7754	3322	76.1372	6001	71.087	5686	49.7954	4266	77.5462	5750	72.9646	4561	0.997747	0.0495318	normal	[J]	Translation, ribosomal structure and biogenesis	Molecular Function: structural constituent of ribosome (GO:0003735);; Cellular Component: ribosome (GO:0005840);; Biological Process: translation (GO:0006412);;	K02925|0|mus:103974336|K02925 large subunit ribosomal protein L3e | (RefSeq) 60S ribosomal protein L3-like	Ribosome (ko03010)	[J]	Translation, ribosomal structure and biogenesis	Ribosomal protein L3	60S ribosomal protein L3 OS=Oryza sativa subsp. japonica OX=39947 GN=RPL3 PE=2 SV=2	J	Translation, ribosomal structure and biogenesis	PREDICTED: 60S ribosomal protein L3-like [Musa acuminata subsp. malaccensis]
Ma00_g03410	Ma00_g03410	32.1065	688	18.2901	514	23.152	655	27.6711	845	24.409	645	24.2021	541	0.718006	0.138158	normal	[S]	Function unknown	--	K09131|1.03254e-65|mus:103974337|K09131 uncharacterized protein | (RefSeq) UPF0235 protein C15orf40 isoform X2	--	[S]	Function unknown	Uncharacterised ACR, YggU family COG1872	--	S	Function unknown	PREDICTED: UPF0235 protein C15orf40 isoform X2 [Musa acuminata subsp. malaccensis]
Ma00_g03420	Ma00_g03420	0	0	0	0	0	0	0	0	0	0	0	0	--	--	--	--	--	--	--	--	[R]	General function prediction only	--	--	L	Replication, recombination and repair	PREDICTED: uncharacterized protein LOC103974340 [Musa acuminata subsp. malaccensis]
Ma00_g03430	Ma00_g03430	49.6253	2992	32.7439	2601	35.3245	2835	40.1169	3424	36.817	2748	33.1961	2084	0.981175	-0.0216045	normal	--	--	Molecular Function: DNA binding (GO:0003677);; Cellular Component: nucleus (GO:0005634);; Biological Process: regulation of transcription, DNA-templated (GO:0006355);;	--	--	--	--	MYB-CC type transfactor, LHEQLE motif;; Myb-like DNA-binding domain	Myb family transcription factor PHL7 OS=Arabidopsis thaliana OX=3702 GN=PHL7 PE=2 SV=1	K	Transcription	PREDICTED: myb family transcription factor PHL7 [Musa acuminata subsp. malaccensis]
Ma00_g03440	Ma00_g03440	26.3007	1706	22.0284	1874	24.7206	2109	31.3461	2897	29.1636	2329	29.9342	2021	0.187118	0.385648	normal	[FR]	Nucleotide transport and metabolism;; General function prediction only	Molecular Function: hydrolase activity, acting on carbon-nitrogen (but not peptide) bonds (GO:0016810);;	--	--	[FQ]	Nucleotide transport and metabolism;; Secondary metabolites biosynthesis, transport and catabolism	Amidohydrolase family;; Amidohydrolase family	--	F	Nucleotide transport and metabolism	PREDICTED: uncharacterized protein LOC103974111 isoform X1 [Musa acuminata subsp. malaccensis]
Ma00_g03450	Ma00_g03450	3.38468	175	4.53503	307	4.82783	329	0.398082	30	0.683689	44	0.26817	15	4.46572e-10	-3.14395	down	--	--	Molecular Function: RNA binding (GO:0003723);; Molecular Function: structural constituent of ribosome (GO:0003735);; Biological Process: translation (GO:0006412);; Cellular Component: cytosolic large ribosomal subunit (GO:0022625);; Biological Process: ribosome biogenesis (GO:0042254);;	--	--	--	--	Protein of unknown function (DUF1666)	--	S	Function unknown	PREDICTED: uncharacterized protein LOC103988619 [Musa acuminata subsp. malaccensis]
Ma00_g03460	Ma00_g03460	0.681386	6	2.18048	23	2.58323	28	0	0	0	0	0	0	--	--	--	--	--	--	--	--	--	--	--	--	--	--	--
Ma00_g03470	Ma00_g03470	1.77721	72	1.45747	77	1.84901	98	4.36368	250	3.63313	180	3.88655	163	0.0130785	1.2981	normal	--	--	Biological Process: metal ion transport (GO:0030001);; Molecular Function: metal ion binding (GO:0046872);;	--	--	[P]	Inorganic ion transport and metabolism	Heavy-metal-associated domain	Heavy metal-associated isoprenylated plant protein 39 OS=Arabidopsis thaliana OX=3702 GN=HIPP39 PE=2 SV=1	--	--	PREDICTED: FK506-binding protein 4-like isoform X2 [Musa acuminata subsp. malaccensis]
Ma00_g03480	Ma00_g03480	0	0	0	0	0	0	0	0	0	0	0	0	--	--	--	--	--	--	--	--	[R]	General function prediction only	Retrotransposon gag protein	--	L	Replication, recombination and repair	PREDICTED: uncharacterized protein LOC103973975 [Musa acuminata subsp. malaccensis]
Ma00_g03490	Ma00_g03490	0	0	0	0	0	0	0	0	0	0	0	0	--	--	--	--	--	--	--	--	--	--	--	--	--	--	--
Ma00_g03500	Ma00_g03500	14.277	1738	15.5741	2480	16.4281	2642	12.4007	2145	12.7059	1897	14.0014	1764	0.555233	-0.176666	normal	--	--	Molecular Function: zinc ion binding (GO:0008270);;	--	--	[O]	Posttranslational modification, protein turnover, chaperones	Ring finger domain;; Zinc finger, C3HC4 type (RING finger);; RING-H2 zinc finger domain;; Zinc finger, C3HC4 type (RING finger);; RING-like zinc finger	E3 ubiquitin-protein ligase SDIR1 OS=Arabidopsis thaliana OX=3702 GN=SDIR1 PE=1 SV=1	O	Posttranslational modification, protein turnover, chaperones	PREDICTED: uncharacterized protein LOC103974609 isoform X5 [Musa acuminata subsp. malaccensis]
Ma00_g03510	Ma00_g03510	10.6876	680	9.97802	829	10.3593	869	10.0797	915	10.132	795	9.48905	630	0.976223	0.0157358	normal	[J]	Translation, ribosomal structure and biogenesis	--	--	--	[R]	General function prediction only	3'-5' exonuclease	Werner Syndrome-like exonuclease OS=Arabidopsis thaliana OX=3702 GN=WEX PE=1 SV=1	S	Function unknown	PREDICTED: Werner Syndrome-like exonuclease isoform X1 [Musa acuminata subsp. malaccensis]
Ma00_g03520	Ma00_g03520	0	0	0.007184	1	0.02481	1	0.008862	1	0.020049	1	0	0	--	--	--	--	--	--	--	--	--	--	--	--	--	--	PREDICTED: uncharacterized protein LOC108951746 [Musa acuminata subsp. malaccensis]
Ma00_g03530	Ma00_g03530	0.268202	6	0.18497	5	0.081393	3	0.631877	18	0.645426	16	0.009057	1	--	--	--	--	--	Molecular Function: nucleic acid binding (GO:0003676);; Cellular Component: nucleus (GO:0005634);; Cellular Component: cytoplasm (GO:0005737);; Molecular Function: 3'-5' exonuclease activity (GO:0008408);; Biological Process: nucleic acid phosphodiester bond hydrolysis (GO:0090305);;	--	--	[R]	General function prediction only	3'-5' exonuclease	Werner Syndrome-like exonuclease OS=Arabidopsis thaliana OX=3702 GN=WEX PE=1 SV=1	S	Function unknown	PREDICTED: Werner Syndrome-like exonuclease [Musa acuminata subsp. malaccensis]
Ma00_g03540	Ma00_g03540	0	0	0	0	0	0	0	0	0	0	0	0	--	--	--	--	--	--	K02083|4.59387e-15|mus:103990728|K02083 allantoate deiminase [EC:3.5.3.9] | (RefSeq) probable allantoate deiminase isoform X1	Purine metabolism (ko00230)	--	--	--	Allantoate deiminase 1 OS=Glycine max OX=3847 GN=AAH1 PE=1 SV=1	--	--	PREDICTED: probable allantoate deiminase isoform X1 [Musa acuminata subsp. malaccensis]
Ma00_g03550	Ma00_g03550	0	0	0	0	0	0	0.295594	4	0	0	0	0	--	--	--	[E]	Amino acid transport and metabolism	Cellular Component: endoplasmic reticulum (GO:0005783);; Biological Process: purine nucleobase catabolic process (GO:0006145);; Biological Process: proteolysis (GO:0006508);; Molecular Function: metallopeptidase activity (GO:0008237);; Biological Process: ureide catabolic process (GO:0010136);; Molecular Function: allantoate deiminase activity (GO:0047652);;	K02083|3.3634e-18|mus:103990728|K02083 allantoate deiminase [EC:3.5.3.9] | (RefSeq) probable allantoate deiminase isoform X1	Purine metabolism (ko00230)	--	--	--	Allantoate deiminase 1 OS=Glycine max OX=3847 GN=AAH1 PE=1 SV=1	--	--	PREDICTED: probable allantoate deiminase isoform X2 [Elaeis guineensis]
Ma00_g03560	Ma00_g03560	0	0	0	0	0.007397	1	2.47995	157	1.35389	75	1.39598	65	1.96678e-14	8.33663	up	[G]	Carbohydrate transport and metabolism	Molecular Function: zinc ion binding (GO:0008270);; Molecular Function: oxidoreductase activity (GO:0016491);; Biological Process: oxidation-reduction process (GO:0055114);;	K00083|0|mus:103974359|K00083 cinnamyl-alcohol dehydrogenase [EC:1.1.1.195] | (RefSeq) probable mannitol dehydrogenase	Phenylpropanoid biosynthesis (ko00940)	[Q]	Secondary metabolites biosynthesis, transport and catabolism	Alcohol dehydrogenase GroES-like domain;; Zinc-binding dehydrogenase;; D-isomer specific 2-hydroxyacid dehydrogenase, NAD binding domain	Probable mannitol dehydrogenase OS=Mesembryanthemum crystallinum OX=3544 GN=ELI3 PE=2 SV=1	C	Energy production and conversion	PREDICTED: probable mannitol dehydrogenase [Musa acuminata subsp. malaccensis]
Ma00_g03570	Ma00_g03570	7.00826	189	6.46762	228	6.17637	219	5.68278	218	3.43987	115	2.79989	79	0.31153	-0.646083	normal	--	--	--	--	--	--	--	Transcriptional repressor, ovate	Transcription repressor OFP8 OS=Oryza sativa subsp. japonica OX=39947 GN=OFP8 PE=1 SV=1	S	Function unknown	PREDICTED: transcription repressor OFP1-like [Musa acuminata subsp. malaccensis]
Ma00_g03580	Ma00_g03580	0	0	0	0	0	0	0	0	0	0	0	0	--	--	--	--	--	--	--	--	[R]	General function prediction only	--	--	L	Replication, recombination and repair	PREDICTED: uncharacterized protein LOC103974387 [Musa acuminata subsp. malaccensis]
Ma00_g03590	Ma00_g03590	6.03579	190	4.03833	167	4.53982	189	3.36189	151	2.48721	97	2.47002	81	0.238012	-0.731861	normal	--	--	--	--	--	--	--	Transcriptional repressor, ovate	Transcription repressor OFP13 OS=Arabidopsis thaliana OX=3702 GN=OFP13 PE=1 SV=1	S	Function unknown	PREDICTED: transcription repressor OFP13-like [Musa acuminata subsp. malaccensis]
Ma00_g03600	Ma00_g03600	0	0	0	0	0	0	0	0	0	0	0	0	--	--	--	--	--	--	K13458|8.26881e-19|mus:103974635|K13458 disease resistance protein | (RefSeq) cysteine and histidine-rich domain-containing protein RAR1	Plant-pathogen interaction (ko04626)	[R]	General function prediction only	--	Cysteine and histidine-rich domain-containing protein RAR1 OS=Oryza sativa subsp. japonica OX=39947 GN=RAR1 PE=1 SV=2	--	--	PREDICTED: uncharacterized protein LOC103974385 [Musa acuminata subsp. malaccensis]
Ma00_g03610	Ma00_g03610	0	0	0	0	0	0	0	0	0	0	0	0	--	--	--	--	--	--	--	--	--	--	--	--	--	--	--
Ma00_g03620	Ma00_g03620	0	0	0	0	0	0	0	0	0	0	0	0	--	--	--	--	--	--	--	--	--	--	--	--	--	--	--
Ma00_g03630	Ma00_g03630	0	0	0.052721	3	0.156678	7	0.400218	17	0.589208	22	0.829004	26	--	--	--	--	--	Biological Process: phenylpropanoid biosynthetic process (GO:0009699);; Molecular Function: guiding stereospecific synthesis activity (GO:0042349);; Biological Process: regulation of catalytic activity (GO:0050790);;	--	--	--	--	Dirigent-like protein	--	S	Function unknown	PREDICTED: dirigent protein 19-like [Musa acuminata subsp. malaccensis]
Ma00_g03640	Ma00_g03640	2.27546	268	2.51793	389	2.93752	457	3.4725	583	4.90026	712	4.58017	562	0.0407149	0.818388	normal	--	--	--	--	--	[R]	General function prediction only	PPR repeat;; PPR repeat family;; PPR repeat;; Pentatricopeptide repeat domain;; Pentacotripeptide-repeat region of PRORP;; Tetratricopeptide repeat	Pentatricopeptide repeat-containing protein At2g17210 OS=Arabidopsis thaliana OX=3702 GN=PCMP-E77 PE=3 SV=2	S	Function unknown	PREDICTED: pentatricopeptide repeat-containing protein At2g17210 [Musa acuminata subsp. malaccensis]
Ma00_g03650	Ma00_g03650	0	0	0	0	0	0	0	0	0	0	0	0	--	--	--	--	--	--	--	--	[R]	General function prediction only	Retrotransposon gag protein	--	G	Carbohydrate transport and metabolism	PREDICTED: uncharacterized protein LOC103974940 [Musa acuminata subsp. malaccensis]
Ma00_g03660	Ma00_g03660	0	0	0	0	0	0	0	0	0	0	0	0	--	--	--	--	--	--	--	--	[R]	General function prediction only	--	--	L	Replication, recombination and repair	PREDICTED: uncharacterized protein LOC103974941 [Musa acuminata subsp. malaccensis]
Ma00_g03670	Ma00_g03670	0	0	0	0	0	0	0	0	0	0	0	0	--	--	--	--	--	--	--	--	--	--	--	--	--	--	--
Ma00_g03680	Ma00_g03680	0	0	0	0	0	0	0	0	0	0	0	0	--	--	--	--	--	--	--	--	--	--	--	--	--	--	hypothetical protein MA4_78I12.10 [Musa acuminata]
Ma00_g03690	Ma00_g03690	3.10758	153	2.07387	134	1.71277	112	0.543304	39	0.188034	12	0.688872	36	0.000147377	-2.16178	down	--	--	Molecular Function: peroxidase activity (GO:0004601);; Cellular Component: extracellular region (GO:0005576);; Biological Process: response to oxidative stress (GO:0006979);; Molecular Function: heme binding (GO:0020037);; Biological Process: hydrogen peroxide catabolic process (GO:0042744);; Molecular Function: metal ion binding (GO:0046872);; Biological Process: oxidation-reduction process (GO:…	K00430|0|mus:103973438|K00430 peroxidase [EC:1.11.1.7] | (RefSeq) peroxidase A2-like	Phenylpropanoid biosynthesis (ko00940)	--	--	Peroxidase	Peroxidase 15 OS=Ipomoea batatas OX=4120 GN=pod PE=1 SV=1	--	--	PREDICTED: peroxidase A2-like [Musa acuminata subsp. malaccensis]
Ma00_g03700	Ma00_g03700	9.695	712	8.22944	792	7.68628	744	9.35871	979	8.38327	759	8.07257	618	0.820811	0.0884013	normal	[T]	Signal transduction mechanisms	Molecular Function: phosphoprotein phosphatase activity (GO:0004721);; Cellular Component: cytoplasm (GO:0005737);; Biological Process: protein dephosphorylation (GO:0006470);; Molecular Function: metal ion binding (GO:0046872);;	K04382|0|mus:103974882|K04382 serine/threonine-protein phosphatase 2A catalytic subunit [EC:3.1.3.16] | (RefSeq) serine/threonine-protein phosphatase PP2A-1 catalytic subunit	mRNA surveillance pathway (ko03015)	[T]	Signal transduction mechanisms	Calcineurin-like phosphoesterase	Serine/threonine-protein phosphatase PP2A-1 catalytic subunit OS=Oryza sativa subsp. japonica OX=39947 GN=PP2A1 PE=2 SV=1	T	Signal transduction mechanisms	PREDICTED: serine/threonine-protein phosphatase PP2A-1 catalytic subunit [Musa acuminata subsp. malaccensis]
Ma00_g03710	Ma00_g03710	0	0	0	0	0	0	0	0	0	0	0	0	--	--	--	--	--	Biological Process: response to sucrose (GO:0009744);; Biological Process: cellular response to nitrogen levels (GO:0043562);;	K07199|4.32248e-19|mus:103978774|K07199 5'-AMP-activated protein kinase, regulatory beta subunit | (RefSeq) SNF1-related protein kinase regulatory subunit beta-2	--	[G]	Carbohydrate transport and metabolism	Glycogen recognition site of AMP-activated protein kinase	SNF1-related protein kinase regulatory subunit beta-2 OS=Arabidopsis thaliana OX=3702 GN=KINB2 PE=1 SV=1	S	Function unknown	PREDICTED: SNF1-related protein kinase regulatory subunit beta-2 [Musa acuminata subsp. malaccensis]
Ma00_g03720	Ma00_g03720	0	0	0	0	0	0	0	0	0	0	0	0	--	--	--	--	--	--	K07199|1.36639e-10|mus:103996199|K07199 5'-AMP-activated protein kinase, regulatory beta subunit | (RefSeq) SNF1-related protein kinase regulatory subunit beta-2	--	--	--	--	SNF1-related protein kinase regulatory subunit beta-2 OS=Arabidopsis thaliana OX=3702 GN=KINB2 PE=1 SV=1	--	--	PREDICTED: SNF1-related protein kinase regulatory subunit beta-2 [Musa acuminata subsp. malaccensis]
Ma00_g03730	Ma00_g03730	0.129824	3	0.034157	1	0.069287	3	668.635	21144	481.984	13185	435.918	10074	5.37766e-86	12.6048	up	--	--	Cellular Component: membrane (GO:0016020);;	--	--	[BK]	Chromatin structure and dynamics;; Transcription	--	TPD1 protein homolog 1 OS=Arabidopsis thaliana OX=3702 GN=TDL1 PE=2 SV=1	S	Function unknown	PREDICTED: TPD1 protein homolog 1-like [Musa acuminata subsp. malaccensis]
Ma00_g03740	Ma00_g03740	11.5149	591	18.3679	1235	18.3944	1244	14.95	1093	15.9422	1009	14.7305	787	0.923367	-0.0164714	normal	[G]	Carbohydrate transport and metabolism	Molecular Function: glyceraldehyde-3-phosphate dehydrogenase (NAD+) (phosphorylating) activity (GO:0004365);; Cellular Component: cytoplasm (GO:0005737);; Biological Process: glucose metabolic process (GO:0006006);; Biological Process: glycolytic process (GO:0006096);; Molecular Function: NADP binding (GO:0050661);; Molecular Function: NAD binding (GO:0051287);; Biological Process: oxidation-redu…	K00134|0|mus:103974405|K00134 glyceraldehyde 3-phosphate dehydrogenase [EC:1.2.1.12] | (RefSeq) glyceraldehyde-3-phosphate dehydrogenase 2, cytosolic	Glycolysis / Gluconeogenesis (ko00010);; Carbon fixation in photosynthetic organisms (ko00710);; Carbon metabolism (ko01200);; Biosynthesis of amino acids (ko01230)	[G]	Carbohydrate transport and metabolism	Glyceraldehyde 3-phosphate dehydrogenase, C-terminal domain;; Glyceraldehyde 3-phosphate dehydrogenase, NAD binding domain	Glyceraldehyde-3-phosphate dehydrogenase 2, cytosolic OS=Oryza sativa subsp. japonica OX=39947 GN=GAPC2 PE=1 SV=1	G	Carbohydrate transport and metabolism	PREDICTED: glyceraldehyde-3-phosphate dehydrogenase 2, cytosolic [Musa acuminata subsp. malaccensis]
Ma00_g03750	Ma00_g03750	0.224946	23	0.221407	30	0.166175	22	0.076881	11	0.080447	10	0.005769	1	--	--	--	--	--	Biological Process: transcription, DNA-templated (GO:0006351);; Biological Process: regulation of cellular process (GO:0050794);;	--	--	--	--	B3 DNA binding domain	Regulatory protein viviparous-1 OS=Zea mays OX=4577 GN=VP1 PE=2 SV=1	K	Transcription	PREDICTED: regulatory protein viviparous-1-like [Musa acuminata subsp. malaccensis]
Ma00_g03760	Ma00_g03760	0	0	0	0	0.045575	1	0.016525	1	0	0	0	0	--	--	--	--	--	--	--	--	--	--	--	--	--	--	--
Ma00_g03770	Ma00_g03770	0	0	0	0	0	0	0	0	0	0	0	0	--	--	--	--	--	Molecular Function: acetylglucosaminyltransferase activity (GO:0008375);; Cellular Component: integral component of membrane (GO:0016021);;	--	--	--	--	--	--	--	--	PREDICTED: uncharacterized protein LOC103981278 isoform X2 [Musa acuminata subsp. malaccensis]
Ma00_g03780	Ma00_g03780	0	0	0	0	0	0	0	0	0	0	0	0	--	--	--	--	--	Molecular Function: acetylglucosaminyltransferase activity (GO:0008375);; Cellular Component: integral component of membrane (GO:0016021);;	--	--	[O]	Posttranslational modification, protein turnover, chaperones	Core-2/I-Branching enzyme	26S proteasome regulatory subunit 4 homolog B OS=Arabidopsis thaliana OX=3702 GN=RPT2B PE=1 SV=1	--	--	PREDICTED: uncharacterized protein LOC103981278 isoform X2 [Musa acuminata subsp. malaccensis]
Ma00_g03790	Ma00_g03790	0	0	0	0	0	0	0	0	0	0	0	0	--	--	--	--	--	--	--	--	--	--	--	--	--	--	--
Ma00_g03800	Ma00_g03800	0.232108	12	0.111672	8	0.142604	10	1.18498	82	0.739848	45	0.502915	26	--	--	--	--	--	Molecular Function: metal ion binding (GO:0046872);;	--	--	[R]	General function prediction only	--	Zinc finger CCCH domain-containing protein 30 OS=Arabidopsis thaliana OX=3702 GN=At2g41900 PE=1 SV=2	S	Function unknown	PREDICTED: zinc finger CCCH domain-containing protein 24-like [Musa acuminata subsp. malaccensis]
Ma00_g03810	Ma00_g03810	51.2517	3408	50.5553	4084	54.7274	4416	51.7546	4801	62.4808	4634	60.5938	3716	0.579436	0.192141	normal	--	--	Molecular Function: structural molecule activity (GO:0005198);; Biological Process: ER to Golgi vesicle-mediated transport (GO:0006888);; Biological Process: retrograde vesicle-mediated transport, Golgi to ER (GO:0006890);; Biological Process: intra-Golgi vesicle-mediated transport (GO:0006891);; Cellular Component: COPI vesicle coat (GO:0030126);;	K17268|0|mus:103992005|K17268 coatomer subunit epsilon | (RefSeq) coatomer subunit epsilon-1-like isoform X1	--	[U]	Intracellular trafficking, secretion, and vesicular transport	Coatomer epsilon subunit;; Tetratricopeptide repeat;; Tetratricopeptide repeat;; Tetratricopeptide repeat	Coatomer subunit epsilon-1 OS=Arabidopsis thaliana OX=3702 GN=At1g30630 PE=2 SV=1	U	Intracellular trafficking, secretion, and vesicular transport	PREDICTED: coatomer subunit epsilon-1-like isoform X1 [Musa acuminata subsp. malaccensis]
Ma00_g03820	Ma00_g03820	0	0	0	0	0	0	0.043364	2	0.050128	2	0	0	--	--	--	--	--	--	--	--	--	--	--	--	S	Function unknown	PREDICTED: uncharacterized protein LOC103970587 [Musa acuminata subsp. malaccensis]
Ma00_g03830	Ma00_g03830	12.0718	171	4.67522	87	4.81728	90	5.09942	103	3.42383	60	2.13673	32	0.411926	-0.920909	normal	--	--	Biological Process: guard cell differentiation (GO:0010052);; Biological Process: stomatal complex patterning (GO:0010375);; Biological Process: negative regulation of stomatal complex development (GO:2000122);;	K20729|4.9215e-54|mus:103992017|K20729 protein EPIDERMAL PATTERNING FACTOR 1/2 | (RefSeq) protein EPIDERMAL PATTERNING FACTOR 1	--	--	--	Epidermal patterning factor proteins	Protein EPIDERMAL PATTERNING FACTOR 1 OS=Arabidopsis thaliana OX=3702 GN=EPF1 PE=1 SV=1	S	Function unknown	PREDICTED: protein EPIDERMAL PATTERNING FACTOR 1 [Musa acuminata subsp. malaccensis]
Ma00_g03840	Ma00_g03840	20.962	493	6.69644	207	7.13493	222	35.0893	1176	13.3257	387	12.9515	318	0.342355	0.90975	normal	--	--	--	--	--	--	--	--	--	--	--	PREDICTED: uncharacterized protein LOC103974401 [Musa acuminata subsp. malaccensis]
Ma00_g03850	Ma00_g03850	6.03417	489	3.56477	349	4.52076	452	2.51113	283	1.57695	150	1.62121	138	0.00706048	-1.19448	down	[M]	Cell wall/membrane/envelope biogenesis	Biological Process: folic acid-containing compound biosynthetic process (GO:0009396);; Molecular Function: acid-amino acid ligase activity (GO:0016881);;	--	--	--	--	Mur ligase middle domain;; Mur ligase family, glutamate ligase domain	--	M	Cell wall/membrane/envelope biogenesis	PREDICTED: uncharacterized protein LOC103973737 isoform X2 [Musa acuminata subsp. malaccensis]
Ma00_g03860	Ma00_g03860	0	0	0	0	0	0	0	0	0	0	0	0	--	--	--	--	--	Cellular Component: integral component of membrane (GO:0016021);;	--	--	--	--	--	--	--	--	uncharacterized protein [Musa balbisiana]
Ma00_g03870	Ma00_g03870	0	0	0	0	0	0	0	0	0	0	0	0	--	--	--	--	--	--	--	--	[R]	General function prediction only	Retrotransposon gag protein	--	G	Carbohydrate transport and metabolism	PREDICTED: uncharacterized protein LOC103999097 [Musa acuminata subsp. malaccensis]
Ma00_g03880	Ma00_g03880	4.30468	385	4.27152	500	4.72621	557	6.06298	773	5.44455	600	4.87105	455	0.37225	0.374823	normal	[J]	Translation, ribosomal structure and biogenesis	Molecular Function: GTP binding (GO:0005525);; Cellular Component: chloroplast (GO:0009507);; Molecular Function: ribosome binding (GO:0043022);;	K03665|0|mus:103974028|K03665 GTPase | (RefSeq) uncharacterized protein LOC103974028	--	[R]	General function prediction only	GTP-binding GTPase N-terminal;; GTP-binding GTPase Middle Region;; 50S ribosome-binding GTPase;; RsgA GTPase;; Dynamin family;; CobW/HypB/UreG, nucleotide-binding domain	GTP-binding protein At3g49725, chloroplastic OS=Arabidopsis thaliana OX=3702 GN=At3g49725 PE=2 SV=2	S	Function unknown	PREDICTED: uncharacterized protein LOC103974028 [Musa acuminata subsp. malaccensis]
Ma00_g03890	Ma00_g03890	10.1123	344	7.62118	340	10.2302	459	11.7367	569	9.23741	387	12.1389	430	0.511731	0.323136	normal	[J]	Translation, ribosomal structure and biogenesis	Molecular Function: structural constituent of ribosome (GO:0003735);; Cellular Component: ribosome (GO:0005840);; Biological Process: translation (GO:0006412);;	K02935|1.24341e-93|mus:103974029|K02935 large subunit ribosomal protein L7/L12 | (RefSeq) uncharacterized protein LOC103974029	Ribosome (ko03010)	[J]	Translation, ribosomal structure and biogenesis	Ribosomal protein L7/L12 C-terminal domain;; Ribosomal protein L7/L12 dimerisation domain	50S ribosomal protein L12, chloroplastic OS=Gracilaria tenuistipitata var. liui OX=285951 GN=rpl12 PE=3 SV=1	J	Translation, ribosomal structure and biogenesis	PREDICTED: uncharacterized protein LOC103974029 [Musa acuminata subsp. malaccensis]
Ma00_g03900	Ma00_g03900	28.8527	1766	23.3461	1875	26.8787	2171	78.443	6845	55.7645	4210	61.5815	3927	1.46537e-09	1.38404	up	[I]	Lipid transport and metabolism	--	--	--	[I]	Lipid transport and metabolism	Acyl CoA binding protein	Acyl-CoA-binding domain-containing protein 5 OS=Oryza sativa subsp. japonica OX=39947 GN=ACBP5 PE=2 SV=1	I	Lipid transport and metabolism	PREDICTED: acyl-CoA-binding domain-containing protein 3-like isoform X2 [Musa acuminata subsp. malaccensis]
Ma00_g03910	Ma00_g03910	0	0	0	0	0	0	0	0	0	0	0	0	--	--	--	--	--	--	--	--	--	--	--	--	--	--	--
Ma00_g03920	Ma00_g03920	7.02133	328	7.18149	439	7.3741	454	9.14701	608	9.07156	522	9.89034	481	0.312708	0.455499	normal	--	--	Cellular Component: Golgi membrane (GO:0000139);; Molecular Function: SNARE binding (GO:0000149);; Molecular Function: SNAP receptor activity (GO:0005484);; Cellular Component: endosome (GO:0005768);; Cellular Component: vacuole (GO:0005773);; Cellular Component: endoplasmic reticulum membrane (GO:0005789);; Cellular Component: Golgi medial cisterna (GO:0005797);; Cellular Component: cis-Golgi ne…	K08495|3.06868e-169|mus:103974429|K08495 golgi SNAP receptor complex member 1 | (RefSeq) Golgi SNAP receptor complex member 1-2	SNARE interactions in vesicular transport (ko04130)	[U]	Intracellular trafficking, secretion, and vesicular transport	Snare region anchored in the vesicle membrane C-terminus	Golgi SNAP receptor complex member 1-2 OS=Arabidopsis thaliana OX=3702 GN=GOS12 PE=1 SV=2	U	Intracellular trafficking, secretion, and vesicular transport	PREDICTED: Golgi SNAP receptor complex member 1-2 [Musa acuminata subsp. malaccensis]
Ma00_g03930	Ma00_g03930	71.7962	5552	75.7305	7680	78.7912	8039	82.4633	9094	82.384	7859	80.5842	6495	0.612237	0.190189	normal	[T]	Signal transduction mechanisms	Molecular Function: protein serine/threonine kinase activity (GO:0004674);; Molecular Function: ATP binding (GO:0005524);; Biological Process: protein phosphorylation (GO:0006468);;	K03083|0|mus:103973488|K03083 glycogen synthase kinase 3 beta [EC:2.7.11.26] | (RefSeq) shaggy-related protein kinase alpha-like	--	[G]	Carbohydrate transport and metabolism	Protein kinase domain;; Protein tyrosine kinase	Shaggy-related protein kinase alpha OS=Arabidopsis thaliana OX=3702 GN=ASK1 PE=1 SV=3	T	Signal transduction mechanisms	PREDICTED: shaggy-related protein kinase alpha-like [Musa acuminata subsp. malaccensis]
Ma00_g03940	Ma00_g03940	17.1547	492	19.3479	727	21.2731	804	11.5916	474	10.0886	357	10.9258	327	0.0415368	-0.752181	normal	--	--	Molecular Function: nucleic acid binding (GO:0003676);; Molecular Function: zinc ion binding (GO:0008270);;	K13152|3.27894e-110|mus:103973489|K13152 U11/U12 small nuclear ribonucleoprotein 20 kDa protein | (RefSeq) zinc finger CCCH domain-containing protein 3 isoform X1	--	[A]	RNA processing and modification	U1 zinc finger;; Zinc finger C-x8-C-x5-C-x3-H type (and similar)	Zinc finger CCCH domain-containing protein 3 OS=Oryza sativa subsp. japonica OX=39947 GN=Os01g0252200 PE=2 SV=2	A	RNA processing and modification	PREDICTED: zinc finger CCCH domain-containing protein 3 isoform X1 [Musa acuminata subsp. malaccensis]
Ma00_g03950	Ma00_g03950	0	0	0	0	0	0	0	0	0	0	0	0	--	--	--	--	--	Biological Process: metabolic process (GO:0008152);; Molecular Function: lyase activity (GO:0016829);; Molecular Function: metal ion binding (GO:0046872);;	--	--	--	--	Terpene synthase, N-terminal domain;; Terpene synthase family, metal binding domain	Alpha-humulene synthase OS=Zingiber zerumbet OX=311405 GN=ZSS1 PE=1 SV=1	--	--	PREDICTED: alpha-humulene synthase-like [Musa acuminata subsp. malaccensis]
Ma00_g03960	Ma00_g03960	0	0	0	0	0	0	0	0	0	0	0	0	--	--	--	--	--	Molecular Function: magnesium ion binding (GO:0000287);; Biological Process: metabolic process (GO:0008152);; Molecular Function: terpene synthase activity (GO:0010333);;	--	--	--	--	Terpene synthase family, metal binding domain	Alpha-humulene synthase OS=Zingiber zerumbet OX=311405 GN=ZSS1 PE=1 SV=1	--	--	PREDICTED: alpha-humulene synthase-like [Musa acuminata subsp. malaccensis]
Ma00_g03970	Ma00_g03970	0	0	0	0	0	0	0	0	0	0	0	0	--	--	--	--	--	--	--	--	--	--	--	--	--	--	--
Ma00_g03980	Ma00_g03980	0.949084	10	1.54664	21	0.516611	7	0.505741	8	0.717924	10	0.325038	4	--	--	--	--	--	Molecular Function: metal ion binding (GO:0046872);;	--	--	[R]	General function prediction only	--	Protein FREE1 OS=Arabidopsis thaliana OX=3702 GN=FREE1 PE=1 SV=1	S	Function unknown	PREDICTED: protein FREE1-like, partial [Musa acuminata subsp. malaccensis]
Ma00_g03990	Ma00_g03990	1.77257	29	0.950842	21	1.46756	32	0.960678	23	1.9238	39	1.84237	32	--	--	--	--	--	Molecular Function: metal ion binding (GO:0046872);;	--	--	[R]	General function prediction only	FYVE zinc finger	Protein FREE1 OS=Arabidopsis thaliana OX=3702 GN=FREE1 PE=1 SV=1	S	Function unknown	PREDICTED: protein FREE1-like isoform X1 [Musa acuminata subsp. malaccensis]
Ma00_g04000	Ma00_g04000	1.83728	20	1.08149	16	1.29391	19	1.49933	23	1.10696	15	0.812569	9	--	--	--	[R]	General function prediction only	Molecular Function: anaphase-promoting complex binding (GO:0010997);; Biological Process: regulation of catalytic activity (GO:0050790);; Molecular Function: ubiquitin-protein transferase activator activity (GO:0097027);;	K03363|2.07576e-54|mus:104000039|K03363 cell division cycle 20, cofactor of APC complex | (RefSeq) cell division cycle 20.2, cofactor of APC complex-like	Ubiquitin mediated proteolysis (ko04120)	[DO]	Cell cycle control, cell division, chromosome partitioning;; Posttranslational modification, protein turnover, chaperones	--	Cell division cycle 20.1, cofactor of APC complex OS=Arabidopsis thaliana OX=3702 GN=CDC20-1 PE=1 SV=1	D	Cell cycle control, cell division, chromosome partitioning	PREDICTED: cell division cycle 20.2, cofactor of APC complex-like [Musa acuminata subsp. malaccensis]
Ma00_g04010	Ma00_g04010	1.92333	136	2.06558	192	1.64975	158	3.21245	328	1.74807	141	1.77785	132	0.585323	0.294517	normal	[E]	Amino acid transport and metabolism	Biological Process: amino acid transmembrane transport (GO:0003333);; Molecular Function: amino acid transmembrane transporter activity (GO:0015171);; Cellular Component: integral component of membrane (GO:0016021);;	--	--	[E]	Amino acid transport and metabolism	Amino acid permease;; Amino acid permease	Amino-acid permease BAT1 homolog OS=Oryza sativa subsp. japonica OX=39947 GN=BAT1 PE=2 SV=1	E	Amino acid transport and metabolism	PREDICTED: amino-acid permease BAT1 homolog [Musa acuminata subsp. malaccensis]
Ma00_g04020	Ma00_g04020	0	0	0	0	0	0	0	0	0	0	0	0	--	--	--	--	--	Cellular Component: mitochondrion (GO:0005739);; Molecular Function: hydrogen ion transmembrane transporter activity (GO:0015078);; Biological Process: ATP synthesis coupled proton transport (GO:0015986);;	--	--	--	--	G-patch domain	ATP synthase protein MI25 OS=Triticum aestivum OX=4565 PE=3 SV=1	F	Nucleotide transport and metabolism	Atp4 (mitochondrion) [Spinacia oleracea]
Ma00_g04030	Ma00_g04030	10.7465	593	22.2278	1401	21.78	1392	16.2092	1274	13.9026	946	14.2466	819	0.823499	-0.0894868	normal	[E]	Amino acid transport and metabolism	Molecular Function: glutamate-ammonia ligase activity (GO:0004356);; Molecular Function: ATP binding (GO:0005524);; Cellular Component: cytoplasm (GO:0005737);; Biological Process: glutamine biosynthetic process (GO:0006542);; Biological Process: nitrogen fixation (GO:0009399);;	K01915|0|mus:103972884|K01915 glutamine synthetase [EC:6.3.1.2] | (RefSeq) glutamine synthetase nodule isozyme	Arginine biosynthesis (ko00220);; Alanine, aspartate and glutamate metabolism (ko00250);; Glyoxylate and dicarboxylate metabolism (ko00630);; Nitrogen metabolism (ko00910);; Biosynthesis of amino acids (ko01230)	[E]	Amino acid transport and metabolism	Glutamine synthetase, catalytic domain;; Glutamine synthetase, beta-Grasp domain	Glutamine synthetase nodule isozyme OS=Vigna aconitifolia OX=3918 PE=2 SV=1	E	Amino acid transport and metabolism	PREDICTED: glutamine synthetase nodule isozyme [Musa acuminata subsp. malaccensis]
Ma00_g04040	Ma00_g04040	0	0	0	0	0	0	0	0	0	0	0	0	--	--	--	--	--	Cellular Component: mitochondrion (GO:0005739);;	--	--	--	--	--	DAG protein, chloroplastic OS=Antirrhinum majus OX=4151 GN=DAG PE=2 SV=1	--	--	PREDICTED: multiple organellar RNA editing factor 1, mitochondrial-like isoform X2 [Musa acuminata subsp. malaccensis]
Ma00_g04050	Ma00_g04050	1.61508	62	2.48098	124	2.45555	123	1.46712	80	1.99137	93	1.71056	68	0.679058	-0.277113	normal	--	--	--	--	--	[R]	General function prediction only	PPR repeat;; PPR repeat family;; PPR repeat	Pentatricopeptide repeat-containing protein At4g14050, mitochondrial OS=Arabidopsis thaliana OX=3702 GN=PCMP-H13 PE=1 SV=3	S	Function unknown	PREDICTED: pentatricopeptide repeat-containing protein At2g33760-like [Musa acuminata subsp. malaccensis]
Ma00_g04060	Ma00_g04060	0.331765	15	1.00946	60	0.420557	26	0.495414	31	0.611633	34	0.646331	29	--	--	--	--	--	--	--	--	--	--	Protein of unknown function (DUF640)	Protein LIGHT-DEPENDENT SHORT HYPOCOTYLS 3 OS=Arabidopsis thaliana OX=3702 GN=LSH3 PE=1 SV=1	S	Function unknown	PREDICTED: protein LIGHT-DEPENDENT SHORT HYPOCOTYLS 4-like [Musa acuminata subsp. malaccensis]
Ma00_g04070	Ma00_g04070	0	0	0	0	0	0	0	0	0	0	0	0	--	--	--	--	--	Molecular Function: nucleotide binding (GO:0000166);; Molecular Function: nucleic acid binding (GO:0003676);;	--	--	--	--	--	--	S	Function unknown	uncharacterized protein LOC109760317 [Aegilops tauschii subsp. tauschii]
Ma00_g04080	Ma00_g04080	0	0	0	0	0	0	0	0	0	0	0	0	--	--	--	--	--	--	--	--	[R]	General function prediction only	Integrase core domain;; Reverse transcriptase-like	--	L	Replication, recombination and repair	PREDICTED: uncharacterized protein LOC103974826 [Musa acuminata subsp. malaccensis]
Ma00_g04090	Ma00_g04090	0	0	0	0	0	0	0	0	0	0	0	0	--	--	--	--	--	--	--	--	--	--	--	--	--	--	uncharacterized protein LOC112096381 [Citrus clementina]
Ma00_g04100	Ma00_g04100	0.131745	6	0	0	0	0	0.206848	12	0.193749	10	0.277256	12	--	--	--	--	--	--	--	--	--	--	PLATZ transcription factor	--	S	Function unknown	PREDICTED: uncharacterized protein LOC103975069 [Musa acuminata subsp. malaccensis]
Ma00_g04110	Ma00_g04110	0.073553	6	0.020331	3	0.080416	9	0	0	0.015992	2	0	0	--	--	--	--	--	--	--	--	[R]	General function prediction only	Retrotransposon gag protein;; Zinc knuckle	Uncharacterized mitochondrial protein AtMg00860 OS=Arabidopsis thaliana OX=3702 GN=AtMg00860 PE=4 SV=1	L	Replication, recombination and repair	PREDICTED: uncharacterized protein LOC103975149, partial [Musa acuminata subsp. malaccensis]
Ma00_g04120	Ma00_g04120	6.58077	211	5.56637	233	4.80119	201	6.70238	305	4.33353	171	4.21533	140	0.975722	-0.0781008	normal	--	--	--	--	--	--	--	Protein of unknown function (DUF3143)	--	S	Function unknown	PREDICTED: uncharacterized protein LOC103974631 [Musa acuminata subsp. malaccensis]
Ma00_g04130	Ma00_g04130	0.057716	2	0.174237	6	0	0	0.154026	6	0.21731	7	0.150133	5	--	--	--	--	--	Cellular Component: intracellular (GO:0005622);; Molecular Function: zinc ion binding (GO:0008270);;	--	--	--	--	PLATZ transcription factor	--	--	--	PREDICTED: uncharacterized protein LOC103974572 [Musa acuminata subsp. malaccensis]
Ma00_g04140	Ma00_g04140	0	0	0	0	0	0	0	0	0	0	0	0	--	--	--	[L]	Replication, recombination and repair	--	--	--	[R]	General function prediction only	Reverse transcriptase-like;; Integrase core domain;; Reverse transcriptase (RNA-dependent DNA polymerase);; RNase H	Retrovirus-related Pol polyprotein from transposon TNT 1-94 OS=Nicotiana tabacum OX=4097 PE=2 SV=1	L	Replication, recombination and repair	PREDICTED: uncharacterized protein LOC103974620 [Musa acuminata subsp. malaccensis]
Ma00_g04150	Ma00_g04150	0.890267	12	0.979267	19	1.27407	29	0.444346	13	1.43788	31	0.572982	13	--	--	--	--	--	--	--	--	--	--	--	--	--	--	--
Ma00_g04160	Ma00_g04160	0	0	0	0	0	0	0	0	0	0	0	0	--	--	--	--	--	--	--	--	[J]	Translation, ribosomal structure and biogenesis	--	Ribonuclease II, chloroplastic/mitochondrial OS=Arabidopsis thaliana OX=3702 GN=RNR1 PE=2 SV=1	--	--	PREDICTED: ribonuclease II, chloroplastic/mitochondrial [Musa acuminata subsp. malaccensis]
Ma00_g04170	Ma00_g04170	0.096192	3	0.323693	13	0.249416	10	0.13949	7	0	0	0.255789	9	--	--	--	--	--	--	K14829|1.273e-64|mus:103993054|K14829 pre-rRNA-processing protein IPI3 | (RefSeq) protein ROOT INITIATION DEFECTIVE 3-like	--	[R]	General function prediction only	--	Protein ROOT INITIATION DEFECTIVE 3 OS=Arabidopsis thaliana OX=3702 GN=RID3 PE=1 SV=1	S	Function unknown	PREDICTED: protein ROOT INITIATION DEFECTIVE 3-like [Musa acuminata subsp. malaccensis]
Ma00_g04180	Ma00_g04180	0.054313	2	0.215451	7	0	0	0	0	0	0	0	0	--	--	--	--	--	Biological Process: negative regulation of shoot apical meristem development (GO:1902184);;	--	--	[R]	General function prediction only	--	Protein ROOT INITIATION DEFECTIVE 3 OS=Arabidopsis thaliana OX=3702 GN=RID3 PE=1 SV=1	S	Function unknown	PREDICTED: protein ROOT INITIATION DEFECTIVE 3-like isoform X1 [Musa acuminata subsp. malaccensis]
Ma00_g04190	Ma00_g04190	0	0	0	0	0	0	0	0	0	0	0	0	--	--	--	--	--	Biological Process: negative regulation of shoot apical meristem development (GO:1902184);;	--	--	[R]	General function prediction only	--	Protein ROOT INITIATION DEFECTIVE 3 OS=Arabidopsis thaliana OX=3702 GN=RID3 PE=1 SV=1	S	Function unknown	PREDICTED: protein ROOT INITIATION DEFECTIVE 3-like [Musa acuminata subsp. malaccensis]
Ma00_g04200	Ma00_g04200	13.7963	1096	12.3567	1264	11.6634	1250	0.403861	45	0.375306	36	0.161682	14	1.84336e-46	-5.26974	down	--	--	--	--	--	[O]	Posttranslational modification, protein turnover, chaperones	--	Uncharacterized PKHD-type hydroxylase At1g22950 OS=Arabidopsis thaliana OX=3702 GN=At1g22950 PE=2 SV=2	O	Posttranslational modification, protein turnover, chaperones	PREDICTED: uncharacterized PKHD-type hydroxylase At1g22950-like isoform X2 [Musa acuminata subsp. malaccensis]
Ma00_g04210	Ma00_g04210	0	0	0	0	0	0	0	0	0	0	0	0	--	--	--	--	--	--	--	--	[R]	General function prediction only	--	--	S	Function unknown	uncharacterized protein LOC111389881, partial [Olea europaea var. sylvestris]
Ma00_g04220	Ma00_g04220	0.781983	71	0.278539	34	1.03521	122	0.426446	55	0.661062	74	0.526119	51	0.742679	-0.267562	normal	--	--	Molecular Function: zinc ion binding (GO:0008270);;	--	--	[R]	General function prediction only	PPR repeat;; PPR repeat family;; DYW family of nucleic acid deaminases;; PPR repeat;; Pentatricopeptide repeat domain;; Pentacotripeptide-repeat region of PRORP;; Tetratricopeptide repeat	Pentatricopeptide repeat-containing protein At4g14820 OS=Arabidopsis thaliana OX=3702 GN=PCMP-H3 PE=2 SV=1	S	Function unknown	PREDICTED: pentatricopeptide repeat-containing protein At4g14820-like [Musa acuminata subsp. malaccensis]
Ma00_g04230	Ma00_g04230	0	0	0	0	0	0	0	0	0	0	0	0	--	--	--	--	--	--	--	--	[R]	General function prediction only	Retrotransposon gag protein	--	G	Carbohydrate transport and metabolism	PREDICTED: uncharacterized protein LOC103974542 [Musa acuminata subsp. malaccensis]
Ma00_g04240	Ma00_g04240	28.3762	801	31.835	1179	34.3359	1278	17.0329	686	13.2224	461	12.585	371	0.000733125	-1.07084	down	--	--	--	--	--	--	--	--	--	--	--	--
Ma00_g04250	Ma00_g04250	0	0	0	0	0	0	0	0	0	0	0	0	--	--	--	--	--	--	--	--	--	--	--	--	S	Function unknown	hypothetical protein MA16_Dca022778 [Dendrobium catenatum]
Ma00_g04260	Ma00_g04260	2.46972	202	3.9951	429	3.96813	423	1.29065	150	1.55228	157	1.10152	94	0.00257271	-1.3331	down	[E]	Amino acid transport and metabolism	Molecular Function: catalytic activity (GO:0003824);;	--	--	--	--	Orn/Lys/Arg decarboxylase, major domain;; Orn/Lys/Arg decarboxylase, C-terminal domain;; Aminotransferase class I and II;; DegT/DnrJ/EryC1/StrS aminotransferase family	--	E	Amino acid transport and metabolism	PREDICTED: uncharacterized protein LOC103973632 isoform X1 [Musa acuminata subsp. malaccensis]
Ma00_g04270	Ma00_g04270	0	0	0	0	0	0	0	0	0	0	0	0	--	--	--	--	--	Molecular Function: O-methyltransferase activity (GO:0008171);; Biological Process: response to wounding (GO:0009611);; Biological Process: response to ethylene (GO:0009723);; Biological Process: response to salicylic acid (GO:0009751);; Biological Process: methylation (GO:0032259);; Biological Process: response to hydrogen peroxide (GO:0042542);; Molecular Function: protein dimerization activity…	K13066|4.20432e-76|mus:103973932|K13066 caffeic acid 3-O-methyltransferase [EC:2.1.1.68] | (RefSeq) caffeic acid 3-O-methyltransferase	Phenylpropanoid biosynthesis (ko00940)	[R]	General function prediction only	Dimerisation domain;; O-methyltransferase	Flavone O-methyltransferase 1 OS=Triticum aestivum OX=4565 GN=OMT1 PE=1 SV=1	S	Function unknown	PREDICTED: caffeic acid 3-O-methyltransferase [Musa acuminata subsp. malaccensis]
Ma00_g04280	Ma00_g04280	0	0	0.891321	17	0.517152	10	0.099958	3	0.702535	13	0.534786	8	--	--	--	--	--	Molecular Function: nucleic acid binding (GO:0003676);; Molecular Function: ATP binding (GO:0005524);; Molecular Function: methyltransferase activity (GO:0008168);; Cellular Component: chloroplast stroma (GO:0009570);; Cellular Component: integral component of membrane (GO:0016021);; Biological Process: methylation (GO:0032259);;	--	--	--	--	Plant protein of unknown function (DUF825)	Protein Ycf2 OS=Chloranthus spicatus OX=13006 GN=ycf2-A PE=3 SV=1	S	Function unknown	hypothetical protein RF2, partial (chloroplast) [Musa acuminata]
Ma00_g04290	Ma00_g04290	0	0	0.038968	1	0.030337	1	0	0	0	0	0.025726	1	--	--	--	--	--	Molecular Function: ATP binding (GO:0005524);; Cellular Component: chloroplast stroma (GO:0009570);; Cellular Component: integral component of membrane (GO:0016021);;	--	--	--	--	Plant protein of unknown function (DUF825)	Protein Ycf2 OS=Coffea arabica OX=13443 GN=ycf2-A PE=3 SV=1	--	--	hypothetical chloroplast RF2 (chloroplast) [Podococcus barteri]
Ma00_g04300	Ma00_g04300	0	0	0	0	0	0	0	0	0	0	0	0	--	--	--	--	--	Molecular Function: nucleic acid binding (GO:0003676);; Molecular Function: RNA-DNA hybrid ribonuclease activity (GO:0004523);; Molecular Function: zinc ion binding (GO:0008270);; Biological Process: RNA phosphodiester bond hydrolysis, endonucleolytic (GO:0090502);;	--	--	--	--	--	--	S	Function unknown	hypothetical protein AMTR_s00071p00160140 [Amborella trichopoda]
Ma00_g04310	Ma00_g04310	0	0	0	0	0	0	0	0	0	0	0	0	--	--	--	--	--	--	--	--	--	--	--	--	--	--	hypothetical protein AMTR_s00071p00160380 [Amborella trichopoda]
Ma00_g04320	Ma00_g04320	0	0	0	0	0.059045	2	0	0	0	0	0	0	--	--	--	--	--	--	--	--	--	--	--	--	S	Function unknown	hypothetical protein AMTR_s00071p00160380 [Amborella trichopoda]
Ma00_g04330	Ma00_g04330	1.04138	8	0.499311	5	0.623777	6	0.820738	8	0.343303	3	0.749325	6	--	--	--	--	--	Biological Process: maturation of LSU-rRNA from tricistronic rRNA transcript (SSU-rRNA, 5.8S rRNA, LSU-rRNA) (GO:0000463);; Biological Process: maturation of 5.8S rRNA from tricistronic rRNA transcript (SSU-rRNA, 5.8S rRNA, LSU-rRNA) (GO:0000466);; Molecular Function: RNA binding (GO:0003723);; Cellular Component: nucleoplasm (GO:0005654);; Cellular Component: preribosome, large subunit precursor…	K14843|4.25625e-16|nnu:104593111|K14843 pescadillo | (RefSeq) pescadillo homolog	--	[A]	RNA processing and modification	--	Pescadillo homolog OS=Oryza sativa subsp. japonica OX=39947 GN=PES PE=2 SV=1	--	--	hypothetical protein BC332_18759 [Capsicum chinense]
Ma00_g04340	Ma00_g04340	0.145319	5	0.084606	4	0.060623	3	0	0	0.046569	2	0.250803	9	--	--	--	--	--	Molecular Function: DNA binding (GO:0003677);;	K09422|0|mus:103974672|K09422 myb proto-oncogene protein, plant | (RefSeq) transcription factor MYB46-like	--	[K]	Transcription	Myb-like DNA-binding domain;; Myb-like DNA-binding domain	Transcription factor MYB46 OS=Arabidopsis thaliana OX=3702 GN=MYB46 PE=2 SV=1	K	Transcription	PREDICTED: transcription factor MYB46-like [Musa acuminata subsp. malaccensis]
Ma00_g04350	Ma00_g04350	1.01776	24	0	0	0.037048	2	0	0	0.114438	4	0	0	--	--	--	[QV]	Secondary metabolites biosynthesis, transport and catabolism;; Defense mechanisms	Molecular Function: iron ion binding (GO:0005506);; Cellular Component: integral component of membrane (GO:0016021);; Molecular Function: oxidoreductase activity, acting on paired donors, with incorporation or reduction of molecular oxygen, NAD(P)H as one donor, and incorporation of one atom of oxygen (GO:0016709);; Molecular Function: heme binding (GO:0020037);; Biological Process: secondary met…	--	--	[Q]	Secondary metabolites biosynthesis, transport and catabolism	Cytochrome P450	Cytochrome P450 78A1 OS=Zea mays OX=4577 GN=CYP78A1 PE=2 SV=1	Q	Secondary metabolites biosynthesis, transport and catabolism	PREDICTED: cytochrome P450 78A1-like [Musa acuminata subsp. malaccensis]
Ma00_g04360	Ma00_g04360	0.089444	4	0.094186	6	0.036871	2	0.069383	5	0	0	0	0	--	--	--	--	--	Biological Process: inflorescence development (GO:0010229);; Cellular Component: membrane (GO:0016020);; Molecular Function: oxidoreductase activity, acting on paired donors, with incorporation or reduction of molecular oxygen, NAD(P)H as one donor, and incorporation of one atom of oxygen (GO:0016709);; Biological Process: secondary metabolite biosynthetic process (GO:0044550);; Molecular Functio…	--	--	[Q]	Secondary metabolites biosynthesis, transport and catabolism	Cytochrome P450	Cytochrome P450 78A11 OS=Oryza sativa subsp. japonica OX=39947 GN=CYP78A11 PE=1 SV=2	Q	Secondary metabolites biosynthesis, transport and catabolism	PREDICTED: cytochrome P450 78A11-like, partial [Musa acuminata subsp. malaccensis]
Ma00_g04370	Ma00_g04370	0	0	0	0	0	0	0	0	0	0	0	0	--	--	--	--	--	--	--	--	--	--	--	--	--	--	--
Ma00_g04380	Ma00_g04380	0	0	0	0	0	0	0	0	0	0	0	0	--	--	--	--	--	--	--	--	--	--	--	--	--	--	--
Ma00_g04390	Ma00_g04390	0	0	0	0	0	0	0	0	0	0	0	0	--	--	--	--	--	--	--	--	--	--	--	--	--	--	--
Ma00_g04400	Ma00_g04400	14.6362	1413	17.1158	1978	17.0034	2025	10.3768	1351	8.75942	1056	8.44249	816	0.0128308	-0.713366	normal	--	--	Molecular Function: nucleic acid binding (GO:0003676);; Molecular Function: zinc ion binding (GO:0008270);;	--	--	--	--	--	--	S	Function unknown	PREDICTED: uncharacterized protein LOC103974801 isoform X1 [Musa acuminata subsp. malaccensis]
Ma00_g04410	Ma00_g04410	17.7089	777	18.1582	1047	18.4497	1070	10.4952	664	9.54759	522	7.48966	348	0.00798467	-0.89345	normal	[L]	Replication, recombination and repair	Molecular Function: catalytic activity (GO:0003824);; Biological Process: base-excision repair (GO:0006284);;	K10773|0|mus:103974809|K10773 endonuclease III [EC:4.2.99.18] | (RefSeq) putative DNA glycosylase At3g47830	Base excision repair (ko03410)	--	--	HhH-GPD superfamily base excision DNA repair protein	Putative DNA glycosylase At3g47830 OS=Arabidopsis thaliana OX=3702 GN=At3g47830 PE=3 SV=1	L	Replication, recombination and repair	PREDICTED: putative DNA glycosylase At3g47830 [Musa acuminata subsp. malaccensis]
Ma00_g04420	Ma00_g04420	9.34489	855	11.1846	1405	11.7725	1493	5.88082	817	7.38164	873	7.53845	751	0.0714374	-0.539936	normal	--	--	Biological Process: lipid metabolic process (GO:0006629);;	--	--	[IOT]	Lipid transport and metabolism;; Posttranslational modification, protein turnover, chaperones;; Signal transduction mechanisms	Lipase (class 3);; Lipase 3 N-terminal region	--	S	Function unknown	PREDICTED: uncharacterized protein LOC103974810 isoform X1 [Musa acuminata subsp. malaccensis]
Ma00_g04430	Ma00_g04430	0.230154	11	0	0	0.032745	3	2.54919	168	0.402103	24	0.613521	30	--	--	--	[G]	Carbohydrate transport and metabolism	Molecular Function: hydrolase activity, hydrolyzing O-glycosyl compounds (GO:0004553);; Cellular Component: cell wall (GO:0005618);; Biological Process: xyloglucan metabolic process (GO:0010411);; Molecular Function: xyloglucan:xyloglucosyl transferase activity (GO:0016762);; Biological Process: cell wall biogenesis (GO:0042546);; Cellular Component: apoplast (GO:0048046);; Biological Process: ce…	K08235|0|mus:103998366|K08235 xyloglucan:xyloglucosyl transferase [EC:2.4.1.207] | (RefSeq) probable xyloglucan endotransglucosylase/hydrolase protein 32	--	--	--	Glycosyl hydrolases family 16;; Xyloglucan endo-transglycosylase (XET) C-terminus	Probable xyloglucan endotransglucosylase/hydrolase protein 32 OS=Arabidopsis thaliana OX=3702 GN=XTH32 PE=2 SV=1	G	Carbohydrate transport and metabolism	PREDICTED: probable xyloglucan endotransglucosylase/hydrolase protein 32 [Musa acuminata subsp. malaccensis]
Ma00_g04440	Ma00_g04440	0	0	0	0	0	0	0	0	0	0	0	0	--	--	--	[O]	Posttranslational modification, protein turnover, chaperones	Cellular Component: cell (GO:0005623);; Molecular Function: electron carrier activity (GO:0009055);; Molecular Function: protein disulfide oxidoreductase activity (GO:0015035);; Biological Process: cell redox homeostasis (GO:0045454);; Biological Process: oxidation-reduction process (GO:0055114);;	K03676|1.03387e-66|mus:103973447|K03676 glutaredoxin 3 | (RefSeq) glutaredoxin-C1-like	--	[O]	Posttranslational modification, protein turnover, chaperones	Glutaredoxin	Glutaredoxin-C1 OS=Oryza sativa subsp. japonica OX=39947 GN=GRXC1 PE=3 SV=1	O	Posttranslational modification, protein turnover, chaperones	PREDICTED: glutaredoxin-C1-like [Musa acuminata subsp. malaccensis]
Ma00_g04450	Ma00_g04450	0.217296	8	0.401437	18	0.298153	13	0	0	0	0	0	0	--	--	--	--	--	--	K13945|4.90904e-141|mus:103974953|K13945 LOB domain-containing protein 29 | (RefSeq) LOB domain-containing protein 29-like	--	--	--	Lateral organ boundaries (LOB) domain	LOB domain-containing protein 17 OS=Arabidopsis thaliana OX=3702 GN=LBD17 PE=2 SV=1	S	Function unknown	PREDICTED: LOB domain-containing protein 29-like [Musa acuminata subsp. malaccensis]
Ma00_g04460	Ma00_g04460	16.3561	1252	19.8655	1341	22.8384	1559	19.7099	1184	22.6609	1283	21.077	1061	0.606829	-0.178191	normal	[Q]	Secondary metabolites biosynthesis, transport and catabolism	Molecular Function: iron ion binding (GO:0005506);; Molecular Function: oxidoreductase activity (GO:0016491);; Biological Process: oxidation-reduction process (GO:0055114);;	--	--	[QR]	Secondary metabolites biosynthesis, transport and catabolism;; General function prediction only	Transcription initiation factor IIF, beta subunit;; 2OG-Fe(II) oxygenase superfamily;; non-haem dioxygenase in morphine synthesis N-terminal	Gibberellin 20 oxidase 1-B OS=Triticum aestivum OX=4565 GN=GA20ox1B PE=2 SV=1	S	Function unknown	PREDICTED: gibberellin 20 oxidase 1-D-like [Musa acuminata subsp. malaccensis]
Ma00_g04470	Ma00_g04470	1.2468	38	0.969205	39	1.2496	50	2.3245	100	1.6226	61	0.700026	22	0.467399	0.484655	normal	--	--	Molecular Function: transcription factor activity, core RNA polymerase II binding (GO:0000991);; Molecular Function: catalytic activity (GO:0003824);; Cellular Component: transcription factor TFIIF complex (GO:0005674);; Biological Process: positive regulation of transcription elongation from RNA polymerase II promoter (GO:0032968);; Biological Process: positive regulation of transcription initia…	--	--	[K]	Transcription	Transcription initiation factor IIF, beta subunit	--	K	Transcription	PREDICTED: general transcription factor IIF subunit 2-like [Musa acuminata subsp. malaccensis]
Ma00_g04480	Ma00_g04480	0	0	0	0	0	0	0	0	0	0	0	0	--	--	--	--	--	--	--	--	--	--	--	--	--	--	--
Ma00_g04490	Ma00_g04490	0	0	0	0	0	0	0.02789	2	0.065552	5	0	0	--	--	--	[Q]	Secondary metabolites biosynthesis, transport and catabolism	Molecular Function: iron ion binding (GO:0005506);; Molecular Function: dioxygenase activity (GO:0051213);; Biological Process: oxidation-reduction process (GO:0055114);;	--	--	[QR]	Secondary metabolites biosynthesis, transport and catabolism;; General function prediction only	2OG-Fe(II) oxygenase superfamily;; non-haem dioxygenase in morphine synthesis N-terminal	Protein DMR6-LIKE OXYGENASE 1 OS=Arabidopsis thaliana OX=3702 GN=DLO1 PE=1 SV=1	S	Function unknown	PREDICTED: protein DMR6-LIKE OXYGENASE 1 [Musa acuminata subsp. malaccensis]
Ma00_g04500	Ma00_g04500	0	0	0	0	0	0	0	0	0	0	0	0	--	--	--	--	--	Biological Process: metabolic process (GO:0008152);; Molecular Function: lyase activity (GO:0016829);; Molecular Function: metal ion binding (GO:0046872);;	--	--	--	--	Terpene synthase family, metal binding domain;; Terpene synthase, N-terminal domain	Alpha-humulene synthase OS=Zingiber zerumbet OX=311405 GN=ZSS1 PE=1 SV=1	S	Function unknown	PREDICTED: alpha-humulene synthase-like [Musa acuminata subsp. malaccensis]
Ma00_g04510	Ma00_g04510	0	0	0	0	0	0	0	0	0	0	0	0	--	--	--	--	--	Molecular Function: magnesium ion binding (GO:0000287);; Molecular Function: terpene synthase activity (GO:0010333);;	--	--	--	--	--	Beta-cubebene synthase OS=Magnolia grandiflora OX=3406 PE=1 SV=1	--	--	PREDICTED: alpha-humulene synthase-like isoform X1 [Musa acuminata subsp. malaccensis]
Ma00_g04520	Ma00_g04520	12.6518	725	12.835	1071	14.4145	1012	11.9073	1034	10.973	861	10.997	729	0.906677	-0.04982	normal	[F]	Nucleotide transport and metabolism	Molecular Function: phosphoglycolate phosphatase activity (GO:0008967);; Cellular Component: chloroplast (GO:0009507);; Biological Process: dephosphorylation (GO:0016311);;	K19269|0|mus:103974757|K19269 phosphoglycolate phosphatase [EC:3.1.3.18 3.1.3.48] | (RefSeq) phosphoglycolate phosphatase 2 isoform X1	Glyoxylate and dicarboxylate metabolism (ko00630);; Carbon metabolism (ko01200)	[P]	Inorganic ion transport and metabolism	Haloacid dehalogenase-like hydrolase;; HAD-hyrolase-like;; haloacid dehalogenase-like hydrolase;; Haloacid dehalogenase-like hydrolase	Phosphoglycolate phosphatase 2 OS=Arabidopsis thaliana OX=3702 GN=PGLP2 PE=1 SV=1	G	Carbohydrate transport and metabolism	PREDICTED: phosphoglycolate phosphatase 2 isoform X1 [Musa acuminata subsp. malaccensis]
Ma00_g04530	Ma00_g04530	49.5138	2350	61.8868	3571	63.2324	3595	30.818	2176	44.9426	2406	34.7034	1746	0.0408159	-0.525753	normal	[J]	Translation, ribosomal structure and biogenesis	Molecular Function: nucleotide binding (GO:0000166);; Molecular Function: nucleic acid binding (GO:0003676);; Cellular Component: viral nucleocapsid (GO:0019013);; Cellular Component: intracellular ribonucleoprotein complex (GO:0030529);;	K12741|1.75138e-137|mus:103974758|K12741 heterogeneous nuclear ribonucleoprotein A1/A3 | (RefSeq) heterogeneous nuclear ribonucleoprotein A3	Spliceosome (ko03040)	[R]	General function prediction only	RNA recognition motif. (a.k.a. RRM, RBD, or RNP domain);; RNA recognition motif	Heterogeneous nuclear ribonucleoprotein 1 OS=Arabidopsis thaliana OX=3702 GN=RNP1 PE=1 SV=1	S	Function unknown	PREDICTED: heterogeneous nuclear ribonucleoprotein A3 [Musa acuminata subsp. malaccensis]
Ma00_g04540	Ma00_g04540	0	0	1.62016	23	1.96669	28	1.4364	22	0.44912	6	0.657398	8	--	--	--	[IQ]	Lipid transport and metabolism;; Secondary metabolites biosynthesis, transport and catabolism	Biological Process: long-chain fatty acid metabolic process (GO:0001676);; Molecular Function: long-chain fatty acid-CoA ligase activity (GO:0004467);; Cellular Component: endoplasmic reticulum (GO:0005783);; Biological Process: wax biosynthetic process (GO:0010025);; Biological Process: cutin biosynthetic process (GO:0010143);; Molecular Function: very long-chain fatty acid-CoA ligase activity (…	K01897|1.2561e-40|mus:103993316|K01897 long-chain acyl-CoA synthetase [EC:6.2.1.3] | (RefSeq) long chain acyl-CoA synthetase 1 isoform X2	Fatty acid biosynthesis (ko00061);; Fatty acid degradation (ko00071);; Fatty acid metabolism (ko01212);; Peroxisome (ko04146)	[I]	Lipid transport and metabolism	AMP-binding enzyme	Long chain acyl-CoA synthetase 1 OS=Arabidopsis thaliana OX=3702 GN=LACS1 PE=2 SV=1	I	Lipid transport and metabolism	PREDICTED: long chain acyl-CoA synthetase 1-like [Musa acuminata subsp. malaccensis]
Ma00_g04550	Ma00_g04550	9.3928	1288	9.12594	1648	9.50043	1732	11.5844	2292	13.4613	2288	14.1101	2033	0.0538259	0.565376	normal	--	--	--	K17943|0|mus:103986108|K17943 pumilio RNA-binding family | (RefSeq) pumilio homolog 3	--	[J]	Translation, ribosomal structure and biogenesis	Nucleic acid binding protein NABP;; Pumilio-family RNA binding repeat	Pumilio homolog 2 OS=Arabidopsis thaliana OX=3702 GN=APUM2 PE=1 SV=1	J	Translation, ribosomal structure and biogenesis	PREDICTED: pumilio homolog 3 [Musa acuminata subsp. malaccensis]
Ma00_g04560	Ma00_g04560	0	0	0	0	0	0	0	0	0	0	0	0	--	--	--	--	--	--	--	--	[O]	Posttranslational modification, protein turnover, chaperones	--	--	O	Posttranslational modification, protein turnover, chaperones	PREDICTED: inactive protein RESTRICTED TEV MOVEMENT 2-like [Musa acuminata subsp. malaccensis]
Ma00_g04570	Ma00_g04570	3.08889	341	3.40973	493	3.29774	480	2.61464	411	2.73633	372	2.47644	285	0.615875	-0.252217	normal	--	--	--	--	--	--	--	GRAS domain family	Scarecrow-like protein 14 OS=Arabidopsis thaliana OX=3702 GN=SCL14 PE=2 SV=2	K	Transcription	PREDICTED: scarecrow-like protein 9 [Musa acuminata subsp. malaccensis]
Ma00_g04580	Ma00_g04580	2.31809	47	1.31197	37	2.07973	57	1.82198	52	1.1617	29	0.787659	17	0.54191	-0.555792	normal	[E]	Amino acid transport and metabolism	Molecular Function: nucleotide binding (GO:0000166);; Biological Process: nitrogen compound metabolic process (GO:0006807);; Cellular Component: plastid (GO:0009536);; Molecular Function: ligase activity (GO:0016874);;	--	--	[E]	Amino acid transport and metabolism	--	Glutamine synthetase cytosolic isozyme 1 OS=Vitis vinifera OX=29760 GN=GS1-1 PE=2 SV=1	E	Amino acid transport and metabolism	unknown [Medicago truncatula]
Ma00_g04590	Ma00_g04590	4.98656	377	4.13408	391	5.62324	544	2.7471	263	2.85762	291	2.97891	245	0.12709	-0.648957	normal	[E]	Amino acid transport and metabolism	--	K17710|0|mus:103975045|K17710 pentatricopeptide repeat domain-containing protein 1 | (RefSeq) LOW QUALITY PROTEIN: pentatricopeptide repeat-containing protein At2g01740-like	--	[R]	General function prediction only	PPR repeat family;; PPR repeat;; PPR repeat;; Pentatricopeptide repeat domain;; Pentacotripeptide-repeat region of PRORP;; PPR repeat family;; PPR repeat;; PPR repeat	Pentatricopeptide repeat-containing protein At2g01740 OS=Arabidopsis thaliana OX=3702 GN=At2g01740 PE=3 SV=1	S	Function unknown	PREDICTED: LOW QUALITY PROTEIN: pentatricopeptide repeat-containing protein At2g01740-like [Musa acuminata subsp. malaccensis]
Ma00_g04600	Ma00_g04600	29.7705	2299	20.8203	2243	21.4673	2176	142.739	16414	160.6	16316	177.479	14620	8.05845e-28	2.85923	up	[E]	Amino acid transport and metabolism	Molecular Function: oxidoreductase activity (GO:0016491);; Biological Process: oxidation-reduction process (GO:0055114);;	K17839|0|mus:103973550|K17839 polyamine oxidase [EC:1.5.3.17 1.5.3.-] | (RefSeq) probable polyamine oxidase 4	Arginine and proline metabolism (ko00330);; beta-Alanine metabolism (ko00410)	[Q]	Secondary metabolites biosynthesis, transport and catabolism	Flavin containing amine oxidoreductase;; NAD(P)-binding Rossmann-like domain;; FAD binding domain;; Pyridine nucleotide-disulphide oxidoreductase;; FAD dependent oxidoreductase;; Pyridine nucleotide-disulphide oxidoreductase;; HI0933-like protein	Probable polyamine oxidase 4 OS=Arabidopsis thaliana OX=3702 GN=PAO4 PE=1 SV=1	S	Function unknown	PREDICTED: probable polyamine oxidase 4 [Musa acuminata subsp. malaccensis]
Ma00_g04610	Ma00_g04610	0.422397	21	0.345491	22	0.497716	32	0.711177	49	1.50246	89	1.07514	54	--	--	--	--	--	--	--	--	--	--	Phosphate-induced protein 1 conserved region	Protein EXORDIUM-like 2 OS=Arabidopsis thaliana OX=3702 GN=EXL2 PE=2 SV=1	--	--	PREDICTED: protein EXORDIUM-like 2 [Musa acuminata subsp. malaccensis]
Ma00_g04620	Ma00_g04620	5.03699	410	4.91808	529	4.96396	556	6.22254	781	4.28671	434	5.61136	473	0.655099	0.204971	normal	--	--	Biological Process: ubiquitin-dependent protein catabolic process (GO:0006511);; Biological Process: protein deubiquitination (GO:0016579);; Molecular Function: thiol-dependent ubiquitinyl hydrolase activity (GO:0036459);;	K11842|0|mus:103994552|K11842 ubiquitin carboxyl-terminal hydrolase 12/46 [EC:3.4.19.12] | (RefSeq) ubiquitin carboxyl-terminal hydrolase 4	--	[O]	Posttranslational modification, protein turnover, chaperones	Ubiquitin carboxyl-terminal hydrolase;; Ubiquitin carboxyl-terminal hydrolase	Ubiquitin carboxyl-terminal hydrolase 4 OS=Arabidopsis thaliana OX=3702 GN=UBP4 PE=1 SV=2	O	Posttranslational modification, protein turnover, chaperones	PREDICTED: ubiquitin carboxyl-terminal hydrolase 4 [Musa acuminata subsp. malaccensis]
Ma00_g04630	Ma00_g04630	0	0	0	0	0	0	0	0	0	0	0	0	--	--	--	--	--	--	--	--	--	--	--	--	--	--	PREDICTED: uncharacterized protein LOC103981278 isoform X2 [Musa acuminata subsp. malaccensis]
Ma00_g04640	Ma00_g04640	0	0	0	0	0	0	0	0	0	0	0	0	--	--	--	[O]	Posttranslational modification, protein turnover, chaperones	Molecular Function: ATP binding (GO:0005524);; Cellular Component: proteasome regulatory particle, base subcomplex (GO:0008540);; Molecular Function: TBP-class protein binding (GO:0017025);; Biological Process: ubiquitin-dependent ERAD pathway (GO:0030433);; Cellular Component: nuclear proteasome complex (GO:0031595);; Cellular Component: cytosolic proteasome complex (GO:0031597);; Molecular Func…	K03062|2.21104e-20|sbi:SORBI_02g043840|K03062 26S proteasome regulatory subunit T2 | (RefSeq) SORBIDRAFT_02g043840, Sb02g043840; hypothetical protein	Proteasome (ko03050)	[O]	Posttranslational modification, protein turnover, chaperones	ATPase family associated with various cellular activities (AAA)	26S proteasome regulatory subunit 4 homolog OS=Oryza sativa subsp. japonica OX=39947 GN=TBP2 PE=2 SV=2	O	Posttranslational modification, protein turnover, chaperones	26S proteasome regulatory subunit IV [Syntrichia ruralis]
Ma00_g04650	Ma00_g04650	77.1662	3671	59.6206	3713	63.8943	3999	162.556	11083	105.024	6191	103.271	5150	0.00320261	0.971444	normal	--	--	Biological Process: response to sucrose (GO:0009744);; Molecular Function: protein kinase regulator activity (GO:0019887);; Biological Process: cellular response to nitrogen levels (GO:0043562);; Biological Process: regulation of protein kinase activity (GO:0045859);;	K07199|0|mus:103973426|K07199 5'-AMP-activated protein kinase, regulatory beta subunit | (RefSeq) SNF1-related protein kinase regulatory subunit beta-1-like	--	[G]	Carbohydrate transport and metabolism	Glycogen recognition site of AMP-activated protein kinase;; 5'-AMP-activated protein kinase beta subunit, interaction domain	SNF1-related protein kinase regulatory subunit beta-1 OS=Arabidopsis thaliana OX=3702 GN=KINB1 PE=1 SV=1	S	Function unknown	PREDICTED: SNF1-related protein kinase regulatory subunit beta-1-like [Musa acuminata subsp. malaccensis]
Ma00_g04660	Ma00_g04660	2.59721	169	2.54	241	2.55609	227	2.41154	243	3.7073	312	3.38587	247	0.51436	0.406682	normal	--	--	Molecular Function: ubiquitin-protein transferase activity (GO:0004842);; Cellular Component: mitochondrion (GO:0005739);; Molecular Function: zinc ion binding (GO:0008270);; Biological Process: response to wounding (GO:0009611);; Biological Process: jasmonic acid mediated signaling pathway (GO:0009867);; Biological Process: protein ubiquitination (GO:0016567);; Molecular Function: ligase activit…	K16280|0|mus:103974815|K16280 E3 ubiquitin-protein ligase RGLG [EC:2.3.2.27] | (RefSeq) E3 ubiquitin-protein ligase RGLG2-like	--	[T]	Signal transduction mechanisms	Copine;; Zinc finger, C3HC4 type (RING finger)	E3 ubiquitin-protein ligase RGLG4 OS=Arabidopsis thaliana OX=3702 GN=RGLG4 PE=1 SV=1	S	Function unknown	PREDICTED: E3 ubiquitin-protein ligase RGLG2-like [Musa acuminata subsp. malaccensis]
Ma00_g04670	Ma00_g04670	1.94432	39	0.631913	17	0.478238	13	0.675032	19	0.163006	4	0.24105	9	--	--	--	--	--	--	K04498|3.72852e-16|mus:103992311|K04498 E1A/CREB-binding protein [EC:2.3.1.48] | (RefSeq) probable histone acetyltransferase HAC-like 1	--	--	--	--	Probable histone acetyltransferase HAC-like 3 OS=Oryza sativa subsp. japonica OX=39947 GN=Os01g0246100 PE=2 SV=2	--	--	histone acetyltransferase HAC1-like isoform X1 [Helianthus annuus]
Ma00_g04680	Ma00_g04680	0	0	0	0	0	0	0	0	0	0	0	0	--	--	--	--	--	--	--	--	--	--	--	--	--	--	--
Ma00_g04690	Ma00_g04690	0	0	0	0	0	0	0	0	0	0	0	0	--	--	--	--	--	--	--	--	--	--	--	--	--	--	--
Ma00_g04700	Ma00_g04700	0	0	0	0	0	0	0	0	0	0	0	0	--	--	--	--	--	Molecular Function: ARF guanyl-nucleotide exchange factor activity (GO:0005086);; Biological Process: regulation of ARF protein signal transduction (GO:0032012);; Biological Process: positive regulation of GTPase activity (GO:0043547);;	K18442|2.44915e-10|sbi:SORBI_10g024440|K18442 brefeldin A-inhibited guanine nucleotide-exchange protein | (RefSeq) SORBIDRAFT_10g024440, Sb10g024440; hypothetical protein	Endocytosis (ko04144)	[U]	Intracellular trafficking, secretion, and vesicular transport	--	Brefeldin A-inhibited guanine nucleotide-exchange protein 1 OS=Arabidopsis thaliana OX=3702 GN=BIG1 PE=2 SV=1	--	--	SEC7-like protein [Corchorus capsularis]
Ma00_g04710	Ma00_g04710	0	0	0	0	0	0	0	0	0	0	0	0	--	--	--	--	--	--	--	--	[R]	General function prediction only	--	--	L	Replication, recombination and repair	PREDICTED: uncharacterized protein LOC103999771 [Musa acuminata subsp. malaccensis]
Ma00_g04720	Ma00_g04720	0	0	0	0	0	0	0	0	0	0	0	0	--	--	--	--	--	--	--	--	[R]	General function prediction only	--	--	L	Replication, recombination and repair	PREDICTED: uncharacterized protein LOC108952826 [Musa acuminata subsp. malaccensis]
Ma00_g04730	Ma00_g04730	0	0	0	0	0	0	0	0	0	0	0	0	--	--	--	--	--	--	--	--	[R]	General function prediction only	--	--	L	Replication, recombination and repair	PREDICTED: uncharacterized protein LOC103974393 [Musa acuminata subsp. malaccensis]
Ma00_g04740	Ma00_g04740	0	0	0	0	0	0	0	0	0	0	0	0	--	--	--	--	--	Cellular Component: late endosome membrane (GO:0031902);; Biological Process: multivesicular body assembly (GO:0036258);; Molecular Function: ubiquitin binding (GO:0043130);; Molecular Function: metal ion binding (GO:0046872);; Biological Process: intralumenal vesicle formation (GO:0070676);;	--	--	[R]	General function prediction only	FYVE zinc finger	Protein FREE1 OS=Arabidopsis thaliana OX=3702 GN=FREE1 PE=1 SV=1	S	Function unknown	PREDICTED: protein FREE1-like isoform X1 [Musa acuminata subsp. malaccensis]
Ma00_g04750	Ma00_g04750	0.498781	16	0.795904	34	1.01394	43	0.936675	43	0.784906	31	0.606292	21	--	--	--	[R]	General function prediction only	Molecular Function: anaphase-promoting complex binding (GO:0010997);; Biological Process: regulation of catalytic activity (GO:0050790);; Molecular Function: ubiquitin-protein transferase activator activity (GO:0097027);;	K03363|6.70053e-177|mus:103974767|K03363 cell division cycle 20, cofactor of APC complex | (RefSeq) cell division cycle 20.2, cofactor of APC complex-like	Ubiquitin mediated proteolysis (ko04120)	[DO]	Cell cycle control, cell division, chromosome partitioning;; Posttranslational modification, protein turnover, chaperones	WD domain, G-beta repeat;; Anaphase-promoting complex subunit 4 WD40 domain	Cell division cycle 20.1, cofactor of APC complex OS=Arabidopsis thaliana OX=3702 GN=CDC20-1 PE=1 SV=1	D	Cell cycle control, cell division, chromosome partitioning	PREDICTED: cell division cycle 20.2, cofactor of APC complex-like, partial [Musa acuminata subsp. malaccensis]
Ma00_g04760	Ma00_g04760	1.52174	157	2.1949	296	2.16165	293	1.73078	254	1.03444	132	2.46821	265	0.825012	-0.095449	normal	--	--	Molecular Function: double-stranded DNA binding (GO:0003690);; Cellular Component: mitochondrion (GO:0005739);; Biological Process: regulation of transcription, DNA-templated (GO:0006355);;	K15032|0|mus:103974179|K15032 mTERF domain-containing protein, mitochondrial | (RefSeq) transcription termination factor MTERF5, chloroplastic-like	--	[KR]	Transcription;; General function prediction only	mTERF	--	S	Function unknown	PREDICTED: transcription termination factor MTERF9, chloroplastic-like isoform X1 [Musa acuminata subsp. malaccensis]
Ma00_g04770	Ma00_g04770	0	0	0	0	1.33884	38	0.318449	10	0.645084	17	0.548425	13	--	--	--	[Q]	Secondary metabolites biosynthesis, transport and catabolism	Biological Process: ethylene biosynthetic process (GO:0009693);; Molecular Function: metal ion binding (GO:0046872);; Molecular Function: dioxygenase activity (GO:0051213);; Biological Process: oxidation-reduction process (GO:0055114);;	K05933|1.53339e-72|mus:103974167|K05933 aminocyclopropanecarboxylate oxidase [EC:1.14.17.4] | (RefSeq) 1-aminocyclopropane-1-carboxylate oxidase 3-like	Cysteine and methionine metabolism (ko00270)	[QR]	Secondary metabolites biosynthesis, transport and catabolism;; General function prediction only	2OG-Fe(II) oxygenase superfamily	Probable 1-aminocyclopropane-1-carboxylate oxidase OS=Dianthus caryophyllus OX=3570 GN=ACO PE=2 SV=1	S	Function unknown	PREDICTED: 1-aminocyclopropane-1-carboxylate oxidase 3-like [Musa acuminata subsp. malaccensis]
Ma00_g04780	Ma00_g04780	0	0	0	0	0	0	0	0	0	0	0	0	--	--	--	--	--	--	--	--	[R]	General function prediction only	Retrotransposon gag protein	--	G	Carbohydrate transport and metabolism	PREDICTED: uncharacterized protein LOC103975011 [Musa acuminata subsp. malaccensis]
Ma00_g04790	Ma00_g04790	71.8822	3305	25.4853	1533	46.8415	2984	31.2965	2058	22.2643	1135	21.5957	979	0.214387	-0.936323	normal	--	--	--	--	--	[T]	Signal transduction mechanisms	OPT oligopeptide transporter protein	Oligopeptide transporter 5 OS=Arabidopsis thaliana OX=3702 GN=OPT5 PE=2 SV=1	S	Function unknown	PREDICTED: oligopeptide transporter 5-like isoform X2 [Musa acuminata subsp. malaccensis]
Ma00_g04800	Ma00_g04800	1.47604	76	0.587281	40	0.882562	60	0.682132	50	0.211573	14	0.28677	16	--	--	--	--	--	--	--	--	[T]	Signal transduction mechanisms	OPT oligopeptide transporter protein	Oligopeptide transporter 5 OS=Arabidopsis thaliana OX=3702 GN=OPT5 PE=2 SV=1	S	Function unknown	hypothetical protein MIMGU_mgv1a002615mg [Erythranthe guttata]
Ma00_g04810	Ma00_g04810	0	0	0	0	0	0	0	0	0	0	0	0	--	--	--	--	--	--	--	--	[T]	Signal transduction mechanisms	--	Oligopeptide transporter 1 OS=Arabidopsis thaliana OX=3702 GN=OPT1 PE=2 SV=1	--	--	Oligopeptide transporter 5 [Ananas comosus]
Ma00_g04820	Ma00_g04820	0.028878	2	0.198387	17	0.033652	4	0.984722	92	1.18486	89	0.878336	57	6.48538e-08	3.44315	up	[V]	Defense mechanisms	Molecular Function: nucleotide binding (GO:0000166);; Cellular Component: membrane (GO:0016020);; Molecular Function: ATPase activity, coupled to transmembrane movement of substances (GO:0042626);; Biological Process: single-organism transport (GO:0044765);; Biological Process: transmembrane transport (GO:0055085);;	K05658|8.24056e-137|mus:103994537|K05658 ATP-binding cassette, subfamily B (MDR/TAP), member 1 [EC:3.6.3.44] | (RefSeq) putative multidrug resistance protein	ABC transporters (ko02010)	[Q]	Secondary metabolites biosynthesis, transport and catabolism	ABC transporter;; ABC transporter transmembrane region	Putative multidrug resistance protein OS=Oryza sativa subsp. japonica OX=39947 GN=Os02g0190300 PE=3 SV=1	V	Defense mechanisms	putative multidrug resistance protein [Ananas comosus]
Ma00_g04830	Ma00_g04830	0	0	0.038355	3	0	0	0.104144	7	0.282827	16	0.163044	8	--	--	--	[V]	Defense mechanisms	Molecular Function: ATP binding (GO:0005524);; Cellular Component: integral component of membrane (GO:0016021);; Molecular Function: ATPase activity, coupled to transmembrane movement of substances (GO:0042626);; Biological Process: transmembrane transport (GO:0055085);;	K05658|0|mus:103975188|K05658 ATP-binding cassette, subfamily B (MDR/TAP), member 1 [EC:3.6.3.44] | (RefSeq) putative multidrug resistance protein	ABC transporters (ko02010)	[Q]	Secondary metabolites biosynthesis, transport and catabolism	ABC transporter transmembrane region;; ABC transporter	Putative multidrug resistance protein OS=Oryza sativa subsp. japonica OX=39947 GN=Os02g0190300 PE=3 SV=1	V	Defense mechanisms	PREDICTED: putative multidrug resistance protein, partial [Musa acuminata subsp. malaccensis]
Ma00_g04840	Ma00_g04840	0	0	0	0	0	0	0	0	0	0	0	0	--	--	--	--	--	Biological Process: lipid metabolic process (GO:0006629);; Molecular Function: hydrolase activity, acting on ester bonds (GO:0016788);;	--	--	[I]	Lipid transport and metabolism	--	Triacylglycerol lipase 2 OS=Arabidopsis thaliana OX=3702 GN=LIP2 PE=2 SV=1	S	Function unknown	PREDICTED: triacylglycerol lipase 2-like [Musa acuminata subsp. malaccensis]
Ma00_g04850	Ma00_g04850	0	0	0	0	0	0	0	0	0	0	0	0	--	--	--	--	--	--	--	--	--	--	--	--	--	--	--
Ma00_g04860	Ma00_g04860	0.234492	2	0.180087	2	0.437835	5	0.419379	5	0.768503	8	0.572212	5	--	--	--	--	--	Molecular Function: protein serine/threonine kinase activity (GO:0004674);; Molecular Function: calcium ion binding (GO:0005509);; Molecular Function: ATP binding (GO:0005524);; Biological Process: protein phosphorylation (GO:0006468);;	K13412|4.29077e-20|mus:103973312|K13412 calcium-dependent protein kinase [EC:2.7.11.1] | (RefSeq) calcium-dependent protein kinase 20	Plant-pathogen interaction (ko04626)	[T]	Signal transduction mechanisms	--	Calcium-dependent protein kinase 8 OS=Oryza sativa subsp. japonica OX=39947 GN=CPK8 PE=2 SV=1	--	--	PREDICTED: calcium-dependent protein kinase 20 [Musa acuminata subsp. malaccensis]
Ma00_g04870	Ma00_g04870	0	0	0	0	0	0	0	0	0	0	0	0	--	--	--	--	--	--	--	--	--	--	--	--	--	--	--
Ma00_g04880	Ma00_g04880	0.541125	13	0.430219	14	0.722936	23	0.940094	32	0.4593	14	0.522462	13	--	--	--	--	--	Molecular Function: ATP binding (GO:0005524);;	--	--	[O]	Posttranslational modification, protein turnover, chaperones	--	Ubiquitin-conjugating enzyme E2 5B OS=Oryza sativa subsp. japonica OX=39947 GN=UBC5B PE=2 SV=1	--	--	ubiquitin-conjugating enzyme, partial [Plantago major]
Ma00_g04890	Ma00_g04890	0	0	0	0	0	0	0	0	0	0	0	0	--	--	--	--	--	--	--	--	[R]	General function prediction only	--	--	S	Function unknown	PREDICTED: uncharacterized protein LOC103974935 [Musa acuminata subsp. malaccensis]
Ma00_g04900	Ma00_g04900	0.009629	1	0	0	0.002146	1	0	0	0.012395	1	0.054341	1	--	--	--	--	--	Molecular Function: ATP binding (GO:0005524);;	--	--	[O]	Posttranslational modification, protein turnover, chaperones	--	Ubiquitin-conjugating enzyme E2 5B OS=Oryza sativa subsp. japonica OX=39947 GN=UBC5B PE=2 SV=1	--	--	ubiquitin-conjugating enzyme, partial [Plantago major]
Ma00_g04910	Ma00_g04910	0	0	0	0	0	0	0	0	0	0	0	0	--	--	--	--	--	--	K20867|6.64556e-07|egu:105041065|K20867 galacturonosyltransferase 12/13/14/15 [EC:2.4.1.-] | (RefSeq) probable galacturonosyltransferase 15	Starch and sucrose metabolism (ko00500);; Amino sugar and nucleotide sugar metabolism (ko00520)	--	--	--	--	--	--	PREDICTED: probable galacturonosyltransferase 14 [Musa acuminata subsp. malaccensis]
Ma00_g04920	Ma00_g04920	0	0	0	0	0	0	0	0	0	0	0	0	--	--	--	[L]	Replication, recombination and repair	--	--	--	[R]	General function prediction only	Reverse transcriptase-like;; Reverse transcriptase (RNA-dependent DNA polymerase);; RNase H	--	L	Replication, recombination and repair	PREDICTED: uncharacterized protein LOC103994812 [Musa acuminata subsp. malaccensis]
Ma00_g04930	Ma00_g04930	4.25686	286	3.87309	319	3.70841	308	4.86189	383	5.75231	384	5.19045	276	0.67969	0.225583	normal	--	--	--	--	--	--	--	--	--	S	Function unknown	PREDICTED: uncharacterized protein LOC103974984 [Musa acuminata subsp. malaccensis]
Ma00_g04940	Ma00_g04940	2.62537	157	2.63067	206	1.11179	100	0.941962	81	15.4564	1136	1.07853	67	0.636984	1.49567	normal	--	--	--	--	--	[I]	Lipid transport and metabolism	--	Patatin-like protein 6 OS=Arabidopsis thaliana OX=3702 GN=PLP6 PE=2 SV=1	S	Function unknown	PREDICTED: patatin-like protein 3 [Musa acuminata subsp. malaccensis]
Ma00_g04950	Ma00_g04950	0	0	0	0	0	0	0	0	0	0	0	0	--	--	--	--	--	--	--	--	[R]	General function prediction only	Retrotransposon gag protein	--	G	Carbohydrate transport and metabolism	PREDICTED: uncharacterized protein LOC103974768, partial [Musa acuminata subsp. malaccensis]
Ma00_g04960	Ma00_g04960	0.057717	2	0.194309	9	0.335419	15	0.032862	2	0.215883	9	0.101172	4	--	--	--	--	--	Molecular Function: DNA binding (GO:0003677);;	K09422|0|mus:103974661|K09422 myb proto-oncogene protein, plant | (RefSeq) transcription factor MYB57	--	[K]	Transcription	Myb-like DNA-binding domain;; Myb-like DNA-binding domain	Transcription factor MYB2 OS=Oryza sativa subsp. japonica OX=39947 GN=MYB2 PE=2 SV=1	K	Transcription	PREDICTED: transcription factor MYB57 [Musa acuminata subsp. malaccensis]
Ma00_g04970	Ma00_g04970	0	0	0.144842	2	0.046832	1	0.008826	1	0.05658	1	0.098812	1	--	--	--	--	--	Molecular Function: acetylglucosaminyltransferase activity (GO:0008375);; Cellular Component: integral component of membrane (GO:0016021);;	--	--	--	--	--	--	--	--	PREDICTED: uncharacterized protein LOC103981278 isoform X1 [Musa acuminata subsp. malaccensis]
Ma00_g04980	Ma00_g04980	0.045397	5	0.050478	8	0	0	0	0	0.022997	4	0.026859	4	--	--	--	--	--	Cellular Component: plasma membrane (GO:0005886);; Biological Process: transport (GO:0006810);; Cellular Component: integral component of membrane (GO:0016021);;	--	--	--	--	Fusaric acid resistance protein-like;; Fusaric acid resistance protein family	--	S	Function unknown	PREDICTED: uncharacterized protein LOC103975073 [Musa acuminata subsp. malaccensis]
Ma00_g04990	Ma00_g04990	0	0	0	0	0	0	0	0	0	0	0	0	--	--	--	--	--	Molecular Function: DNA binding (GO:0003677);; Molecular Function: DNA-directed 5'-3' RNA polymerase activity (GO:0003899);; Biological Process: transcription, DNA-templated (GO:0006351);; Cellular Component: chloroplast (GO:0009507);; Molecular Function: protein dimerization activity (GO:0046983);;	K03040|3.21254e-34|pda:8890543|K03040 DNA-directed RNA polymerase subunit alpha [EC:2.7.7.6] | (RefSeq) rpoA, PhdaC_p054; DNA-directed RNA polymerase alpha chain	Purine metabolism (ko00230);; Pyrimidine metabolism (ko00240);; RNA polymerase (ko03020)	--	--	Bacterial RNA polymerase, alpha chain C terminal domain	DNA-directed RNA polymerase subunit alpha OS=Acorus calamus OX=4465 GN=rpoA PE=3 SV=1	--	--	RNA polymerase alpha subunit (chloroplast) [Musella lasiocarpa]
Ma00_g05000	Ma00_g05000	0	0	0	0	0	0	0	0	0	0	0	0	--	--	--	--	--	--	--	--	[R]	General function prediction only	--	--	L	Replication, recombination and repair	PREDICTED: uncharacterized protein LOC103975075, partial [Musa acuminata subsp. malaccensis]
Ma00_g05010	Ma00_g05010	5.55339	147	5.36324	186	5.39464	188	3.38124	128	4.38905	143	4.02795	111	0.528911	-0.389544	normal	[Q]	Secondary metabolites biosynthesis, transport and catabolism	Molecular Function: copper ion binding (GO:0005507);; Cellular Component: extracellular region (GO:0005576);; Cellular Component: endosome (GO:0005768);; Cellular Component: vacuole (GO:0005773);; Cellular Component: trans-Golgi network (GO:0005802);; Molecular Function: primary amine oxidase activity (GO:0008131);; Biological Process: amine metabolic process (GO:0009308);; Cellular Component: in…	K00276|6.18425e-151|mus:103975076|K00276 primary-amine oxidase [EC:1.4.3.21] | (RefSeq) primary amine oxidase-like	Glycine, serine and threonine metabolism (ko00260);; Tyrosine metabolism (ko00350);; Phenylalanine metabolism (ko00360);; beta-Alanine metabolism (ko00410);; Isoquinoline alkaloid biosynthesis (ko00950);; Tropane, piperidine and pyridine alkaloid biosynthesis (ko00960)	[Q]	Secondary metabolites biosynthesis, transport and catabolism	Copper amine oxidase, enzyme domain	Primary amine oxidase OS=Arabidopsis thaliana OX=3702 GN=At1g62810 PE=2 SV=1	Q	Secondary metabolites biosynthesis, transport and catabolism	PREDICTED: primary amine oxidase-like [Musa acuminata subsp. malaccensis]
Ma00_g05020	Ma00_g05020	11.3503	539	7.87339	491	8.51501	534	12.4207	842	13.8142	810	13.4714	667	0.0948681	0.601191	normal	--	--	Molecular Function: transcription factor activity, sequence-specific DNA binding (GO:0003700);; Biological Process: regulation of transcription, DNA-templated (GO:0006355);; Molecular Function: sequence-specific DNA binding (GO:0043565);;	--	--	--	--	bZIP transcription factor;; Basic region leucine zipper	bZIP transcription factor 53 OS=Arabidopsis thaliana OX=3702 GN=BZIP53 PE=1 SV=1	K	Transcription	PREDICTED: bZIP transcription factor 53-like [Musa acuminata subsp. malaccensis]
Ma00_g05030	Ma00_g05030	0	0	0	0	0	0	0	0	0	0	0	0	--	--	--	--	--	--	--	--	[A]	RNA processing and modification	--	DEAD-box ATP-dependent RNA helicase 57 OS=Oryza sativa subsp. japonica OX=39947 GN=Os07g0647900 PE=2 SV=2	--	--	PREDICTED: DEAD-box ATP-dependent RNA helicase 57-like, partial [Musa acuminata subsp. malaccensis]
Ma00_g05040	Ma00_g05040	0	0	0	0	0	0	0	0	0	0	0	0	--	--	--	--	--	--	--	--	--	--	--	--	--	--	--
Ma00_g05050	Ma00_g05050	0.258424	25	0.572942	73	0.331212	43	0.461445	64	0.254821	31	0.276578	28	--	--	--	[T]	Signal transduction mechanisms	Molecular Function: nucleotide binding (GO:0000166);; Molecular Function: protein kinase activity (GO:0004672);; Cellular Component: membrane (GO:0016020);; Biological Process: phosphorylation (GO:0016310);;	K04733|0|mus:103975131|K04733 interleukin-1 receptor-associated kinase 4 [EC:2.7.11.1] | (RefSeq) probable L-type lectin-domain containing receptor kinase S.5	--	--	--	Legume lectin domain;; Protein tyrosine kinase;; Protein kinase domain	Probable L-type lectin-domain containing receptor kinase S.5 OS=Arabidopsis thaliana OX=3702 GN=LECRKS5 PE=2 SV=1	T	Signal transduction mechanisms	PREDICTED: probable L-type lectin-domain containing receptor kinase S.5 [Musa acuminata subsp. malaccensis]
Ma00_g05060	Ma00_g05060	0	0	0	0	0	0	0	0	0	0	0	0	--	--	--	--	--	--	--	--	--	--	Senescence regulator	--	--	--	PREDICTED: uncharacterized protein LOC103987171 [Musa acuminata subsp. malaccensis]
Ma00_g05070	Ma00_g05070	36.8838	835	15.0218	446	16.0035	478	31.3639	1012	15.9166	445	14.9836	354	0.940335	-0.0356572	normal	--	--	--	--	--	[S]	Function unknown	--	--	S	Function unknown	PREDICTED: pre-mRNA-splicing factor CWC25 homolog [Daucus carota subsp. sativus]
Ma00_g05080	Ma00_g05080	1.2442	126	0.87319	116	0.963794	128	1.50126	216	0.889415	111	1.16969	123	0.643404	0.286538	normal	--	--	--	--	--	--	--	WRKY DNA -binding domain	Probable WRKY transcription factor 41 OS=Arabidopsis thaliana OX=3702 GN=WRKY41 PE=2 SV=2	K	Transcription	PREDICTED: probable WRKY transcription factor 53 [Musa acuminata subsp. malaccensis]
Ma00_g05090	Ma00_g05090	0	0	0	0	0	0	0	0	0	0	0	0	--	--	--	[L]	Replication, recombination and repair	--	--	--	[R]	General function prediction only	Integrase core domain;; Reverse transcriptase (RNA-dependent DNA polymerase);; Reverse transcriptase-like;; RNase H	RNA-directed DNA polymerase homolog OS=Oenothera berteroana OX=3950 PE=4 SV=1	L	Replication, recombination and repair	PREDICTED: uncharacterized protein LOC103973709 [Musa acuminata subsp. malaccensis]
Ma00_g05100	Ma00_g05100	0	0	0	0	0	0	0	0	0	0	0	0	--	--	--	--	--	--	--	--	[R]	General function prediction only	Retrotransposon gag protein	--	L	Replication, recombination and repair	PREDICTED: uncharacterized protein LOC103973711 [Musa acuminata subsp. malaccensis]
Ma00_g05110	Ma00_g05110	0	0	0	0	0	0	0	0	0	0	0	0	--	--	--	--	--	Molecular Function: DNA binding (GO:0003677);; Molecular Function: DNA-directed 5'-3' RNA polymerase activity (GO:0003899);; Biological Process: transcription, DNA-templated (GO:0006351);; Cellular Component: chloroplast (GO:0009507);; Molecular Function: protein dimerization activity (GO:0046983);;	K03040|1.41789e-16|pda:8890543|K03040 DNA-directed RNA polymerase subunit alpha [EC:2.7.7.6] | (RefSeq) rpoA, PhdaC_p054; DNA-directed RNA polymerase alpha chain	Purine metabolism (ko00230);; Pyrimidine metabolism (ko00240);; RNA polymerase (ko03020)	--	--	Bacterial RNA polymerase, alpha chain C terminal domain	DNA-directed RNA polymerase subunit alpha OS=Acorus calamus OX=4465 GN=rpoA PE=3 SV=1	--	--	RNA polymerase alpha subunit (chloroplast) [Musa itinerans]
Ma00_g05120	Ma00_g05120	0	0	0	0	0	0	0	0	0	0	0	0	--	--	--	[HR]	Coenzyme transport and metabolism;; General function prediction only	Biological Process: defense response to insect (GO:0002213);; Biological Process: lipid catabolic process (GO:0016042);; Molecular Function: lipase activity (GO:0016298);;	K01052|2.15234e-123|mus:103988598|K01052 lysosomal acid lipase/cholesteryl ester hydrolase [EC:3.1.1.13] | (RefSeq) triacylglycerol lipase 2-like	Steroid biosynthesis (ko00100)	[I]	Lipid transport and metabolism	Partial alpha/beta-hydrolase lipase region	Triacylglycerol lipase 2 OS=Arabidopsis thaliana OX=3702 GN=LIP2 PE=2 SV=1	S	Function unknown	PREDICTED: triacylglycerol lipase 2-like, partial [Musa acuminata subsp. malaccensis]
Ma00_g05130	Ma00_g05130	0	0	0	0	0	0	0.02079	3	0.012017	2	0.021336	2	--	--	--	[K]	Transcription	--	--	--	--	--	Protein kinase domain;; Protein tyrosine kinase;; Leucine rich repeat;; Leucine Rich repeats (2 copies);; Leucine Rich Repeat	MDIS1-interacting receptor like kinase 2 OS=Arabidopsis thaliana OX=3702 GN=MIK2 PE=1 SV=3	S	Function unknown	PREDICTED: MDIS1-interacting receptor like kinase 2-like, partial [Musa acuminata subsp. malaccensis]
Ma00_g05150	Ma00_g05150	10.5926	283	13.1176	441	12.1305	418	7.71865	278	10.744	332	7.17842	204	0.368017	-0.433454	normal	--	--	Cellular Component: integral component of membrane (GO:0016021);;	--	--	[YU]	Nuclear structure;; Intracellular trafficking, secretion, and vesicular transport	Protein of unknown function (DUF3593)	--	S	Function unknown	PREDICTED: uncharacterized protein LOC103975214 [Musa acuminata subsp. malaccensis]
Ma00_g05160	Ma00_g05160	0.184422	2	0.349636	5	0.283305	5	0.194837	4	0	0	0	0	--	--	--	[GEPR]	Carbohydrate transport and metabolism;; Amino acid transport and metabolism;; Inorganic ion transport and metabolism;; General function prediction only	Molecular Function: inorganic phosphate transmembrane transporter activity (GO:0005315);; Cellular Component: integral component of plasma membrane (GO:0005887);; Biological Process: phosphate ion transport (GO:0006817);; Molecular Function: substrate-specific transmembrane transporter activity (GO:0022891);; Biological Process: transmembrane transport (GO:0055085);;	K08176|5.95456e-46|mus:103982632|K08176 MFS transporter, PHS family, inorganic phosphate transporter | (RefSeq) probable inorganic phosphate transporter 1-8	--	[P]	Inorganic ion transport and metabolism	--	Probable inorganic phosphate transporter 1-7 OS=Arabidopsis thaliana OX=3702 GN=PHT1-7 PE=2 SV=2	G	Carbohydrate transport and metabolism	PREDICTED: probable inorganic phosphate transporter 1-8 [Musa acuminata subsp. malaccensis]
Ma00_g05170	Ma00_g05170	0	0	0	0	0	0	0	0	0	0	0	0	--	--	--	[GEPR]	Carbohydrate transport and metabolism;; Amino acid transport and metabolism;; Inorganic ion transport and metabolism;; General function prediction only	Molecular Function: inorganic phosphate transmembrane transporter activity (GO:0005315);; Cellular Component: integral component of plasma membrane (GO:0005887);; Biological Process: phosphate ion transport (GO:0006817);; Molecular Function: symporter activity (GO:0015293);; Molecular Function: substrate-specific transmembrane transporter activity (GO:0022891);; Biological Process: transmembrane …	K08176|8.3784e-76|mus:103982632|K08176 MFS transporter, PHS family, inorganic phosphate transporter | (RefSeq) probable inorganic phosphate transporter 1-8	--	[P]	Inorganic ion transport and metabolism	Sugar (and other) transporter	Probable inorganic phosphate transporter 1-4 OS=Oryza sativa subsp. japonica OX=39947 GN=PHT1-4 PE=2 SV=1	G	Carbohydrate transport and metabolism	PREDICTED: probable inorganic phosphate transporter 1-8 [Musa acuminata subsp. malaccensis]
Ma00_g05180	Ma00_g05180	0	0	0.093062	3	0.15883	5	0.176374	6	0.151237	4	0.045326	1	--	--	--	--	--	--	--	--	[O]	Posttranslational modification, protein turnover, chaperones	--	26S proteasome regulatory subunit 4 homolog B OS=Arabidopsis thaliana OX=3702 GN=RPT2B PE=1 SV=1	--	--	PREDICTED: uncharacterized protein LOC103981278 isoform X2 [Musa acuminata subsp. malaccensis]
Ma00_g05190	Ma00_g05190	43.5862	1562	45.3796	2133	43.2426	2045	30.4928	1559	39.8316	1761	37.1164	1387	0.468413	-0.223674	normal	[J]	Translation, ribosomal structure and biogenesis	Molecular Function: RNA binding (GO:0003723);; Cellular Component: nucleus (GO:0005634);; Cellular Component: cytosol (GO:0005829);; Biological Process: ribosome assembly (GO:0042255);;	K07565|9.88298e-134|mus:103996769|K07565 60S ribosome subunit biogenesis protein NIP7 | (RefSeq) 60S ribosome subunit biogenesis protein NIP7 homolog	--	[J]	Translation, ribosomal structure and biogenesis	Uncharacterised protein family (UPF0113)	--	J	Translation, ribosomal structure and biogenesis	PREDICTED: 60S ribosome subunit biogenesis protein NIP7 homolog [Musa acuminata subsp. malaccensis]
Ma00_g05200	Ma00_g05200	0	0	0	0	0	0	0.260982	3	0.200211	2	0.270844	2	--	--	--	--	--	--	K16904|1.0996e-20|mus:103987608|K16904 dCTP diphosphatase [EC:3.6.1.12] | (RefSeq) dCTP pyrophosphatase 1-like	Pyrimidine metabolism (ko00240)	--	--	--	--	--	--	PREDICTED: dCTP pyrophosphatase 1-like [Musa acuminata subsp. malaccensis]
Ma00_g05210	Ma00_g05210	0	0	0	0	0	0	0	0	0	0	0	0	--	--	--	[L]	Replication, recombination and repair	--	--	--	[R]	General function prediction only	Reverse transcriptase (RNA-dependent DNA polymerase);; Reverse transcriptase-like;; Integrase core domain;; Retrotransposon gag protein;; RNase H	RNA-directed DNA polymerase homolog OS=Oenothera berteroana OX=3950 PE=4 SV=1	L	Replication, recombination and repair	PREDICTED: uncharacterized protein LOC103975139 [Musa acuminata subsp. malaccensis]
Ma00_g05220	Ma00_g05220	0	0	0	0	0	0	0	0	0	0	0	0	--	--	--	[L]	Replication, recombination and repair	--	--	--	[R]	General function prediction only	Reverse transcriptase-like;; Reverse transcriptase (RNA-dependent DNA polymerase);; Integrase core domain;; RNase H	RNA-directed DNA polymerase homolog OS=Oenothera berteroana OX=3950 PE=4 SV=1	L	Replication, recombination and repair	PREDICTED: uncharacterized protein LOC103975179 [Musa acuminata subsp. malaccensis]
Ma00_g05230	Ma00_g05230	0	0	0	0	0	0	0	0	0	0	0	0	--	--	--	--	--	--	--	--	--	--	--	--	--	--	--
Ma00_g05240	Ma00_g05240	0	0	0	0	0.044125	3	0	0	0	0	0.056235	3	--	--	--	[V]	Defense mechanisms	Molecular Function: beta-lactamase activity (GO:0008800);; Biological Process: beta-lactam antibiotic catabolic process (GO:0030655);; Biological Process: response to antibiotic (GO:0046677);;	--	--	--	--	Beta-lactamase enzyme family;; Beta-lactamase;; D-alanyl-D-alanine carboxypeptidase	--	--	--	hypothetical protein, partial [Hordeum vulgare subsp. vulgare]
Ma00_g05250	Ma00_g05250	0	0	0.172322	5	0.553992	16	0.132528	5	0.073103	2	0.071675	2	--	--	--	--	--	--	--	--	--	--	--	--	S	Function unknown	kd orf [Xanthophyllomyces dendrorhous]
Ma00_g05260	Ma00_g05260	0	0	0.161517	2	0	0	0	0	0.045449	1	0.099625	1	--	--	--	--	--	--	--	--	--	--	Rop protein	--	--	--	--
Ma00_g05270	Ma00_g05270	0	0	0.267329	7	0.067866	2	0	0	0	0	0.272011	6	--	--	--	[LX]	Replication, recombination and repair;; Mobilome: prophages, transposons	--	--	--	--	--	--	--	S	Function unknown	--
Ma00_g05280	Ma00_g05280	0	0	0.077863	5	0.062513	4	0	0	0.034344	3	0.101633	6	--	--	--	[G]	Carbohydrate transport and metabolism	Biological Process: histidine biosynthetic process (GO:0000105);; Molecular Function: histidinol dehydrogenase activity (GO:0004399);; Molecular Function: transporter activity (GO:0005215);; Biological Process: DNA replication (GO:0006260);; Molecular Function: zinc ion binding (GO:0008270);; Cellular Component: integral component of membrane (GO:0016021);; Molecular Function: NAD binding (GO:005…	--	--	[R]	General function prediction only	Major Facilitator Superfamily;; Sugar (and other) transporter;; MFS_1 like family	--	--	--	related to mfs-multidrug-resistance transporter [Sporisorium reilianum SRZ2]
Ma00_g05290	Ma00_g05290	102.796	843	0.058136	1	0.054961	1	0.039983	1	0.211315	3	0.072224	1	--	--	--	--	--	--	--	--	--	--	--	--	--	--	PREDICTED: uncharacterized protein LOC103975022 [Musa acuminata subsp. malaccensis]
Ma00_g05300	Ma00_g05300	0	0	0	0	0	0	0	0	0	0	0	0	--	--	--	--	--	--	--	--	[R]	General function prediction only	Integrase core domain	Retrovirus-related Pol polyprotein from transposon TNT 1-94 OS=Nicotiana tabacum OX=4097 PE=2 SV=1	L	Replication, recombination and repair	PREDICTED: uncharacterized protein K02A2.6-like [Musa acuminata subsp. malaccensis]
Ma00_g05310	Ma00_g05310	0	0	0	0	0	0	0	0	0	0	0	0	--	--	--	--	--	--	--	--	--	--	--	--	--	--	PREDICTED: zinc finger protein 1-like [Musa acuminata subsp. malaccensis]
Ma00_g05320	Ma00_g05320	0	0	0	0	0	0	0.894794	41	0.666884	26	1.02108	34	--	--	--	[G]	Carbohydrate transport and metabolism	Biological Process: carbohydrate metabolic process (GO:0005975);; Cellular Component: plant-type cell wall (GO:0009505);; Cellular Component: apoplast (GO:0048046);; Molecular Function: raffinose alpha-galactosidase activity (GO:0052692);;	K07407|2.15105e-152|mus:103974157|K07407 alpha-galactosidase [EC:3.2.1.22] | (RefSeq) alpha-galactosidase 1-like	Galactose metabolism (ko00052);; Glycerolipid metabolism (ko00561);; Sphingolipid metabolism (ko00600);; Glycosphingolipid biosynthesis - globo series (ko00603)	[G]	Carbohydrate transport and metabolism	Alpha galactosidase A	Alpha-galactosidase 1 OS=Arabidopsis thaliana OX=3702 GN=AGAL1 PE=2 SV=1	G	Carbohydrate transport and metabolism	PREDICTED: alpha-galactosidase 1-like, partial [Musa acuminata subsp. malaccensis]
Ma00_g05330	Ma00_g05330	358.452	9719	3501.09	124493	5023.62	179719	3871.49	149700	3106.71	103920	2.13672	61	0.888711	-0.309271	normal	--	--	--	--	--	--	--	--	--	S	Function unknown	PREDICTED: uncharacterized protein LOC103975022 [Musa acuminata subsp. malaccensis]
Ma00_g05340	Ma00_g05340	1.08196	63	0.074665	6	0.052037	4	0.492155	41	1.38256	99	0.904047	55	0.270673	1.3311	normal	--	--	Molecular Function: transferase activity, transferring acyl groups other than amino-acyl groups (GO:0016747);;	--	--	--	--	Transferase family	Anthocyanin 5-aromatic acyltransferase OS=Gentiana triflora OX=55190 PE=1 SV=1	S	Function unknown	PREDICTED: anthocyanin 5-aromatic acyltransferase-like [Musa acuminata subsp. malaccensis]
Ma00_g05350	Ma00_g05350	0	0	0	0	0	0	0	0	0	0	0	0	--	--	--	--	--	Molecular Function: hydrolase activity, hydrolyzing O-glycosyl compounds (GO:0004553);; Biological Process: metabolic process (GO:0008152);; Cellular Component: plant-type cell wall (GO:0009505);;	K07407|2.69408e-35|mus:103974157|K07407 alpha-galactosidase [EC:3.2.1.22] | (RefSeq) alpha-galactosidase 1-like	Galactose metabolism (ko00052);; Glycerolipid metabolism (ko00561);; Sphingolipid metabolism (ko00600);; Glycosphingolipid biosynthesis - globo series (ko00603)	[G]	Carbohydrate transport and metabolism	--	Alpha-galactosidase 1 OS=Arabidopsis thaliana OX=3702 GN=AGAL1 PE=2 SV=1	--	--	PREDICTED: alpha-galactosidase 1-like, partial [Musa acuminata subsp. malaccensis]
Ma00_g05360	Ma00_g05360	0	0	0	0	0	0	0	0	0	0	0	0	--	--	--	--	--	--	--	--	--	--	--	--	--	--	--
Ma00_g05370	Ma00_g05370	0	0	0	0	0	0	0	0	0	0	0	0	--	--	--	--	--	--	--	--	--	--	--	--	--	--	--
Ma00_g05380	Ma00_g05380	0	0	0	0	0	0	0	0	0	0	0	0	--	--	--	--	--	--	--	--	--	--	--	--	--	--	--
Ma00_g05390	Ma00_g05390	0	0	0	0	0	0	0	0	0	0	0	0	--	--	--	--	--	--	--	--	--	--	--	--	--	--	--
Ma00_g05400	Ma00_g05400	0.030841	1	0.073205	2	0.003896	1	0.033419	1	0	0	0	0	--	--	--	[O]	Posttranslational modification, protein turnover, chaperones	Molecular Function: ATP binding (GO:0005524);; Cellular Component: proteasome regulatory particle, base subcomplex (GO:0008540);; Molecular Function: TBP-class protein binding (GO:0017025);; Biological Process: ubiquitin-dependent ERAD pathway (GO:0030433);; Cellular Component: nuclear proteasome complex (GO:0031595);; Cellular Component: cytosolic proteasome complex (GO:0031597);; Molecular Func…	K03062|1.04669e-32|zma:100193364|K03062 26S proteasome regulatory subunit T2 | (RefSeq) GRMZM2G095593; 26S protease regulatory subunit 4 homolog	Proteasome (ko03050)	[O]	Posttranslational modification, protein turnover, chaperones	ATPase family associated with various cellular activities (AAA)	26S proteasome regulatory subunit 4 homolog OS=Oryza sativa subsp. japonica OX=39947 GN=TBP2 PE=2 SV=2	O	Posttranslational modification, protein turnover, chaperones	Os07g0691800, partial [Oryza sativa Japonica Group]
Ma00_g05410	Ma00_g05410	3.93355	78	3.38329	88	4.51304	118	2.46475	70	5.08506	124	3.15311	65	0.921152	-0.0658235	normal	--	--	--	--	--	[J]	Translation, ribosomal structure and biogenesis	--	Ribonuclease II, chloroplastic/mitochondrial OS=Arabidopsis thaliana OX=3702 GN=RNR1 PE=2 SV=1	--	--	PREDICTED: ribonuclease II, chloroplastic/mitochondrial [Musa acuminata subsp. malaccensis]
Ma00_g05420	Ma00_g05420	0	0	0	0	0	0	0	0	0	0	0	0	--	--	--	--	--	--	--	--	--	--	--	--	--	--	PREDICTED: uncharacterized protein LOC103995125 [Musa acuminata subsp. malaccensis]
Ma00_g05430	Ma00_g05430	0	0	0	0	0	0	0	0	0	0	0	0	--	--	--	--	--	--	--	--	--	--	--	--	--	--	--
Ma01_g00010	Ma01_g00010	4.45932	142	4.70528	209	4.69214	211	6.86692	292	6.17844	246	4.71615	160	0.559396	0.343665	normal	[T]	Signal transduction mechanisms	Cellular Component: plasma membrane (GO:0005886);;	--	--	[R]	General function prediction only	Prolyl oligopeptidase family	--	S	Function unknown	PREDICTED: protein ABHD17B-like isoform X1 [Musa acuminata subsp. malaccensis]
Ma01_g00020	Ma01_g00020	2.61524	168	3.19395	268	3.15031	266	2.57945	235	3.76292	297	3.43081	229	0.81212	0.196268	normal	--	--	Molecular Function: structural constituent of ribosome (GO:0003735);; Cellular Component: ribosome (GO:0005840);; Biological Process: translation (GO:0006412);; Cellular Component: integral component of membrane (GO:0016021);;	--	--	[U]	Intracellular trafficking, secretion, and vesicular transport	Endomembrane protein 70	Transmembrane 9 superfamily member 2 OS=Arabidopsis thaliana OX=3702 GN=TMN2 PE=2 SV=1	S	Function unknown	PREDICTED: transmembrane 9 superfamily member 2-like [Musa acuminata subsp. malaccensis]
Ma01_g00030	Ma01_g00030	11.6142	2597	12.538	3658	12.7197	3727	10.6995	3419	10.9607	3012	10.7936	2508	0.737605	-0.10749	normal	[R]	General function prediction only	Molecular Function: ARF guanyl-nucleotide exchange factor activity (GO:0005086);; Cellular Component: trans-Golgi network (GO:0005802);; Cellular Component: plastid (GO:0009536);; Biological Process: vesicle-mediated transport (GO:0016192);; Biological Process: regulation of ARF protein signal transduction (GO:0032012);; Biological Process: positive regulation of GTPase activity (GO:0043547);;	K18442|0|mus:103980996|K18442 brefeldin A-inhibited guanine nucleotide-exchange protein | (RefSeq) brefeldin A-inhibited guanine nucleotide-exchange protein 1	Endocytosis (ko04144)	[U]	Intracellular trafficking, secretion, and vesicular transport	Sec7 domain;; Guanine nucleotide exchange factor in Golgi transport N-terminal;; Domain of unknown function (DUF1981);; Dimerisation and cyclophilin-binding domain of Mon2	Brefeldin A-inhibited guanine nucleotide-exchange protein 1 OS=Arabidopsis thaliana OX=3702 GN=BIG1 PE=2 SV=1	S	Function unknown	PREDICTED: brefeldin A-inhibited guanine nucleotide-exchange protein 1 [Musa acuminata subsp. malaccensis]
Ma01_g00040	Ma01_g00040	10.7909	959	11.6296	1387	12.4206	1420	8.73194	1171	10.417	1047	9.63717	849	0.491868	-0.243636	normal	[L]	Replication, recombination and repair	Biological Process: cell morphogenesis (GO:0000902);; Molecular Function: DNA binding (GO:0003677);; Molecular Function: DNA topoisomerase type II (ATP-hydrolyzing) activity (GO:0003918);; Molecular Function: ATP binding (GO:0005524);; Cellular Component: nucleus (GO:0005634);; Cellular Component: cytosol (GO:0005829);; Biological Process: DNA topological change (GO:0006265);; Biological Process:…	--	--	--	--	Topoisomerase VI B subunit, transducer;; Histidine kinase-, DNA gyrase B-, and HSP90-like ATPase;; Histidine kinase-, DNA gyrase B-, and HSP90-like ATPase	DNA topoisomerase 6 subunit B OS=Oryza sativa subsp. indica OX=39946 GN=TOP6B PE=1 SV=1	L	Replication, recombination and repair	PREDICTED: DNA topoisomerase 6 subunit B isoform X1 [Musa acuminata subsp. malaccensis]
Ma01_g00050	Ma01_g00050	46.83	5556	48.4586	7537	45.931	7124	25.2825	4427	0.843419	132	1.54027	203	0.000140168	-2.24321	down	--	--	Molecular Function: calcium ion binding (GO:0005509);; Molecular Function: calcium-dependent phospholipid binding (GO:0005544);; Cellular Component: plasma membrane (GO:0005886);; Cellular Component: integral component of membrane (GO:0016021);; Molecular Function: transferase activity, transferring glycosyl groups (GO:0016757);;	--	--	--	--	Plant phosphoribosyltransferase C-terminal;; C2 domain;; Integral peroxisomal membrane peroxin	FT-interacting protein 1 OS=Arabidopsis thaliana OX=3702 GN=FTIP1 PE=1 SV=1	S	Function unknown	PREDICTED: FT-interacting protein 1-like [Musa acuminata subsp. malaccensis]
Ma01_g00060	Ma01_g00060	0.069418	3	0.211714	9	0.052608	3	0.079823	4	0	0	0.010656	1	--	--	--	--	--	--	--	--	[T]	Signal transduction mechanisms	Protein of unknown function (DUF568)	Cytochrome b561 and DOMON domain-containing protein At5g47530 OS=Arabidopsis thaliana OX=3702 GN=At5g47530 PE=2 SV=1	S	Function unknown	PREDICTED: cytochrome b561 and DOMON domain-containing protein At5g47530-like [Musa acuminata subsp. malaccensis]
Ma01_g00070	Ma01_g00070	4.92722	417	3.93272	438	3.93857	426	2.95773	342	2.80965	278	2.48658	212	0.201968	-0.605339	normal	--	--	Molecular Function: GTPase activator activity (GO:0005096);; Cellular Component: intracellular (GO:0005622);; Biological Process: intracellular protein transport (GO:0006886);; Cellular Component: endomembrane system (GO:0012505);; Molecular Function: Rab GTPase binding (GO:0017137);; Biological Process: regulation of vesicle fusion (GO:0031338);; Biological Process: activation of GTPase activity…	K20165|0|mus:103981039|K20165 TBC1 domain family member 2A | (RefSeq) growth hormone-regulated TBC protein 1-like	--	[U]	Intracellular trafficking, secretion, and vesicular transport	Rab-GTPase-TBC domain	--	S	Function unknown	PREDICTED: growth hormone-regulated TBC protein 1-like [Musa acuminata subsp. malaccensis]
Ma01_g00080	Ma01_g00080	13.186	1120	6.38376	622	9.0633	915	8.55422	1036	6.10163	562	7.25584	527	0.67104	-0.348982	normal	[T]	Signal transduction mechanisms	Molecular Function: phosphoprotein phosphatase activity (GO:0004721);; Biological Process: protein dephosphorylation (GO:0006470);;	K15423|0|mus:103981046|K15423 serine/threonine-protein phosphatase 4 catalytic subunit [EC:3.1.3.16] | (RefSeq) serine/threonine-protein phosphatase PP-X isozyme 2-like	--	[GT]	Carbohydrate transport and metabolism;; Signal transduction mechanisms	Calcineurin-like phosphoesterase	Serine/threonine-protein phosphatase PP-X isozyme 2 OS=Arabidopsis thaliana OX=3702 GN=PPX2 PE=2 SV=2	T	Signal transduction mechanisms	PREDICTED: serine/threonine-protein phosphatase PP-X isozyme 2-like [Musa acuminata subsp. malaccensis]
Ma01_g00090	Ma01_g00090	6.26072	262	13.9656	764	4.98761	275	18.1095	898	11.3833	586	14.206	514	0.27974	0.653113	normal	--	--	--	--	--	--	--	--	--	S	Function unknown	PREDICTED: uncharacterized protein LOC103981065 [Musa acuminata subsp. malaccensis]
Ma01_g00100	Ma01_g00100	0.656834	49	0.36319	35	0.593677	58	0.150689	16	0.286307	26	0.198134	16	--	--	--	--	--	Molecular Function: transcription factor activity, sequence-specific DNA binding (GO:0003700);; Cellular Component: nucleus (GO:0005634);; Biological Process: regulation of transcription, DNA-templated (GO:0006355);; Biological Process: meristem initiation (GO:0010014);; Molecular Function: sequence-specific DNA binding (GO:0043565);;	--	--	--	--	GRAS domain family	Scarecrow-like protein 18 OS=Arabidopsis thaliana OX=3702 GN=SCL18 PE=2 SV=1	K	Transcription	PREDICTED: protein MONOCULM 1-like [Musa acuminata subsp. malaccensis]
Ma01_g00110	Ma01_g00110	1.47262	57	1.95378	98	2.66682	128	1.69118	91	1.71844	77	1.56875	65	0.768295	-0.209065	normal	[J]	Translation, ribosomal structure and biogenesis	Molecular Function: ribonuclease inhibitor activity (GO:0008428);; Molecular Function: oxaloacetate decarboxylase activity (GO:0008948);; Biological Process: negative regulation of catalytic activity (GO:0043086);; Molecular Function: metal ion binding (GO:0046872);; Molecular Function: 4-hydroxy-4-methyl-2-oxoglutarate aldolase activity (GO:0047443);; Biological Process: regulation of RNA metabo…	--	--	--	--	Aldolase/RraA	Putative 4-hydroxy-4-methyl-2-oxoglutarate aldolase 3 OS=Arabidopsis thaliana OX=3702 GN=At5g56260 PE=1 SV=1	H	Coenzyme transport and metabolism	PREDICTED: putative 4-hydroxy-4-methyl-2-oxoglutarate aldolase 3 [Musa acuminata subsp. malaccensis]
Ma01_g00120	Ma01_g00120	2.54165	203	3.05954	320	2.301	242	2.46984	281	1.24075	122	1.47746	123	0.373287	-0.542116	normal	--	--	--	--	--	--	--	--	--	--	--	PREDICTED: uncharacterized protein LOC103981092 [Musa acuminata subsp. malaccensis]
Ma01_g00130	Ma01_g00130	79.5053	6001	80.0804	7927	79.9796	7965	69.5037	7482	78.9579	7353	80.0902	6301	0.98095	0.00779429	normal	[G]	Carbohydrate transport and metabolism	Molecular Function: ATP binding (GO:0005524);; Biological Process: glycogen biosynthetic process (GO:0005978);; Molecular Function: glucose-1-phosphate adenylyltransferase activity (GO:0008878);; Cellular Component: chloroplast stroma (GO:0009570);; Biological Process: starch biosynthetic process (GO:0019252);; Cellular Component: heterotetrameric ADPG pyrophosphorylase complex (GO:0030931);; Cel…	K00975|0|mus:103981104|K00975 glucose-1-phosphate adenylyltransferase [EC:2.7.7.27] | (RefSeq) glucose-1-phosphate adenylyltransferase small subunit, chloroplastic/amyloplastic	Starch and sucrose metabolism (ko00500);; Amino sugar and nucleotide sugar metabolism (ko00520)	[M]	Cell wall/membrane/envelope biogenesis	Nucleotidyl transferase	Glucose-1-phosphate adenylyltransferase small subunit, chloroplastic OS=Brassica napus OX=3708 GN=AGPS1 PE=2 SV=1	G	Carbohydrate transport and metabolism	PREDICTED: glucose-1-phosphate adenylyltransferase small subunit, chloroplastic/amyloplastic [Musa acuminata subsp. malaccensis]
Ma01_g00140	Ma01_g00140	0	0	0	0	14.9086	1775	13.6879	1762	1.7398	194	11.8502	1115	0.706396	0.945496	normal	--	--	--	--	--	[R]	General function prediction only	PPR repeat family;; PPR repeat;; PPR repeat;; Pentatricopeptide repeat domain;; Pentacotripeptide-repeat region of PRORP	Pentatricopeptide repeat-containing protein At3g02490, mitochondrial OS=Arabidopsis thaliana OX=3702 GN=At3g02490 PE=2 SV=1	S	Function unknown	PREDICTED: pentatricopeptide repeat-containing protein At3g02490, mitochondrial-like [Musa acuminata subsp. malaccensis]
Ma01_g00150	Ma01_g00150	8.98589	1333	15.102	2529	10.7619	2065	8.07848	1758	5.98949	1163	10.471	1390	0.238455	-0.393325	normal	--	--	--	--	--	--	--	Protein of unknown function (DUF1296)	GBF-interacting protein 1 OS=Arabidopsis thaliana OX=3702 GN=GIP1 PE=1 SV=1	--	--	PREDICTED: GBF-interacting protein 1-like isoform X3 [Musa acuminata subsp. malaccensis]
Ma01_g00160	Ma01_g00160	15.6031	821	19.9263	1243	20.463	1282	16.6727	1138	18.1196	1067	17.0853	848	0.835973	-0.0743844	normal	[J]	Translation, ribosomal structure and biogenesis	Molecular Function: nucleotide binding (GO:0000166);; Molecular Function: nucleic acid binding (GO:0003676);; Cellular Component: viral nucleocapsid (GO:0019013);; Cellular Component: intracellular ribonucleoprotein complex (GO:0030529);;	K12741|3.35011e-139|mus:103981153|K12741 heterogeneous nuclear ribonucleoprotein A1/A3 | (RefSeq) heterogeneous nuclear ribonucleoprotein A3	Spliceosome (ko03040)	[R]	General function prediction only	RNA recognition motif. (a.k.a. RRM, RBD, or RNP domain);; RNA recognition motif	Heterogeneous nuclear ribonucleoprotein 1 OS=Arabidopsis thaliana OX=3702 GN=RNP1 PE=1 SV=1	S	Function unknown	PREDICTED: heterogeneous nuclear ribonucleoprotein A3 [Musa acuminata subsp. malaccensis]
Ma01_g00170	Ma01_g00170	1.68126	43	2.87512	79	3.62248	296	2.46466	67	0.764335	51	1.34574	30	0.407649	-1.41575	normal	--	--	--	--	--	--	--	--	--	--	--	--
Ma01_g00180	Ma01_g00180	13.5263	1437	13.8713	1970	9.39149	1310	8.87231	1367	7.97902	1052	9.9454	1063	0.216978	-0.400336	normal	[R]	General function prediction only	--	--	--	[R]	General function prediction only	Protein kinase domain;; Protein tyrosine kinase	Serine/threonine-protein kinase D6PKL2 OS=Arabidopsis thaliana OX=3702 GN=D6PKL2 PE=1 SV=1	T	Signal transduction mechanisms	PREDICTED: serine/threonine-protein kinase D6PKL1-like [Musa acuminata subsp. malaccensis]
Ma01_g00190	Ma01_g00190	7.61874	363	7.72056	467	8.80891	523	12.4817	789	11.7366	697	15.6865	672	0.0504379	0.736571	normal	--	--	--	--	--	[I]	Lipid transport and metabolism	CRAL/TRIO domain;; CRAL/TRIO, N-terminal domain	Phosphatidylinositol/phosphatidylcholine transfer protein SFH9 OS=Arabidopsis thaliana OX=3702 GN=SFH9 PE=2 SV=1	S	Function unknown	PREDICTED: phosphatidylinositol/phosphatidylcholine transfer protein SFH9 isoform X1 [Musa acuminata subsp. malaccensis]
Ma01_g00200	Ma01_g00200	0.451656	13	1.33034	51	0.928439	36	1.79939	74	2.28847	81	2.66981	80	0.0436194	1.35113	normal	--	--	--	--	--	--	--	Cleavage site for pathogenic type III effector avirulence factor Avr	RPM1-interacting protein 4 OS=Arabidopsis thaliana OX=3702 GN=RIN4 PE=1 SV=1	S	Function unknown	PREDICTED: RPM1-interacting protein 4-like [Musa acuminata subsp. malaccensis]
Ma01_g00210	Ma01_g00210	117.848	7447	83.3858	6672	77.0284	6542	134.175	11001	102.523	8018	115.854	7657	0.183258	0.384471	normal	[I]	Lipid transport and metabolism	Biological Process: metabolic process (GO:0008152);; Molecular Function: transferase activity, transferring acyl groups other than amino-acyl groups (GO:0016747);;	K00626|0|mus:103981201|K00626 acetyl-CoA C-acetyltransferase [EC:2.3.1.9] | (RefSeq) acetyl-CoA acetyltransferase, cytosolic 1-like	Fatty acid degradation (ko00071);; Synthesis and degradation of ketone bodies (ko00072);; Valine, leucine and isoleucine degradation (ko00280);; Lysine degradation (ko00310);; Tryptophan metabolism (ko00380);; Pyruvate metabolism (ko00620);; Glyoxylate and dicarboxylate metabolism (ko00630);; Propanoate metabolism (ko00640);; Butanoate metabolism (ko00650);; Terpenoid backbone biosynthesis (ko009…	[I]	Lipid transport and metabolism	Thiolase, N-terminal domain;; Thiolase, C-terminal domain;; Beta-ketoacyl synthase, N-terminal domain	Acetyl-CoA acetyltransferase, cytosolic 1 OS=Arabidopsis thaliana OX=3702 GN=AAT1 PE=1 SV=1	I	Lipid transport and metabolism	PREDICTED: acetyl-CoA acetyltransferase, cytosolic 1-like [Musa acuminata subsp. malaccensis]
Ma01_g00220	Ma01_g00220	17.0978	1568	7.64183	1088	8.75478	1183	27.8723	3671	48.2146	5496	49.1177	4770	0.000130291	1.91089	up	[HT]	Coenzyme transport and metabolism;; Signal transduction mechanisms	Cellular Component: integral component of membrane (GO:0016021);;	--	--	[R]	General function prediction only	ABC1 family	Protein ACTIVITY OF BC1 COMPLEX KINASE 7, chloroplastic OS=Arabidopsis thaliana OX=3702 GN=ABC1K7 PE=1 SV=1	S	Function unknown	PREDICTED: uncharacterized protein LOC103981212 [Musa acuminata subsp. malaccensis]
Ma01_g00230	Ma01_g00230	7.88147	1119	7.78853	1450	7.68023	1439	6.08546	1232	6.23436	1092	6.41572	950	0.492655	-0.242189	normal	--	--	--	--	--	--	--	F-box domain;; Kelch motif	F-box/kelch-repeat protein At5g15710 OS=Arabidopsis thaliana OX=3702 GN=At5g15710 PE=2 SV=1	S	Function unknown	PREDICTED: F-box/kelch-repeat protein At5g15710 [Musa acuminata subsp. malaccensis]
Ma01_g00240	Ma01_g00240	0.137215	2	0.128824	2	8.25882	99	0.073608	1	0.085444	1	0.122143	2	--	--	--	--	--	Molecular Function: DNA binding (GO:0003677);; Molecular Function: DNA-directed 5'-3' RNA polymerase activity (GO:0003899);; Cellular Component: mitochondrion (GO:0005739);; Biological Process: transcription, DNA-templated (GO:0006351);; Cellular Component: chloroplast (GO:0009507);;	K10908|3.4316e-33|pda:103702397|K10908 DNA-directed RNA polymerase, mitochondrial [EC:2.7.7.6] | (RefSeq) DNA-directed RNA polymerase 1B, mitochondrial-like	--	[KL]	Transcription;; Replication, recombination and repair	DNA-directed RNA polymerase N-terminal	DNA-directed RNA polymerase 2, chloroplastic/mitochondrial OS=Nicotiana sylvestris OX=4096 GN=RPOT2 PE=2 SV=2	K	Transcription	PREDICTED: DNA-directed RNA polymerase 1B, mitochondrial-like [Phoenix dactylifera]
Ma01_g00250	Ma01_g00250	6.22693	435	3.90518	353	4.68722	414	2.61835	249	4.05464	317	2.87021	205	0.195013	-0.609483	normal	--	--	Cellular Component: mitochondrion (GO:0005739);; Cellular Component: plastid (GO:0009536);; Molecular Function: transferase activity (GO:0016740);;	K10908|4.8185e-91|pda:103702397|K10908 DNA-directed RNA polymerase, mitochondrial [EC:2.7.7.6] | (RefSeq) DNA-directed RNA polymerase 1B, mitochondrial-like	--	[KL]	Transcription;; Replication, recombination and repair	DNA-directed RNA polymerase N-terminal	DNA-directed RNA polymerase 2, chloroplastic/mitochondrial OS=Nicotiana sylvestris OX=4096 GN=RPOT2 PE=2 SV=2	K	Transcription	PREDICTED: DNA-directed RNA polymerase 1B, mitochondrial-like [Phoenix dactylifera]
Ma01_g00260	Ma01_g00260	3.46901	184	2.17063	153	3.90621	233	3.14276	244	2.92362	196	2.51422	151	0.903408	0.0755061	normal	--	--	Molecular Function: DNA binding (GO:0003677);; Molecular Function: DNA-directed 5'-3' RNA polymerase activity (GO:0003899);; Biological Process: transcription, DNA-templated (GO:0006351);;	K10908|6.2246e-66|egu:105050660|K10908 DNA-directed RNA polymerase, mitochondrial [EC:2.7.7.6] | (RefSeq) DNA-directed RNA polymerase 2B, chloroplastic/mitochondrial-like	--	[KL]	Transcription;; Replication, recombination and repair	DNA-dependent RNA polymerase	DNA-directed RNA polymerase 2A (Fragment) OS=Nicotiana tabacum OX=4097 GN=RPOT2-SYL PE=3 SV=1	K	Transcription	DNA-directed RNA polymerase [Zea mays]
Ma01_g00270	Ma01_g00270	0	0	0	0	0	0	0	0	0	0	0	0	--	--	--	[K]	Transcription	Molecular Function: DNA binding (GO:0003677);; Molecular Function: DNA-directed 5'-3' RNA polymerase activity (GO:0003899);; Biological Process: transcription, DNA-templated (GO:0006351);;	K10908|3.54609e-72|mdm:103425949|K10908 DNA-directed RNA polymerase, mitochondrial [EC:2.7.7.6] | (RefSeq) DNA-directed RNA polymerase 2A-like	--	[KL]	Transcription;; Replication, recombination and repair	DNA-dependent RNA polymerase	DNA-directed RNA polymerase 2A (Fragment) OS=Nicotiana tabacum OX=4097 GN=RPOT2-SYL PE=3 SV=1	K	Transcription	PREDICTED: LOW QUALITY PROTEIN: DNA-directed RNA polymerase 2A-like [Malus domestica]
Ma01_g00280	Ma01_g00280	2.4538	192	2.38904	237	2.85706	286	1.95322	217	3.33956	312	2.87259	225	0.863694	0.153905	normal	--	--	--	--	--	--	--	Helix-loop-helix DNA-binding domain	Transcription factor bHLH49 OS=Arabidopsis thaliana OX=3702 GN=BHLH49 PE=1 SV=1	--	--	PREDICTED: transcription factor bHLH49-like [Musa acuminata subsp. malaccensis]
Ma01_g00290	Ma01_g00290	30.2334	1044	28.4888	1290	32.211	1467	36.2443	1784	35.9951	1533	31.7476	1142	0.442233	0.268055	normal	--	--	Biological Process: response to abscisic acid (GO:0009737);; Biological Process: pollen tube development (GO:0048868);;	K20304|2.54126e-124|mus:103981252|K20304 trafficking protein particle complex subunit 6 | (RefSeq) trafficking protein particle complex subunit 6B	--	[U]	Intracellular trafficking, secretion, and vesicular transport	Transport protein particle (TRAPP) component	--	U	Intracellular trafficking, secretion, and vesicular transport	PREDICTED: trafficking protein particle complex subunit 6B [Musa acuminata subsp. malaccensis]
Ma01_g00300	Ma01_g00300	11.7068	652	10.7025	781	12.8973	947	20.8765	1657	23.6574	1624	24.5457	1424	0.000274659	1.04602	up	[U]	Intracellular trafficking, secretion, and vesicular transport	Molecular Function: protein serine/threonine kinase activity (GO:0004674);; Molecular Function: ATP binding (GO:0005524);; Biological Process: protein phosphorylation (GO:0006468);;	K08856|0|mus:103981262|K08856 serine/threonine kinase 16 [EC:2.7.11.1] | (RefSeq) probable serine/threonine-protein kinase DDB_G0291350	--	[KIT]	Transcription;; Lipid transport and metabolism;; Signal transduction mechanisms	Protein kinase domain;; Protein tyrosine kinase	Mitogen-activated protein kinase kinase kinase 1 OS=Arabidopsis thaliana OX=3702 GN=MEKK1 PE=1 SV=2	T	Signal transduction mechanisms	PREDICTED: probable serine/threonine-protein kinase DDB_G0291350 [Musa acuminata subsp. malaccensis]
Ma01_g00310	Ma01_g00310	19.6632	1902	18.1189	2399	18.3213	2566	13.7997	2115	12.4957	1362	9.93285	1075	0.0491136	-0.577335	normal	--		Molecular Function: protein serine/threonine kinase activity (GO:0004674);; Molecular Function: ATP binding (GO:0005524);; Biological Process: protein phosphorylation (GO:0006468);; Cellular Component: integral component of membrane (GO:0016021);;	--	--	--	--	Protein kinase domain;; Protein tyrosine kinase;; Leucine rich repeat N-terminal domain;; Leucine Rich repeats (2 copies);; Leucine rich repeat	Protein NSP-INTERACTING KINASE 1 OS=Arabidopsis thaliana OX=3702 GN=NIK1 PE=1 SV=1	--	--	PREDICTED: protein NSP-INTERACTING KINASE 1-like [Musa acuminata subsp. malaccensis]
Ma01_g00320	Ma01_g00320	0	0	0	0	0	0	0.095541	8	0.031981	3	0.037099	2	--	--	--	--	--	Molecular Function: aspartic-type endopeptidase activity (GO:0004190);; Biological Process: proteolysis (GO:0006508);;	--	--	[O]	Posttranslational modification, protein turnover, chaperones	Xylanase inhibitor N-terminal;; Xylanase inhibitor C-terminal;; Eukaryotic aspartyl protease	Aspartic proteinase nepenthesin-1 OS=Nepenthes gracilis OX=150966 GN=nep1 PE=1 SV=1	O	Posttranslational modification, protein turnover, chaperones	PREDICTED: aspartic proteinase nepenthesin-1-like [Musa acuminata subsp. malaccensis]
Ma01_g00330	Ma01_g00330	7.32076	384	8.59666	580	7.28619	492	7.17244	512	6.28838	397	7.20418	392	0.823419	-0.110707	normal	--	--	Cellular Component: endoplasmic reticulum (GO:0005783);; Cellular Component: integral component of membrane (GO:0016021);; Molecular Function: transferase activity, transferring hexosyl groups (GO:0016758);;	K03845|0|mus:103981289|K03845 alpha-1,3-mannosyltransferase [EC:2.4.1.258] | (RefSeq) dol-P-Man:Man(5)GlcNAc(2)-PP-Dol alpha-1,3-mannosyltransferase	N-Glycan biosynthesis (ko00510)	[G]	Carbohydrate transport and metabolism	ALG3 protein	Dol-P-Man:Man(5)GlcNAc(2)-PP-Dol alpha-1,3-mannosyltransferase OS=Arabidopsis thaliana OX=3702 GN=ALG3 PE=1 SV=1	S	Function unknown	PREDICTED: dol-P-Man:Man(5)GlcNAc(2)-PP-Dol alpha-1,3-mannosyltransferase [Musa acuminata subsp. malaccensis]
Ma01_g00340	Ma01_g00340	49.2765	1270	48.7114	1646	58.4475	1977	45.0476	1652	47.9967	1523	42.6894	1142	0.714407	-0.13122	normal	--	--	Molecular Function: nucleotide binding (GO:0000166);; Molecular Function: nucleic acid binding (GO:0003676);; Molecular Function: zinc ion binding (GO:0008270);; Cellular Component: integral component of membrane (GO:0016021);;	K12896|8.86442e-61|mus:103981298|K12896 splicing factor, arginine/serine-rich 7 | (RefSeq) serine/arginine-rich splicing factor RSZ22A-like isoform X1	Spliceosome (ko03040)	[A]	RNA processing and modification	RNA recognition motif. (a.k.a. RRM, RBD, or RNP domain);; Zinc knuckle	Serine/arginine-rich splicing factor RSZ21 OS=Oryza sativa subsp. japonica OX=39947 GN=RSZP21 PE=2 SV=1	S	Function unknown	PREDICTED: serine/arginine-rich splicing factor RSZ22A-like isoform X2 [Musa acuminata subsp. malaccensis]
Ma01_g00350	Ma01_g00350	14.0913	1740	21.3641	3404	20.5199	3343	10.026	1747	17.9671	2738	17.4572	2207	0.550367	-0.233966	normal	[P]	Inorganic ion transport and metabolism	Molecular Function: potassium ion transmembrane transporter activity (GO:0015079);; Cellular Component: integral component of membrane (GO:0016021);; Biological Process: potassium ion transmembrane transport (GO:0071805);;	K03549|0|mus:103981311|K03549 KUP system potassium uptake protein | (RefSeq) potassium transporter 10-like isoform X1	--	--	--	K+ potassium transporter	Potassium transporter 6 OS=Arabidopsis thaliana OX=3702 GN=POT6 PE=2 SV=1	P	Inorganic ion transport and metabolism	PREDICTED: potassium transporter 10-like isoform X1 [Musa acuminata subsp. malaccensis]
Ma01_g00360	Ma01_g00360	0	0	0.118251	3	0	0	0	0	0	0	0	0	--	--	--	--	--	Biological Process: transport (GO:0006810);;	--	--	--	--	Probable lipid transfer	Non-specific lipid-transfer protein OS=Pinus taeda OX=3352 PE=2 SV=1	U	Intracellular trafficking, secretion, and vesicular transport	PREDICTED: non-specific lipid-transfer protein-like [Musa acuminata subsp. malaccensis]
Ma01_g00370	Ma01_g00370	0.412479	27	0.118671	11	0.126384	11	0.300416	28	0.312133	26	0.390812	27	--	--	--	--		Molecular Function: protein serine/threonine kinase activity (GO:0004674);; Molecular Function: ATP binding (GO:0005524);; Biological Process: protein phosphorylation (GO:0006468);;	--	--	[T]	Signal transduction mechanisms	Protein tyrosine kinase;; Protein kinase domain;; Kinase-like	Serine/threonine-protein kinase HT1 OS=Arabidopsis thaliana OX=3702 GN=HT1 PE=1 SV=1	T	Signal transduction mechanisms	PREDICTED: serine/threonine-protein kinase HT1-like [Musa acuminata subsp. malaccensis]
Ma01_g00380	Ma01_g00380	1.06036	52	1.18376	75	1.11126	71	1.27023	88	0.705484	42	0.768904	39	0.834851	-0.224193	normal	--	--	--	--	--	--	--	--	--	S	Function unknown	PREDICTED: uncharacterized protein LOC103981329 [Musa acuminata subsp. malaccensis]
Ma01_g00390	Ma01_g00390	13.3738	497	15.9085	781	16.3908	808	13.9369	718	19.5302	896	17.7823	682	0.69103	0.217179	normal	[R]	General function prediction only	Biological Process: protein depalmitoylation (GO:0002084);; Cellular Component: cytoplasm (GO:0005737);; Molecular Function: palmitoyl-(protein) hydrolase activity (GO:0008474);; Cellular Component: integral component of membrane (GO:0016021);; Molecular Function: carboxylic ester hydrolase activity (GO:0052689);;	--	--	[I]	Lipid transport and metabolism	Phospholipase/Carboxylesterase;; Dienelactone hydrolase family;; Serine aminopeptidase, S33;; Prolyl oligopeptidase family	Probable carboxylesterase Os04g0669500 OS=Oryza sativa subsp. japonica OX=39947 GN=Os04g0669500 PE=3 SV=1	S	Function unknown	PREDICTED: probable carboxylesterase Os04g0669500 isoform X1 [Musa acuminata subsp. malaccensis]
Ma01_g00400	Ma01_g00400	2.78805	92	3.70377	157	3.46769	136	0.633468	31	1.21335	44	1.35761	42	0.00355761	-1.61449	down	--	--	--	--	--	--	--	--	U11/U12 small nuclear ribonucleoprotein 25 kDa protein OS=Arabidopsis thaliana OX=3702 GN=SNRNP25 PE=2 SV=1	S	Function unknown	PREDICTED: uncharacterized protein LOC103982497 [Musa acuminata subsp. malaccensis]
Ma01_g00410	Ma01_g00410	18.5804	1188	18.8132	1450	15.089	1302	14.763	1333	12.5981	1098	9.70391	733	0.449025	-0.301912	normal	[C]	Energy production and conversion	Molecular Function: electron carrier activity (GO:0009055);; Molecular Function: heme binding (GO:0020037);;	K00413|0|mus:103981335|K00413 ubiquinol-cytochrome c reductase cytochrome c1 subunit | (RefSeq) cytochrome c1-2, heme protein, mitochondrial	Oxidative phosphorylation (ko00190)	[C]	Energy production and conversion	Cytochrome C1 family	Cytochrome c1-1, heme protein, mitochondrial OS=Solanum tuberosum OX=4113 GN=CYCL PE=2 SV=1	C	Energy production and conversion	PREDICTED: cytochrome c1-2, heme protein, mitochondrial [Musa acuminata subsp. malaccensis]
Ma01_g00420	Ma01_g00420	31.2262	1963	23.6436	1950	22.9372	1903	28.9805	2599	25.3418	1966	23.4338	1536	0.772982	0.0784603	normal	[HR]	Coenzyme transport and metabolism;; General function prediction only	Molecular Function: triglyceride lipase activity (GO:0004806);; Biological Process: lipid catabolic process (GO:0016042);;	K01052|0|mus:103981353|K01052 lysosomal acid lipase/cholesteryl ester hydrolase [EC:3.1.1.13] | (RefSeq) triacylglycerol lipase 1	Steroid biosynthesis (ko00100)	[I]	Lipid transport and metabolism	Partial alpha/beta-hydrolase lipase region;; alpha/beta hydrolase fold	Triacylglycerol lipase 1 OS=Arabidopsis thaliana OX=3702 GN=LIP1 PE=1 SV=1	S	Function unknown	PREDICTED: triacylglycerol lipase 1 [Musa acuminata subsp. malaccensis]
Ma01_g00430	Ma01_g00430	4.99888	393	4.12094	425	4.61762	479	6.05175	679	4.24328	412	3.3495	275	0.837695	0.0655499	normal	[G]	Carbohydrate transport and metabolism	Molecular Function: transferase activity (GO:0016740);;	--	--	[GC]	Carbohydrate transport and metabolism;; Energy production and conversion	UDP-glucoronosyl and UDP-glucosyl transferase	Gallate 1-beta-glucosyltransferase OS=Quercus robur OX=38942 GN=UGT84A13 PE=1 SV=1	S	Function unknown	PREDICTED: putative UDP-glucose glucosyltransferase [Musa acuminata subsp. malaccensis]
Ma01_g00440	Ma01_g00440	35.2201	2350	22.5516	1974	21.5253	1895	57.763	5497	45.0856	3712	45.8425	3188	1.55515e-05	0.989972	normal	--	--	--	K09422|0|mus:103981369|K09422 myb proto-oncogene protein, plant | (RefSeq) transcription factor MYB44-like	--	[K]	Transcription	Myb-like DNA-binding domain;; Myb-like DNA-binding domain	Transcription factor MYB44 OS=Arabidopsis thaliana OX=3702 GN=MYB44 PE=1 SV=1	K	Transcription	PREDICTED: transcription factor MYB44-like [Musa acuminata subsp. malaccensis]
Ma01_g00450	Ma01_g00450	30.1756	1364	28.9641	1722	31.3372	1877	36.0256	2379	43.4352	2233	39.0809	1916	0.138653	0.451224	normal	--	--	Biological Process: transport (GO:0006810);; Cellular Component: integral component of Golgi membrane (GO:0030173);;	--	--	[S]	Function unknown	UNC-50 family	--	S	Function unknown	PREDICTED: protein unc-50 homolog [Musa acuminata subsp. malaccensis]
Ma01_g00460	Ma01_g00460	0.314186	6	0.289358	8	0.402926	10	0.597684	16	0.185444	5	0.128134	3	--	--	--	--	--	--	--	--	--	--	--	--	--	--	PREDICTED: uncharacterized protein LOC103714239 [Phoenix dactylifera]
Ma01_g00470	Ma01_g00470	7.83722	830	6.42772	893	6.61183	924	10.1158	1528	9.34657	1221	10.1383	1119	0.0627276	0.582463	normal	--	--	--	--	--	[R]	General function prediction only	PPR repeat family;; PPR repeat;; PPR repeat;; Pentatricopeptide repeat domain;; Pentacotripeptide-repeat region of PRORP;; Tetratricopeptide repeat;; Tetratricopeptide repeat;; Mitochondrial 28S ribosomal protein S27	Pentatricopeptide repeat-containing protein At1g79540 OS=Arabidopsis thaliana OX=3702 GN=At1g79540 PE=2 SV=1	S	Function unknown	PREDICTED: pentatricopeptide repeat-containing protein At1g79540 [Musa acuminata subsp. malaccensis]
Ma01_g00480	Ma01_g00480	7.02153	431	18.4324	1482	17.5918	1423	5.18943	454	1.99151	151	1.98917	128	0.0127936	-2.1799	normal	--	--	Cellular Component: nucleus (GO:0005634);; Biological Process: response to gibberellin (GO:0009739);;	K14505|0|mus:103981402|K14505 cyclin D3, plant | (RefSeq) cyclin-D3-2-like	Plant hormone signal transduction (ko04075)	[D]	Cell cycle control, cell division, chromosome partitioning	Cyclin, N-terminal domain;; Cyclin, C-terminal domain	Cyclin-D3-2 OS=Arabidopsis thaliana OX=3702 GN=CYCD3-2 PE=1 SV=1	D	Cell cycle control, cell division, chromosome partitioning	PREDICTED: cyclin-D3-2-like [Musa acuminata subsp. malaccensis]
Ma01_g00490	Ma01_g00490	31.8858	1336	32.8739	1800	35.7252	1968	23.1139	1373	29.9804	1534	26.2301	1144	0.38405	-0.27102	normal	--	--	Cellular Component: intracellular (GO:0005622);; Biological Process: retrograde vesicle-mediated transport, Golgi to ER (GO:0006890);; Cellular Component: integral component of membrane (GO:0016021);;	--	--	[U]	Intracellular trafficking, secretion, and vesicular transport	Rer1 family	Protein RER1A OS=Arabidopsis thaliana OX=3702 GN=RER1A PE=1 SV=1	U	Intracellular trafficking, secretion, and vesicular transport	PREDICTED: protein RER1A-like [Musa acuminata subsp. malaccensis]
Ma01_g00500	Ma01_g00500	1.79183	137	1.08674	92	0.898334	84	1.7423	163	0.542608	42	1.04244	77	0.921266	-0.199932	normal	[O]	Posttranslational modification, protein turnover, chaperones	Biological Process: proteolysis (GO:0006508);; Molecular Function: cysteine-type peptidase activity (GO:0008234);;	--	--	[O]	Posttranslational modification, protein turnover, chaperones	Papain family cysteine protease;; Cathepsin propeptide inhibitor domain (I29);; Granulin	Oryzain alpha chain OS=Oryza sativa subsp. japonica OX=39947 GN=Os04g0650000 PE=1 SV=2	O	Posttranslational modification, protein turnover, chaperones	PREDICTED: oryzain alpha chain-like [Musa acuminata subsp. malaccensis]
Ma01_g00510	Ma01_g00510	7.81119	994	7.07092	1236	8.47364	1425	5.66223	915	3.85034	560	5.50516	656	0.0186139	-0.73116	normal	--	--	Molecular Function: ATP binding (GO:0005524);; Cellular Component: kinesin complex (GO:0005871);; Biological Process: microtubule-based movement (GO:0007018);; Molecular Function: microtubule binding (GO:0008017);; Molecular Function: ATP-dependent microtubule motor activity, plus-end-directed (GO:0008574);;	K10395|0|mus:103981439|K10395 kinesin family member 4/21/27 | (RefSeq) kinesin-like protein KIN-4A	--	[Z]	Cytoskeleton	Kinesin motor domain;; Microtubule binding	Kinesin-like protein KIN-4A OS=Oryza sativa subsp. japonica OX=39947 GN=KIN4A PE=1 SV=1	Z	Cytoskeleton	PREDICTED: kinesin-like protein KIN-4A [Musa acuminata subsp. malaccensis]
Ma01_g00520	Ma01_g00520	26.3685	843	26.9395	1112	30.8998	1258	35.5612	1546	37.0109	1407	35.3714	1132	0.24775	0.398765	normal	--	--	Cellular Component: integral component of membrane (GO:0016021);; Biological Process: vesicle-mediated transport (GO:0016192);;	--	--	[P]	Inorganic ion transport and metabolism	Got1/Sft2-like family	Vesicle transport protein GOT1 OS=Arabidopsis thaliana OX=3702 GN=GOT1 PE=1 SV=1	U	Intracellular trafficking, secretion, and vesicular transport	PREDICTED: vesicle transport protein GOT1 [Musa acuminata subsp. malaccensis]
Ma01_g00530	Ma01_g00530	14.7576	1553	12.4544	1724	13.4552	1892	17.2633	2628	20.0647	2620	19.6883	2190	0.0392473	0.575715	normal	--	--	Molecular Function: DNA binding (GO:0003677);; Molecular Function: transcription factor activity, sequence-specific DNA binding (GO:0003700);; Cellular Component: nucleus (GO:0005634);; Biological Process: regulation of transcription, DNA-templated (GO:0006355);; Biological Process: multicellular organism development (GO:0007275);;	K09284|0|mus:103981461|K09284 AP2-like factor, euAP2 lineage | (RefSeq) AP2-like ethylene-responsive transcription factor TOE3	--	--	--	AP2 domain	Floral homeotic protein APETALA 2 OS=Arabidopsis thaliana OX=3702 GN=AP2 PE=1 SV=1	K	Transcription	PREDICTED: AP2-like ethylene-responsive transcription factor TOE3 [Musa acuminata subsp. malaccensis]
Ma01_g00540	Ma01_g00540	1.61927	76	4.93621	310	4.61881	292	6.12506	417	6.22182	359	4.0136	198	0.34968	0.586829	normal	[O]	Posttranslational modification, protein turnover, chaperones	Cellular Component: chloroplast (GO:0009507);; Biological Process: vitamin E biosynthetic process (GO:0010189);; Molecular Function: phytol kinase activity (GO:0010276);; Cellular Component: integral component of membrane (GO:0016021);; Biological Process: phosphorylation (GO:0016310);;	K18678|0|mus:103981471|K18678 phytol kinase [EC:2.7.1.182] | (RefSeq) probable phytol kinase, chloroplastic isoform X4	--	[S]	Function unknown	--	Probable phytol kinase, chloroplastic OS=Zea mays OX=4577 PE=2 SV=1	I	Lipid transport and metabolism	PREDICTED: probable phytol kinase, chloroplastic isoform X4 [Musa acuminata subsp. malaccensis]
Ma01_g00550	Ma01_g00550	9.54655	996	10.3485	1459	10.8561	1537	10.2871	1615	10.5519	1461	13.1722	1474	0.523476	0.26272	normal	--	--	Molecular Function: phosphatidylinositol binding (GO:0035091);;	--	--	--	--	PX domain	PX domain-containing protein EREL1 OS=Arabidopsis thaliana OX=3702 GN=EREL1 PE=2 SV=1	S	Function unknown	PREDICTED: uncharacterized protein LOC103981485 isoform X2 [Musa acuminata subsp. malaccensis]
Ma01_g00560	Ma01_g00560	44.8598	1574	35.9288	1654	42.192	1951	60.7284	2885	46.6467	2014	46.1569	1639	0.213088	0.354483	normal	--	--	Cellular Component: intracellular (GO:0005622);; Biological Process: vacuolar transport (GO:0007034);;	K12197|7.51866e-127|mus:103981501|K12197 charged multivesicular body protein 1 | (RefSeq) ESCRT-related protein CHMP1-like	Endocytosis (ko04144)	[U]	Intracellular trafficking, secretion, and vesicular transport	Snf7	ESCRT-related protein CHMP1B OS=Arabidopsis thaliana OX=3702 GN=CHMP1B PE=1 SV=1	N	Cell motility	PREDICTED: ESCRT-related protein CHMP1-like [Musa acuminata subsp. malaccensis]
Ma01_g00570	Ma01_g00570	2.18546	127	2.23433	245	2.94486	269	3.92842	360	3.47099	303	2.0226	147	0.508981	0.366845	normal	--	--	Biological Process: metabolic process (GO:0008152);; Molecular Function: amino acid binding (GO:0016597);;	--	--	--	--	ACT domain;; ACT domain;; ACT domain	ACT domain-containing protein ACR2 OS=Arabidopsis thaliana OX=3702 GN=ACR2 PE=4 SV=1	S	Function unknown	PREDICTED: ACT domain-containing protein ACR2 isoform X1 [Musa acuminata subsp. malaccensis]
Ma01_g00580	Ma01_g00580	16.3118	2395	17.4391	3328	18.4084	3546	20.8373	4027	27.9553	4651	26.7944	3720	0.0915827	0.49078	normal	--	--	--	K14409|0|mus:103981531|K14409 protein SMG7 | (RefSeq) protein SMG7	mRNA surveillance pathway (ko03015)	[A]	RNA processing and modification	Est1 DNA/RNA binding domain;; Telomerase activating protein Est1	Protein SMG7 OS=Arabidopsis thaliana OX=3702 GN=SMG7 PE=2 SV=1	S	Function unknown	PREDICTED: protein SMG7 [Musa acuminata subsp. malaccensis]
Ma01_g00590	Ma01_g00590	62.4148	5121	57.9217	7303	56.4798	7288	51.796	6432	45.4992	5618	46.2053	4834	0.592279	-0.169866	normal	[J]	Translation, ribosomal structure and biogenesis	Molecular Function: nucleotide binding (GO:0000166);; Molecular Function: RNA binding (GO:0003723);; Biological Process: regulation of flower development (GO:0009909);; Cellular Component: nuclear part (GO:0044428);;	--	--	[A]	RNA processing and modification	RNA recognition motif. (a.k.a. RRM, RBD, or RNP domain);; WW domain	Flowering time control protein FCA OS=Arabidopsis thaliana OX=3702 GN=FCA PE=1 SV=3	S	Function unknown	PREDICTED: flowering time control protein FCA isoform X1 [Musa acuminata subsp. malaccensis]
Ma01_g00600	Ma01_g00600	7.35866	985	6.87449	1095	2.75893	429	8.31421	1640	3.72453	578	7.75947	1008	0.630248	0.345545	normal	[R]	General function prediction only	--	--	--	--	--	Translocase of chloroplast 159/132, membrane anchor domain;; AIG1 family;; 50S ribosome-binding GTPase	Translocase of chloroplast 90, chloroplastic OS=Arabidopsis thaliana OX=3702 GN=TOC90 PE=1 SV=1	S	Function unknown	PREDICTED: translocase of chloroplast 90, chloroplastic isoform X2 [Musa acuminata subsp. malaccensis]
Ma01_g00610	Ma01_g00610	32.7881	1239	23.327	1144	25.6064	1266	37.9221	2019	39.9054	1837	35.7801	1394	0.0543036	0.548383	normal	--	--	Cellular Component: integral component of membrane (GO:0016021);; Molecular Function: carbohydrate binding (GO:0030246);;	--	--	[S]	Function unknown	Protein of unknown function (DUF2012)	ER membrane protein complex subunit 7 homolog OS=Arabidopsis thaliana OX=3702 GN=At4g32130 PE=2 SV=1	S	Function unknown	PREDICTED: ER membrane protein complex subunit 7 homolog [Musa acuminata subsp. malaccensis]
Ma01_g00620	Ma01_g00620	3.31883	278	3.36885	370	3.38873	367	4.70058	510	2.77021	280	2.68619	277	0.854152	0.0917535	normal	[G]	Carbohydrate transport and metabolism	Molecular Function: inorganic phosphate transmembrane transporter activity (GO:0005315);; Cellular Component: plastid (GO:0009536);; Cellular Component: integral component of membrane (GO:0016021);; Biological Process: anion transmembrane transport (GO:0098656);;	K08193|0|mus:103981620|K08193 MFS transporter, ACS family, solute carrier family 17 (sodium-dependent inorganic phosphate cotransporter), other | (RefSeq) probable anion transporter 6, chloroplastic	--	[G]	Carbohydrate transport and metabolism	Major Facilitator Superfamily	Probable anion transporter 6, chloroplastic OS=Arabidopsis thaliana OX=3702 GN=ANTR6 PE=2 SV=1	G	Carbohydrate transport and metabolism	PREDICTED: probable anion transporter 6, chloroplastic [Musa acuminata subsp. malaccensis]
Ma01_g00630	Ma01_g00630	2.11749	160	1.95362	194	2.10714	210	1.08651	117	0.839161	79	0.732291	58	0.0420269	-1.13833	normal	--	--	--	--	--	--	--	SAM domain (Sterile alpha motif)	--	S	Function unknown	PREDICTED: uncharacterized protein LOC103981631 [Musa acuminata subsp. malaccensis]
Ma01_g00640	Ma01_g00640	0.251903	10	0.215698	12	0.296601	16	0.243145	14	0.177796	9	0.073676	4	--	--	--	--	--	--	--	--	--	--	--	--	--	--	PREDICTED: LOW QUALITY PROTEIN: uncharacterized protein LOC103982505 [Musa acuminata subsp. malaccensis]
Ma01_g00650	Ma01_g00650	0.347182	12	0.364119	16	0.301417	14	0	0	0.081303	4	0	0	--	--	--	--	--	--	--	--	--	--	PLATZ transcription factor	--	S	Function unknown	PREDICTED: uncharacterized protein LOC103981642 [Musa acuminata subsp. malaccensis]
Ma01_g00660	Ma01_g00660	0	0	0	0	0	0	0	0	0	0	0	0	--	--	--	--	--	--	--	--	--	--	--	--	--	--	--
Ma01_g00670	Ma01_g00670	11.5517	571	7.01639	456	7.20378	470	12.6546	893	8.1362	497	8.28274	427	0.480945	0.256558	normal	--	--	--	--	--	--	--	--	--	--	--	PREDICTED: uncharacterized protein LOC103981663 isoform X1 [Musa acuminata subsp. malaccensis]
Ma01_g00680	Ma01_g00680	14.2982	702	11.0621	715	11.8953	720	10.5619	718	8.58296	519	8.69909	435	0.460645	-0.339773	normal	[H]	Coenzyme transport and metabolism	Molecular Function: nucleotide binding (GO:0000166);; Biological Process: pyridine nucleotide biosynthetic process (GO:0019363);; Molecular Function: adenylyltransferase activity (GO:0070566);;	K06210|2.39153e-155|mus:103981688|K06210 nicotinamide mononucleotide adenylyltransferase [EC:2.7.7.1 2.7.7.18] | (RefSeq) nicotinamide/nicotinic acid mononucleotide adenylyltransferase isoform X1	Nicotinate and nicotinamide metabolism (ko00760)	[H]	Coenzyme transport and metabolism	Cytidylyltransferase-like	Nicotinamide/nicotinic acid mononucleotide adenylyltransferase OS=Oryza sativa subsp. japonica OX=39947 GN=Os02g0814900 PE=3 SV=2	H	Coenzyme transport and metabolism	PREDICTED: nicotinamide/nicotinic acid mononucleotide adenylyltransferase isoform X2 [Musa acuminata subsp. malaccensis]
Ma01_g00690	Ma01_g00690	27.834	1845	45.7977	3981	51.8748	4537	49.0136	4633	101.455	8296	96.872	6692	0.104613	1.04903	normal	--	--	Molecular Function: 3'-5'-exoribonuclease activity (GO:0000175);; Biological Process: nuclear-transcribed mRNA catabolic process, deadenylation-dependent decay (GO:0000288);; Molecular Function: nucleic acid binding (GO:0003676);; Cellular Component: nucleus (GO:0005634);; Cellular Component: CCR4-NOT complex (GO:0030014);;	--	--	[A]	RNA processing and modification	CAF1 family ribonuclease	Probable CCR4-associated factor 1 homolog 7 OS=Arabidopsis thaliana OX=3702 GN=CAF1-7 PE=2 SV=2	K	Transcription	PREDICTED: probable CCR4-associated factor 1 homolog 7 isoform X2 [Musa acuminata subsp. malaccensis]
Ma01_g00700	Ma01_g00700	8.99501	422	13.5747	869	13.0012	954	6.93115	593	4.89263	346	8.74148	537	0.255574	-0.510109	normal	--	--	--	K12581|0|mus:103981716|K12581 CCR4-NOT transcription complex subunit 7/8 | (RefSeq) probable CCR4-associated factor 1 homolog 7 isoform X2	--	--	--	--	Protein POLAR LOCALIZATION DURING ASYMMETRIC DIVISION AND REDISTRIBUTION OS=Arabidopsis thaliana OX=3702 GN=POLAR PE=2 SV=1	S	Function unknown	PREDICTED: protein POLAR LOCALIZATION DURING ASYMMETRIC DIVISION AND REDISTRIBUTION-like isoform X1 [Musa acuminata subsp. malaccensis]
Ma01_g00710	Ma01_g00710	11.0721	1175	5.09654	654	5.08044	681	7.95496	1166	6.5319	784	6.65331	688	0.884231	0.0417722	normal	--	--	Cellular Component: endoplasmic reticulum (GO:0005783);; Cellular Component: membrane part (GO:0044425);;	--	--	--	--	Reticulon	Reticulon-like protein B21 OS=Arabidopsis thaliana OX=3702 GN=RTNLB21 PE=2 SV=2	S	Function unknown	PREDICTED: reticulon-like protein B21 isoform X1 [Musa acuminata subsp. malaccensis]
Ma01_g00720	Ma01_g00720	39.6417	1745	24.6865	1426	25.7812	1494	48.5599	3050	29.8198	1631	29.2536	1357	0.372692	0.345518	normal	--	--	Molecular Function: transcription factor activity, sequence-specific DNA binding (GO:0003700);; Cellular Component: nucleus (GO:0005634);; Biological Process: defense response (GO:0006952);; Biological Process: gibberellin metabolic process (GO:0009685);;	--	--	--	--	WRKY DNA -binding domain	WRKY transcription factor WRKY71 OS=Oryza sativa subsp. indica OX=39946 GN=WRKY71 PE=1 SV=1	K	Transcription	PREDICTED: WRKY transcription factor WRKY71 [Musa acuminata subsp. malaccensis]
Ma01_g00730	Ma01_g00730	11.1544	705	7.41187	649	9.06216	836	2.69313	280	3.75359	336	4.10115	289	0.000418009	-1.21222	down	[M]	Cell wall/membrane/envelope biogenesis	Cellular Component: chloroplast thylakoid membrane (GO:0009535);; Biological Process: photosynthetic electron transport in photosystem I (GO:0009773);; Cellular Component: NAD(P)H dehydrogenase complex (plastoquinone) (GO:0010598);; Molecular Function: transferase activity, transferring glycosyl groups (GO:0016757);;	--	--	--	--	--	Photosynthetic NDH subunit of subcomplex B 1, chloroplastic OS=Arabidopsis thaliana OX=3702 GN=PNSB1 PE=2 SV=1	M	Cell wall/membrane/envelope biogenesis	PREDICTED: photosynthetic NDH subunit of subcomplex B 1, chloroplastic [Musa acuminata subsp. malaccensis]
Ma01_g00740	Ma01_g00740	34.5523	3355	35.8877	4571	35.4909	4549	38.6908	5352	40.7227	4882	41.5747	4164	0.432429	0.260397	normal	--	--	Cellular Component: integral component of membrane (GO:0016021);;	K17086|0|mus:103981766|K17086 transmembrane 9 superfamily member 2/4 | (RefSeq) transmembrane 9 superfamily member 9	--	[U]	Intracellular trafficking, secretion, and vesicular transport	Endomembrane protein 70	Transmembrane 9 superfamily member 10 OS=Arabidopsis thaliana OX=3702 GN=TMN10 PE=2 SV=1	S	Function unknown	PREDICTED: transmembrane 9 superfamily member 9 [Musa acuminata subsp. malaccensis]
Ma01_g00750	Ma01_g00750	10.55	926	9.54746	1098	10.4234	1206	6.96528	872	5.40723	585	5.31884	487	0.0350157	-0.711473	normal	--		Molecular Function: protein kinase activity (GO:0004672);; Cellular Component: membrane (GO:0016020);;	--	--	[T]	Signal transduction mechanisms	Protein kinase domain;; Protein tyrosine kinase	Putative receptor-like protein kinase At1g80870 OS=Arabidopsis thaliana OX=3702 GN=At1g80870 PE=3 SV=1	T	Signal transduction mechanisms	PREDICTED: putative receptor-like protein kinase At1g80870 isoform X1 [Musa acuminata subsp. malaccensis]
Ma01_g00760	Ma01_g00760	0.118862	3	0.082228	2	0.077869	2	0.031218	1	0.018095	1	0	0	--	--	--	--	--	--	--	--	--	--	--	--	--	--	--
Ma01_g00770	Ma01_g00770	1.87951	45	1.3216	46	1.19705	42	0.254902	12	0.569439	14	0.160238	5	--	--	--	--	--	--	--	--	--	--	--	--	--	--	--
Ma01_g00780	Ma01_g00780	0	0	0	0	0	0	0	0	0	0	0	0	--	--	--	--	--	--	--	--	--	--	--	--	--	--	--
Ma01_g00790	Ma01_g00790	2.20356	76	1.79251	81	1.70289	77	8.92981	434	6.05757	255	7.97231	284	3.89744e-06	2.0761	up	[O]	Posttranslational modification, protein turnover, chaperones	--	--	--	[O]	Posttranslational modification, protein turnover, chaperones	DnaJ domain	Chaperone protein dnaJ 8, chloroplastic OS=Arabidopsis thaliana OX=3702 GN=ATJ8 PE=2 SV=1	O	Posttranslational modification, protein turnover, chaperones	PREDICTED: chaperone protein dnaJ 8, chloroplastic-like [Musa acuminata subsp. malaccensis]
Ma01_g00800	Ma01_g00800	14.2851	402	14.2156	514	13.6724	490	16.1742	674	16.537	551	16.7066	487	0.472289	0.325646	normal	[J]	Translation, ribosomal structure and biogenesis	Molecular Function: structural constituent of ribosome (GO:0003735);; Cellular Component: ribosome (GO:0005840);; Biological Process: translation (GO:0006412);;	K02916|1.25081e-89|mus:103981806|K02916 large subunit ribosomal protein L35 | (RefSeq) 50S ribosomal protein L35, chloroplastic	Ribosome (ko03010)	--	--	Ribosomal protein L35	50S ribosomal protein L35, chloroplastic OS=Arabidopsis thaliana OX=3702 GN=RPL35 PE=2 SV=1	J	Translation, ribosomal structure and biogenesis	PREDICTED: 50S ribosomal protein L35, chloroplastic [Musa acuminata subsp. malaccensis]
Ma01_g00810	Ma01_g00810	27.9112	1681	29.4614	2425	29.8217	2445	15.5768	1392	11.9682	934	8.94817	602	1.86773e-05	-1.15193	down	--	--	Cellular Component: nucleus (GO:0005634);; Cellular Component: cytosol (GO:0005829);; Cellular Component: cilium (GO:0005929);; Biological Process: response to fungus (GO:0009620);; Molecular Function: phosphatidylinositol binding (GO:0035091);; Biological Process: protein localization to cilium (GO:0061512);;	--	--	[R]	General function prediction only	Tub family	Tubby-like protein 4 OS=Oryza sativa subsp. japonica OX=39947 GN=TULP4 PE=3 SV=2	S	Function unknown	PREDICTED: tubby-like protein 4 [Musa acuminata subsp. malaccensis]
Ma01_g00820	Ma01_g00820	18.0289	1887	8.5035	1148	10.0631	1409	19.1208	2796	16.3221	2172	14.9707	1746	0.0550069	0.585458	normal	[R]	General function prediction only	Molecular Function: ATP binding (GO:0005524);;	--	--	[R]	General function prediction only	AFG1-like ATPase	--	S	Function unknown	PREDICTED: lactation elevated protein 1-like [Musa acuminata subsp. malaccensis]
Ma01_g00830	Ma01_g00830	5.18968	283	4.52988	310	4.75639	330	2.89786	222	2.7742	175	2.95799	152	0.153757	-0.717466	normal	--	--	--	--	--	[R]	General function prediction only	--	--	--	--	PREDICTED: protein SIP5-like [Musa acuminata subsp. malaccensis]
Ma01_g00840	Ma01_g00840	30.3801	1465	17.6916	1118	17.2964	1102	65.3984	4466	76.6464	4541	74.3874	3743	3.67761e-15	1.81111	up	--	--	--	--	--	--	--	--	Transcription factor IBH1-like 1 OS=Arabidopsis thaliana OX=3702 GN=IBL1 PE=1 SV=1	S	Function unknown	PREDICTED: transcription factor IBH1 [Musa acuminata subsp. malaccensis]
Ma01_g00850	Ma01_g00850	4.76049	311	3.00524	273	2.87181	294	2.01134	156	2.29979	131	1.71338	131	0.032106	-1.03568	normal	[J]	Translation, ribosomal structure and biogenesis	Molecular Function: peptide alpha-N-acetyltransferase activity (GO:0004596);; Biological Process: N-terminal protein amino acid acetylation (GO:0006474);; Cellular Component: protein acetyltransferase complex (GO:0031248);;	--	--	--	--	Acetyltransferase (GNAT) family;; Acetyltransferase (GNAT) domain;; FR47-like protein	--	S	Function unknown	PREDICTED: uncharacterized protein LOC103981849 isoform X1 [Musa acuminata subsp. malaccensis]
Ma01_g00860	Ma01_g00860	5.70869	554	6.63388	801	6.68797	843	7.80397	1111	6.00235	704	5.9229	579	0.716573	0.148381	normal	[T]	Signal transduction mechanisms	Molecular Function: zinc ion binding (GO:0008270);; Biological Process: protein ubiquitination (GO:0016567);; Biological Process: single-organism process (GO:0044699);;	K19044|0|mus:103981865|K19044 E3 ubiquitin-protein ligase XBAT32/33 [EC:2.3.2.27] | (RefSeq) probable E3 ubiquitin-protein ligase XBOS32	--	--	--	Ankyrin repeats (3 copies);; Ankyrin repeat;; Ankyrin repeats (many copies);; Ankyrin repeats (many copies);; Ankyrin repeat	Probable E3 ubiquitin-protein ligase XBOS32 OS=Oryza sativa subsp. japonica OX=39947 GN=XBOS32 PE=2 SV=2	S	Function unknown	PREDICTED: probable E3 ubiquitin-protein ligase XBOS32 [Musa acuminata subsp. malaccensis]
Ma01_g00870	Ma01_g00870	0	0	0.129298	6	0.205111	9	0.398083	17	0.106659	4	0.096315	3	--	--	--	--	--	--	--	--	--	--	--	--	S	Function unknown	PREDICTED: uncharacterized protein LOC103982523 [Musa acuminata subsp. malaccensis]
Ma01_g00880	Ma01_g00880	0.992298	41	0.857191	46	0.764503	42	1.84337	108	1.48727	75	1.40572	60	0.146754	0.922626	normal	--	--	--	--	--	--	--	--	--	S	Function unknown	PREDICTED: uncharacterized protein LOC103981876 [Musa acuminata subsp. malaccensis]
Ma01_g00890	Ma01_g00890	5.75788	309	5.48631	386	5.38776	383	4.6026	355	6.27585	334	5.54346	262	0.814749	-0.137043	normal	[P]	Inorganic ion transport and metabolism	Molecular Function: FMN binding (GO:0010181);; Molecular Function: oxidoreductase activity (GO:0016491);; Biological Process: tetrapyrrole biosynthetic process (GO:0033014);; Cellular Component: chloroplast part (GO:0044434);; Biological Process: single-organism cellular process (GO:0044763);; Biological Process: oxidation-reduction process (GO:0055114);;	--	--	--	--	Protein of unknown function (DUF2470)	Glutamyl-tRNA reductase-binding protein, chloroplastic OS=Arabidopsis thaliana OX=3702 GN=GLUTRBP PE=1 SV=1	S	Function unknown	PREDICTED: glutamyl-tRNA reductase-binding protein, chloroplastic [Musa acuminata subsp. malaccensis]
Ma01_g00900	Ma01_g00900	12.2017	438	10.8531	511	9.90989	470	13.9051	712	8.72617	387	4.02529	151	0.853989	-0.237661	normal	--	--	Cellular Component: cell (GO:0005623);; Biological Process: cell redox homeostasis (GO:0045454);;	--	--	[OC]	Posttranslational modification, protein turnover, chaperones;; Energy production and conversion	Thioredoxin;; Phosducin	Thioredoxin domain-containing protein 9 homolog OS=Arabidopsis thaliana OX=3702 GN=At2g18990 PE=2 SV=1	O	Posttranslational modification, protein turnover, chaperones	PREDICTED: thioredoxin domain-containing protein 9 homolog [Musa acuminata subsp. malaccensis]
Ma01_g00910	Ma01_g00910	7.42382	1045	8.13089	1339	7.98264	1458	10.7315	2108	7.95909	1434	9.69559	1377	0.212075	0.395034	normal	--	--	Biological Process: proteolysis (GO:0006508);; Cellular Component: membrane (GO:0016020);; Biological Process: cellular protein metabolic process (GO:0044267);;	K11855|0|mus:103981903|K11855 ubiquitin carboxyl-terminal hydrolase 36/42 [EC:3.4.19.12] | (RefSeq) ubiquitin carboxyl-terminal hydrolase 18-like	--	[O]	Posttranslational modification, protein turnover, chaperones	Ubiquitin carboxyl-terminal hydrolase;; Ubiquitin carboxyl-terminal hydrolase;; MYND finger	Ubiquitin carboxyl-terminal hydrolase 19 OS=Arabidopsis thaliana OX=3702 GN=UBP19 PE=2 SV=2	O	Posttranslational modification, protein turnover, chaperones	PREDICTED: ubiquitin carboxyl-terminal hydrolase 18-like [Musa acuminata subsp. malaccensis]
Ma01_g00920	Ma01_g00920	9.2681	175	11.553	266	13.1526	302	1.75916	44	4.01118	87	2.82967	59	9.60073e-05	-1.86501	down	--	--	--	--	--	--	--	--	--	--	--	PREDICTED: uncharacterized protein LOC103981913 [Musa acuminata subsp. malaccensis]
Ma01_g00930	Ma01_g00930	6.68793	457	5.01961	450	5.79142	523	5.23002	510	4.30083	363	3.63416	259	0.545337	-0.332361	normal	--	--	Cellular Component: membrane (GO:0016020);;	--	--	--	--	--	Protein GLUTAMINE DUMPER 4 OS=Arabidopsis thaliana OX=3702 GN=GDU4 PE=2 SV=1	U	Intracellular trafficking, secretion, and vesicular transport	PREDICTED: protein GLUTAMINE DUMPER 3-like [Musa acuminata subsp. malaccensis]
Ma01_g00940	Ma01_g00940	3.25557	229	3.6421	331	2.92135	258	5.51569	657	10.6867	1135	11.2561	979	0.00214101	1.85458	up	[T]	Signal transduction mechanisms	Molecular Function: protein serine/threonine kinase activity (GO:0004674);; Molecular Function: ATP binding (GO:0005524);; Cellular Component: nucleus (GO:0005634);; Cellular Component: cytoplasm (GO:0005737);; Biological Process: protein phosphorylation (GO:0006468);; Biological Process: intracellular signal transduction (GO:0035556);;	K07198|0|mus:103981924|K07198 5'-AMP-activated protein kinase, catalytic alpha subunit [EC:2.7.11.11] | (RefSeq) CBL-interacting serine/threonine-protein kinase 21 isoform X2	Regulation of autophagy (ko04140)	[T]	Signal transduction mechanisms	Protein kinase domain;; Protein tyrosine kinase;; NAF domain;; Kinase-like;; RIO1 family;; Lipopolysaccharide kinase (Kdo/WaaP) family	CBL-interacting serine/threonine-protein kinase 21 OS=Arabidopsis thaliana OX=3702 GN=CIPK21 PE=1 SV=1	T	Signal transduction mechanisms	PREDICTED: CBL-interacting serine/threonine-protein kinase 21 isoform X2 [Musa acuminata subsp. malaccensis]
Ma01_g00950	Ma01_g00950	8.09909	634	7.55401	789	8.22149	837	10.7711	1168	8.41476	763	8.3851	658	0.57112	0.219038	normal	[G]	Carbohydrate transport and metabolism	Biological Process: carbohydrate metabolic process (GO:0005975);; Cellular Component: chloroplast (GO:0009507);; Molecular Function: kinase activity (GO:0016301);; Biological Process: phosphorylation (GO:0016310);; Molecular Function: phosphotransferase activity, alcohol group as acceptor (GO:0016773);;	--	--	[G]	Carbohydrate transport and metabolism	FGGY family of carbohydrate kinases, C-terminal domain;; FGGY family of carbohydrate kinases, N-terminal domain	--	G	Carbohydrate transport and metabolism	PREDICTED: FGGY carbohydrate kinase domain-containing protein isoform X2 [Musa acuminata subsp. malaccensis]
Ma01_g00960	Ma01_g00960	19.2755	1214	16.1007	1330	19.3366	1606	47.0486	4224	45.2424	3514	46.8613	3075	2.03704e-09	1.4248	up	--	--	Cellular Component: membrane (GO:0016020);; Biological Process: vesicle-mediated transport (GO:0016192);; Cellular Component: cell part (GO:0044464);;	--	--	--	--	Syntaxin 6, N-terminal	--	S	Function unknown	PREDICTED: uncharacterized protein LOC103981948 [Musa acuminata subsp. malaccensis]
Ma01_g00970	Ma01_g00970	11.1883	577	10.1379	691	12.6516	889	12.4912	894	12.6352	810	12.4017	666	0.69325	0.189719	normal	--	--	Biological Process: metabolic process (GO:0008152);; Cellular Component: chloroplast thylakoid membrane (GO:0009535);; Cellular Component: chloroplast stroma (GO:0009570);; Biological Process: response to cytokinin (GO:0009735);; Cellular Component: chloroplast envelope (GO:0009941);; Cellular Component: stromule (GO:0010319);; Molecular Function: amino acid binding (GO:0016597);;	--	--	--	--	--	ACT domain-containing protein DS12, chloroplastic OS=Oryza sativa subsp. japonica OX=39947 GN=Os08g0242700 PE=4 SV=2	S	Function unknown	PREDICTED: ACT domain-containing protein DS12, chloroplastic isoform X1 [Musa acuminata subsp. malaccensis]
Ma01_g00980	Ma01_g00980	0	0	0	0	0.182135	4	0.07007	2	0	0	0	0	--	--	--	--	--	--	--	--	--	--	--	--	--	--	--
Ma01_g00990	Ma01_g00990	15.0002	2016	18.0153	3175	16.8492	2988	28.7601	5511	39.1877	6496	40.3389	5650	1.74451e-05	1.19181	up	[P]	Inorganic ion transport and metabolism	Molecular Function: ATP binding (GO:0005524);; Biological Process: ATP biosynthetic process (GO:0006754);; Molecular Function: hydrogen-exporting ATPase activity, phosphorylative mechanism (GO:0008553);; Cellular Component: integral component of membrane (GO:0016021);; Molecular Function: metal ion binding (GO:0046872);; Biological Process: hydrogen ion transmembrane transport (GO:1902600);;	K01535|0|mus:103981973|K01535 H+-transporting ATPase [EC:3.6.3.6] | (RefSeq) plasma membrane ATPase-like	Oxidative phosphorylation (ko00190)	[P]	Inorganic ion transport and metabolism	E1-E2 ATPase;; haloacid dehalogenase-like hydrolase;; Cation transporter/ATPase, N-terminus;; haloacid dehalogenase-like hydrolase	Plasma membrane ATPase 4 OS=Nicotiana plumbaginifolia OX=4092 GN=PMA4 PE=2 SV=1	P	Inorganic ion transport and metabolism	PREDICTED: plasma membrane ATPase-like [Musa acuminata subsp. malaccensis]
Ma01_g01000	Ma01_g01000	0.708682	68	0.898556	113	1.09197	138	0.597643	82	0.952902	113	1.02963	103	0.952	0.0126192	normal	--	--	--	--	--	--	--	Transcriptional regulator of RNA polII, SAGA, subunit	--	S	Function unknown	PREDICTED: uncharacterized protein LOC103981982 [Musa acuminata subsp. malaccensis]
Ma01_g01010	Ma01_g01010	0.97899	90	0.466387	57	0.615445	75	1.01936	134	0.563239	64	0.758562	73	0.674202	0.269599	normal	--	--	--	--	--	--	--	--	--	S	Function unknown	PREDICTED: uncharacterized protein LOC104000157 [Musa acuminata subsp. malaccensis]
Ma01_g01020	Ma01_g01020	0	0	0	0	0	0	0	0	0	0	0	0	--	--	--	--	--	--	--	--	--	--	Plant calmodulin-binding domain	--	S	Function unknown	PREDICTED: uncharacterized protein LOC108951984 [Musa acuminata subsp. malaccensis]
Ma01_g01030	Ma01_g01030	33.6366	1460	16.4581	937	17.9454	1028	18.2261	1128	14.8038	793	12.8079	580	0.478881	-0.481092	normal	[G]	Carbohydrate transport and metabolism	Molecular Function: hydrolase activity, hydrolyzing O-glycosyl compounds (GO:0004553);; Cellular Component: cell wall (GO:0005618);; Biological Process: xyloglucan metabolic process (GO:0010411);; Molecular Function: xyloglucan:xyloglucosyl transferase activity (GO:0016762);; Biological Process: cell wall biogenesis (GO:0042546);; Cellular Component: apoplast (GO:0048046);; Biological Process: ce…	K08235|0|mus:103982002|K08235 xyloglucan:xyloglucosyl transferase [EC:2.4.1.207] | (RefSeq) probable xyloglucan endotransglucosylase/hydrolase protein 7	--	--	--	Glycosyl hydrolases family 16;; Xyloglucan endo-transglycosylase (XET) C-terminus	Probable xyloglucan endotransglucosylase/hydrolase protein 6 OS=Arabidopsis thaliana OX=3702 GN=XTH6 PE=2 SV=2	G	Carbohydrate transport and metabolism	PREDICTED: probable xyloglucan endotransglucosylase/hydrolase protein 7 [Musa acuminata subsp. malaccensis]
Ma01_g01040	Ma01_g01040	0.115628	4	0	0	0.105283	5	0.034791	2	0	0	0	0	--	--	--	--	--	Molecular Function: transcription factor activity, sequence-specific DNA binding (GO:0003700);; Cellular Component: nucleus (GO:0005634);; Biological Process: regulation of transcription, DNA-templated (GO:0006355);; Molecular Function: sequence-specific DNA binding (GO:0043565);;	--	--	[K]	Transcription	Homeobox domain;; Homeobox associated leucine zipper	Homeobox-leucine zipper protein HAT14 OS=Arabidopsis thaliana OX=3702 GN=HAT14 PE=2 SV=3	K	Transcription	PREDICTED: homeobox-leucine zipper protein HOX19-like [Musa acuminata subsp. malaccensis]
Ma01_g01050	Ma01_g01050	20.423	540	13.0944	458	15.1844	524	10.0509	474	9.66701	300	6.89867	239	0.206647	-0.595379	normal	[O]	Posttranslational modification, protein turnover, chaperones	Cellular Component: vacuole (GO:0005773);; Cellular Component: endoplasmic reticulum (GO:0005783);; Cellular Component: Golgi apparatus (GO:0005794);; Molecular Function: electron carrier activity (GO:0009055);; Molecular Function: protein disulfide oxidoreductase activity (GO:0015035);; Biological Process: cell redox homeostasis (GO:0045454);; Biological Process: oxidation-reduction process (GO:…	K03676|2.94856e-58|mus:103990592|K03676 glutaredoxin 3 | (RefSeq) glutaredoxin-C8	--	[O]	Posttranslational modification, protein turnover, chaperones	Glutaredoxin	Glutaredoxin-C8 OS=Oryza sativa subsp. japonica OX=39947 GN=GRXC8 PE=2 SV=2	O	Posttranslational modification, protein turnover, chaperones	PREDICTED: glutaredoxin-C8-like [Musa acuminata subsp. malaccensis]
Ma01_g01060	Ma01_g01060	6.61015	217	6.62238	285	5.94363	258	6.16465	289	8.56331	347	8.69842	298	0.539912	0.366818	normal	--	--	--	--	--	--	--	--	--	--	--	PREDICTED: uncharacterized protein LOC103982009 [Musa acuminata subsp. malaccensis]
Ma01_g01070	Ma01_g01070	5.466	135	7.94521	257	6.80258	222	4.82404	170	6.50152	198	7.06996	182	0.870419	-0.0664976	normal	--	--	Molecular Function: aminoacyl-tRNA hydrolase activity (GO:0004045);;	--	--	[S]	Function unknown	Peptidyl-tRNA hydrolase PTH2	--	S	Function unknown	PREDICTED: putative peptidyl-tRNA hydrolase PTRHD1 [Musa acuminata subsp. malaccensis]
Ma01_g01080	Ma01_g01080	20.9532	308	16.105	310	19.1783	372	24.3563	510	21.7166	393	17.1249	262	0.603004	0.244356	normal	--	--	--	--	--	--	--	--	--	--	--	PREDICTED: uncharacterized protein LOC109505440 [Elaeis guineensis]
Ma01_g01090	Ma01_g01090	0.576094	6	0.258924	4	0	0	0	0	0	0	0	0	--	--	--	--	--	--	--	--	--	--	--	--	--	--	--
Ma01_g01100	Ma01_g01100	9.45804	480	10.7785	707	9.55291	633	11.6595	861	12.859	769	10.1661	547	0.479853	0.295922	normal	--	--	Biological Process: protein polyubiquitination (GO:0000209);; Molecular Function: ATP binding (GO:0005524);; Cellular Component: nucleus (GO:0005634);; Cellular Component: cytoplasm (GO:0005737);; Biological Process: ubiquitin-dependent protein catabolic process (GO:0006511);; Molecular Function: ubiquitin protein ligase binding (GO:0031625);; Molecular Function: ubiquitin protein ligase activity…	K10583|2.56415e-169|mus:103982038|K10583 ubiquitin-conjugating enzyme E2 S [EC:2.3.2.23] | (RefSeq) ubiquitin-conjugating enzyme E2 22	Ubiquitin mediated proteolysis (ko04120)	[O]	Posttranslational modification, protein turnover, chaperones	Ubiquitin-conjugating enzyme	Ubiquitin-conjugating enzyme E2 22 OS=Arabidopsis thaliana OX=3702 GN=UBC22 PE=1 SV=1	O	Posttranslational modification, protein turnover, chaperones	PREDICTED: ubiquitin-conjugating enzyme E2 22 [Musa acuminata subsp. malaccensis]
Ma01_g01110	Ma01_g01110	0.698172	34	0.522374	34	0.881252	57	6.57221	456	8.23725	495	7.51777	382	3.22985e-15	3.47987	up	--	--	Cellular Component: intracellular (GO:0005622);; Molecular Function: zinc ion binding (GO:0008270);;	--	--	--	--	--	B-box zinc finger protein 32 OS=Arabidopsis thaliana OX=3702 GN=BBX32 PE=1 SV=1	S	Function unknown	PREDICTED: B-box zinc finger protein 32-like [Musa acuminata subsp. malaccensis]
Ma01_g01120	Ma01_g01120	0	0	0.082435	4	0	0	0	0	0.081571	4	0.037911	2	--	--	--	--	--	--	--	--	[G]	Carbohydrate transport and metabolism	Core-2/I-Branching enzyme	Beta-glucuronosyltransferase GlcAT14A OS=Arabidopsis thaliana OX=3702 GN=GLCAT14A PE=2 SV=1	S	Function unknown	PREDICTED: beta-glucuronosyltransferase GlcAT14A-like [Phoenix dactylifera]
Ma01_g01130	Ma01_g01130	15.0061	1416	20.5399	2232	19.1831	2243	13.3384	1714	16.0889	1729	13.034	1206	0.353681	-0.286961	normal	--	--	Biological Process: proteolysis (GO:0006508);; Molecular Function: peptidase activity (GO:0008233);; Cellular Component: integral component of membrane (GO:0016021);;	--	--	--	--	--	Uncharacterized membrane protein At1g16860 OS=Arabidopsis thaliana OX=3702 GN=At1g16860 PE=1 SV=1	--	--	PREDICTED: uncharacterized membrane protein At1g16860-like [Musa acuminata subsp. malaccensis]
Ma01_g01140	Ma01_g01140	7.76796	582	6.84182	677	7.52525	747	4.14822	451	4.87698	453	4.76841	374	0.114005	-0.596915	normal	--	--	--	--	--	--	--	PHD-finger;; ELM2 domain	--	S	Function unknown	PREDICTED: uncharacterized protein LOC103982086 isoform X1 [Musa acuminata subsp. malaccensis]
Ma01_g01150	Ma01_g01150	0	0	0	0	0	0	0	0	0	0	0	0	--	--	--	--	--	--	--	--	--	--	--	--	T	Signal transduction mechanisms	PREDICTED: uncharacterized protein LOC103982410 [Musa acuminata subsp. malaccensis]
Ma01_g01160	Ma01_g01160	11.844	225	7.45034	188	4.93795	126	7.46405	178	16.6491	344	13.1524	230	0.462355	0.519152	normal	--	--	--	--	--	--	--	--	--	--	--	PREDICTED: uncharacterized protein LOC103705182 [Phoenix dactylifera]
Ma01_g01170	Ma01_g01170	0.975969	15	2.83173	55	2.30722	45	3.71857	78	8.00663	145	0.087237	2	0.601547	0.985058	normal	--	--	--	--	--	--	--	--	--	--	--	--
Ma01_g01180	Ma01_g01180	12.8386	643	13.7264	852	10.5033	701	22.0596	1549	22.1445	1336	22.9308	1145	0.00195844	0.915443	normal	--	--	Cellular Component: integral component of membrane (GO:0016021);;	--	--	--	--	--	--	S	Function unknown	PREDICTED: uncharacterized protein LOC103982128 isoform X2 [Musa acuminata subsp. malaccensis]
Ma01_g01190	Ma01_g01190	0.255502	22	0.348016	40	0.454023	52	1.05904	128	1.03595	107	1.37686	85	0.00999668	1.55711	up	[L]	Replication, recombination and repair	Molecular Function: DNA photolyase activity (GO:0003913);; Biological Process: DNA repair (GO:0006281);;	K01669|0|mus:103982147|K01669 deoxyribodipyrimidine photo-lyase [EC:4.1.99.3] | (RefSeq) cryptochrome DASH, chloroplastic/mitochondrial isoform X2	--	[LT]	Replication, recombination and repair;; Signal transduction mechanisms	FAD binding domain of DNA photolyase;; DNA photolyase	Cryptochrome DASH, chloroplastic/mitochondrial OS=Oryza sativa subsp. japonica OX=39947 GN=CRYD PE=2 SV=1	L	Replication, recombination and repair	PREDICTED: cryptochrome DASH, chloroplastic/mitochondrial isoform X2 [Musa acuminata subsp. malaccensis]
Ma01_g01200	Ma01_g01200	66.7033	6205	68.8159	8396	66.3491	8145	93.4241	12395	113.953	13079	116.852	11330	0.0114871	0.759299	normal	[C]	Energy production and conversion	Molecular Function: ATP binding (GO:0005524);; Biological Process: ATP hydrolysis coupled proton transport (GO:0015991);; Cellular Component: proton-transporting V-type ATPase, V1 domain (GO:0033180);; Biological Process: ATP metabolic process (GO:0046034);; Molecular Function: proton-transporting ATPase activity, rotational mechanism (GO:0046961);;	K02145|0|mus:103982160|K02145 V-type H+-transporting ATPase subunit A [EC:3.6.3.14] | (RefSeq) V-type proton ATPase catalytic subunit A	Oxidative phosphorylation (ko00190);; Phagosome (ko04145)	[C]	Energy production and conversion	ATP synthase alpha/beta family, nucleotide-binding domain;; ATPsynthase alpha/beta subunit N-term extension;; ATP synthase alpha/beta family, beta-barrel domain	V-type proton ATPase catalytic subunit A OS=Daucus carota OX=4039 PE=2 SV=1	C	Energy production and conversion	PREDICTED: V-type proton ATPase catalytic subunit A [Musa acuminata subsp. malaccensis]
Ma01_g01210	Ma01_g01210	0.087464	3	0.062909	2	0.132569	5	0	0	0	0	0	0	--	--	--	--	--	Biological Process: response to auxin (GO:0009733);;	K14488|8.18087e-64|mus:103982168|K14488 SAUR family protein | (RefSeq) auxin-induced protein 15A-like	Plant hormone signal transduction (ko04075)	--	--	Auxin responsive protein	Auxin-responsive protein SAUR71 OS=Arabidopsis thaliana OX=3702 GN=SAUR71 PE=2 SV=1	S	Function unknown	PREDICTED: auxin-induced protein 15A-like [Musa acuminata subsp. malaccensis]
Ma01_g01220	Ma01_g01220	0	0	0.099886	4	0	0	0.128848	6	0	0	0	0	--	--	--	--	--	--	--	--	--	--	--	--	--	--	PREDICTED: uncharacterized protein LOC103982179 isoform X2 [Musa acuminata subsp. malaccensis]
Ma01_g01230	Ma01_g01230	60.4274	8274	79.0236	14192	77.6144	14023	64.2422	12546	77.7056	13128	78.7211	11235	0.905346	0.0943728	normal	--	--	Cellular Component: proteasome complex (GO:0000502);; Cellular Component: integral component of membrane (GO:0016021);; Molecular Function: enzyme regulator activity (GO:0030234);; Biological Process: regulation of protein catabolic process (GO:0042176);; Biological Process: regulation of catalytic activity (GO:0050790);;	K03032|0|mus:103982186|K03032 26S proteasome regulatory subunit N2 | (RefSeq) 26S proteasome non-ATPase regulatory subunit 1 homolog A-like	Proteasome (ko03050)	[O]	Posttranslational modification, protein turnover, chaperones	Proteasome/cyclosome repeat;; HEAT repeats	26S proteasome non-ATPase regulatory subunit 1 homolog A OS=Arabidopsis thaliana OX=3702 GN=RPN2A PE=1 SV=1	O	Posttranslational modification, protein turnover, chaperones	PREDICTED: 26S proteasome non-ATPase regulatory subunit 1 homolog A-like [Musa acuminata subsp. malaccensis]
Ma01_g01240	Ma01_g01240	7.1287	599	6.04923	715	6.2347	689	7.48643	984	6.92494	870	7.62424	774	0.244733	0.436639	normal	--	--	--	K20102|0|mus:103982196|K20102 YTH domain-containing family protein | (RefSeq) uncharacterized protein LOC103982196 isoform X1	--	[R]	General function prediction only	YT521-B-like domain	26S proteasome non-ATPase regulatory subunit 1 homolog A OS=Arabidopsis thaliana OX=3702 GN=RPN2A PE=1 SV=1	S	Function unknown	PREDICTED: uncharacterized protein LOC103982196 isoform X1 [Musa acuminata subsp. malaccensis]
Ma01_g01250	Ma01_g01250	2.58928	190	3.27113	312	3.60101	350	3.62652	378	3.833	347	3.88423	296	0.581167	0.331093	normal	--	--	--	K20102|0|mus:103982219|K20102 YTH domain-containing family protein | (RefSeq) uncharacterized protein LOC103982219 isoform X1	--	[R]	General function prediction only	YT521-B-like domain	30-kDa cleavage and polyadenylation specificity factor 30 OS=Arabidopsis thaliana OX=3702 GN=CPSF30 PE=1 SV=1	G	Carbohydrate transport and metabolism	PREDICTED: uncharacterized protein LOC103982219 isoform X2 [Musa acuminata subsp. malaccensis]
Ma01_g01260	Ma01_g01260	3.06642	220	2.16249	200	3.75189	354	6.20531	588	6.09323	524	6.0549	441	0.00796294	1.0578	up	[G]	Carbohydrate transport and metabolism	Cellular Component: integral component of membrane (GO:0016021);; Molecular Function: substrate-specific transmembrane transporter activity (GO:0022891);; Biological Process: transmembrane transport (GO:0055085);;	--	--	[R]	General function prediction only	Sugar (and other) transporter;; Major Facilitator Superfamily	Organic cation/carnitine transporter 7 OS=Arabidopsis thaliana OX=3702 GN=OCT7 PE=2 SV=1	G	Carbohydrate transport and metabolism	PREDICTED: organic cation/carnitine transporter 7 isoform X1 [Musa acuminata subsp. malaccensis]
Ma01_g01270	Ma01_g01270	0.765273	43	0.893884	66	0.835971	59	1.5296	112	1.76036	113	1.36991	74	0.17742	0.875141	normal	[T]	Signal transduction mechanisms	Molecular Function: protein serine/threonine phosphatase activity (GO:0004722);; Biological Process: protein dephosphorylation (GO:0006470);; Cellular Component: plastid (GO:0009536);; Molecular Function: metal ion binding (GO:0046872);;	K17506|0|mus:103982244|K17506 protein phosphatase 1L [EC:3.1.3.16] | (RefSeq) probable protein phosphatase 2C 44	--	[T]	Signal transduction mechanisms	Protein phosphatase 2C	Probable protein phosphatase 2C 44 OS=Oryza sativa subsp. japonica OX=39947 GN=Os04g0609600 PE=2 SV=1	T	Signal transduction mechanisms	PREDICTED: probable protein phosphatase 2C 44 [Musa acuminata subsp. malaccensis]
Ma01_g01280	Ma01_g01280	38.0915	8982	37.7173	10710	39.1447	11148	24.433	7598	26.6566	6268	28.5039	5585	0.0283833	-0.622448	normal	--	--	--	K12821|0|mus:103982252|K12821 pre-mRNA-processing factor 40 | (RefSeq) pre-mRNA-processing protein 40A-like isoform X1	Spliceosome (ko03040)	[A]	RNA processing and modification	FF domain;; WW domain	Pre-mRNA-processing protein 40A OS=Arabidopsis thaliana OX=3702 GN=PRP40A PE=1 SV=1	A	RNA processing and modification	PREDICTED: pre-mRNA-processing protein 40A-like isoform X2 [Musa acuminata subsp. malaccensis]
Ma01_g01290	Ma01_g01290	1.21688	203	1.27052	279	1.46432	322	1.10461	263	1.3339	275	2.21362	386	0.704195	0.316431	normal	--	--	--	--	--	--	--	--	--	--	--	--
Ma01_g01300	Ma01_g01300	0	0	0	0	0	0	0	0	0	0	0	0	--	--	--	--	--	--	--	--	--	--	--	--	--	--	--
Ma01_g01310	Ma01_g01310	0	0	0	0	0	0	0	0	0	0	0	0	--	--	--	--	--	--	--	--	--	--	--	--	--	--	--
Ma01_g01320	Ma01_g01320	6.56939	635	6.63928	837	6.65361	847	5.32978	737	5.54191	672	4.25237	427	0.478881	-0.307649	normal	[S]	Function unknown	Molecular Function: ATP binding (GO:0005524);; Cellular Component: plasma membrane (GO:0005886);; Biological Process: stem vascular tissue pattern formation (GO:0010222);; Biological Process: cotyledon vascular tissue pattern formation (GO:0010588);; Cellular Component: integral component of membrane (GO:0016021);; Molecular Function: ATPase activity, coupled to transmembrane movement of substanc…	--	--	[Q]	Secondary metabolites biosynthesis, transport and catabolism	ABC-2 type transporter;; ABC transporter;; AAA domain, putative AbiEii toxin, Type IV TA system	ABC transporter G family member 14 OS=Arabidopsis thaliana OX=3702 GN=ABCG14 PE=2 SV=1	V	Defense mechanisms	PREDICTED: ABC transporter G family member 14 [Musa acuminata subsp. malaccensis]
Ma01_g01330	Ma01_g01330	0	0	0	0	0	0	0	0	0	0	0	0	--	--	--	--	--	--	K03086|4.23556e-07|gra:105792650|K03086 RNA polymerase primary sigma factor | (RefSeq) RNA polymerase sigma factor sigB-like	--	--	--	--	RNA polymerase sigma factor sigB OS=Arabidopsis thaliana OX=3702 GN=SIGB PE=2 SV=2	--	--	sigma factor [Francoa sonchifolia]
Ma01_g01340	Ma01_g01340	39.5532	2123	36.7774	2589	35.9753	2548	58.8136	4502	53.8711	3567	53.865	3013	0.0112132	0.64373	normal	--	--	--	--	--	--	--	F-box-like;; F-box domain;; UL92 family	F-box protein SKIP31 OS=Arabidopsis thaliana OX=3702 GN=SKIP31 PE=1 SV=1	S	Function unknown	PREDICTED: F-box protein SKIP31 [Musa acuminata subsp. malaccensis]
Ma01_g01350	Ma01_g01350	9.52424	1236	7.96705	1338	8.84741	1508	6.30915	1177	7.57682	1195	6.76659	912	0.448573	-0.269436	normal	--	--	Biological Process: regulation of transcription, DNA-templated (GO:0006355);; Molecular Function: zinc ion binding (GO:0008270);;	--	--	--	--	MULE transposase domain;; FAR1 DNA-binding domain;; SWIM zinc finger	Protein FAR1-RELATED SEQUENCE 5 OS=Arabidopsis thaliana OX=3702 GN=FRS5 PE=1 SV=1	--	--	PREDICTED: protein FAR1-RELATED SEQUENCE 5-like [Musa acuminata subsp. malaccensis]
Ma01_g01360	Ma01_g01360	0.182191	11	0.336014	23	0.510163	33	1.11316	75	0.920526	53	0.681813	36	--	--	--	[S]	Function unknown	Cellular Component: membrane (GO:0016020);;	--	--	--	--	Uncharacterized protein family, UPF0114	--	S	Function unknown	PREDICTED: uncharacterized protein LOC103982299 isoform X1 [Musa acuminata subsp. malaccensis]
Ma01_g01370	Ma01_g01370	3.88065	357	2.90602	346	3.77639	444	5.50192	666	4.34542	436	4.51603	380	0.368291	0.386606	normal	--	--	--	--	--	[R]	General function prediction only	PPR repeat family;; PPR repeat;; PPR repeat;; Pentatricopeptide repeat domain;; Pentacotripeptide-repeat region of PRORP;; Domain of unknown function (DUF3368)	Pentatricopeptide repeat-containing protein At5g42310, chloroplastic OS=Arabidopsis thaliana OX=3702 GN=CRP1 PE=2 SV=1	S	Function unknown	PREDICTED: pentatricopeptide repeat-containing protein At5g42310, mitochondrial-like isoform X2 [Musa acuminata subsp. malaccensis]
Ma01_g01380	Ma01_g01380	4.06489	328	3.70772	391	3.85044	407	6.60552	753	4.37929	433	4.36906	351	0.262339	0.451943	normal	[K]	Transcription	Molecular Function: DNA binding (GO:0003677);; Molecular Function: transcription factor activity, sequence-specific DNA binding (GO:0003700);; Biological Process: DNA-templated transcription, initiation (GO:0006352);; Biological Process: regulation of transcription, DNA-templated (GO:0006355);; Molecular Function: sigma factor activity (GO:0016987);;	K03086|0|mus:103982338|K03086 RNA polymerase primary sigma factor | (RefSeq) RNA polymerase sigma factor sigA	--	--	--	Sigma-70 region 3;; Sigma-70 region 2;; Sigma-70, region 4	RNA polymerase sigma factor sigA OS=Arabidopsis thaliana OX=3702 GN=SIGA PE=1 SV=1	K	Transcription	PREDICTED: RNA polymerase sigma factor sigA [Musa acuminata subsp. malaccensis]
Ma01_g01390	Ma01_g01390	21.3308	1029	6.02508	386	6.01148	386	29.4451	2022	12.4018	738	11.9025	598	0.395001	0.776858	normal	[IQR]	Lipid transport and metabolism;; Secondary metabolites biosynthesis, transport and catabolism;; General function prediction only	Cellular Component: integral component of membrane (GO:0016021);; Molecular Function: oxidoreductase activity (GO:0016491);; Biological Process: oxidation-reduction process (GO:0055114);;	K04708|0|mus:103982361|K04708 3-dehydrosphinganine reductase [EC:1.1.1.102] | (RefSeq) 3-dehydrosphinganine reductase TSC10A-like	Sphingolipid metabolism (ko00600)	[Q]	Secondary metabolites biosynthesis, transport and catabolism	short chain dehydrogenase;; Enoyl-(Acyl carrier protein) reductase;; KR domain;; NAD dependent epimerase/dehydratase family	3-dehydrosphinganine reductase TSC10A OS=Arabidopsis thaliana OX=3702 GN=TSC10A PE=1 SV=1	S	Function unknown	PREDICTED: 3-dehydrosphinganine reductase TSC10A-like [Musa acuminata subsp. malaccensis]
Ma01_g01400	Ma01_g01400	28.1665	1697	21.82	1725	22.5238	1791	14.7758	1270	11.6312	865	10.9679	689	0.00268689	-0.878153	normal	--	--	Cellular Component: integral component of membrane (GO:0016021);;	--	--	--	--	--	--	S	Function unknown	PREDICTED: uncharacterized protein LOC103982372 [Musa acuminata subsp. malaccensis]
Ma01_g01410	Ma01_g01410	37.0416	5209	38.1773	7041	38.0041	7052	36.2943	7279	40.4907	7025	40.414	5924	0.775217	0.124636	normal	--	--	Biological Process: intracellular protein transport (GO:0006886);; Biological Process: ER to Golgi vesicle-mediated transport (GO:0006888);; Biological Process: endoplasmic reticulum organization (GO:0007029);; Biological Process: Golgi organization (GO:0007030);; Molecular Function: zinc ion binding (GO:0008270);; Biological Process: regulation of cell size (GO:0008361);; Biological Process: cel…	K14007|0|mus:103982380|K14007 protein transport protein SEC24 | (RefSeq) protein transport protein Sec24-like At3g07100	Protein processing in endoplasmic reticulum (ko04141)	[U]	Intracellular trafficking, secretion, and vesicular transport	Sec23/Sec24 trunk domain;; Sec23/Sec24 helical domain;; Sec23/Sec24 beta-sandwich domain;; Sec23/Sec24 zinc finger;; Gelsolin repeat	Protein transport protein Sec24-like At3g07100 OS=Arabidopsis thaliana OX=3702 GN=At3g07100 PE=2 SV=2	U	Intracellular trafficking, secretion, and vesicular transport	PREDICTED: protein transport protein Sec24-like At3g07100 [Musa acuminata subsp. malaccensis]
Ma01_g01420	Ma01_g01420	0	0	0	0	0	0	0	0	0	0	0	0	--	--	--	--	--	--	K02985|1.8627e-07|cam:101504926|K02985 small subunit ribosomal protein S3e | (RefSeq) 40S ribosomal protein S3-1-like	Ribosome (ko03010)	[J]	Translation, ribosomal structure and biogenesis	--	40S ribosomal protein S3-1 OS=Arabidopsis thaliana OX=3702 GN=RPS3A PE=1 SV=1	--	--	40S ribosomal protein s3-3-like, partial [Trifolium pratense]
Ma01_g01430	Ma01_g01430	0	0	0	0	0.006974	1	0.038715	4	0.031559	3	0.061214	4	--	--	--	--	--	--	--	--	--	--	No apical meristem (NAM) protein	NAC domain-containing protein 41 OS=Arabidopsis thaliana OX=3702 GN=NAC041 PE=2 SV=1	K	Transcription	PREDICTED: uncharacterized protein LOC103982574 [Musa acuminata subsp. malaccensis]
Ma01_g01440	Ma01_g01440	0	0	0	0	0.025634	1	0.047433	2	0	0	0.09649	2	--	--	--	--	--	--	--	--	--	--	No apical meristem (NAM) protein	NAC domain-containing protein 41 OS=Arabidopsis thaliana OX=3702 GN=NAC041 PE=2 SV=1	K	Transcription	PREDICTED: NAC domain-containing protein 41-like, partial [Musa acuminata subsp. malaccensis]
Ma01_g01450	Ma01_g01450	0	0	0	0	0	0	0	0	0	0	0	0	--	--	--	--	--	--	--	--	--	--	--	--	--	--	--
Ma01_g01460	Ma01_g01460	431.681	9294	247.54	6990	342.381	9727	361.617	11104	222.919	5922	151.448	3399	0.603673	-0.393506	normal	[I]	Lipid transport and metabolism	Molecular Function: fatty-acyl-CoA binding (GO:0000062);; Biological Process: transport (GO:0006810);; Molecular Function: lipid binding (GO:0008289);;	K08762|2.03822e-55|mus:103982409|K08762 diazepam-binding inhibitor (GABA receptor modulator, acyl-CoA-binding protein) | (RefSeq) acyl-CoA-binding protein	--	[I]	Lipid transport and metabolism	Acyl CoA binding protein	Acyl-CoA-binding protein OS=Ricinus communis OX=3988 PE=3 SV=1	I	Lipid transport and metabolism	PREDICTED: acyl-CoA-binding protein [Musa acuminata subsp. malaccensis]
Ma01_g01470	Ma01_g01470	0	0	0	0	0	0	0	0	0	0	0	0	--	--	--	--	--	--	--	--	--	--	--	--	--	--	--
Ma01_g01480	Ma01_g01480	5.28713	279	4.19875	315	4.03831	325	5.24521	353	2.90537	191	3.83173	187	0.614162	-0.321361	normal	--	--	Cellular Component: integral component of membrane (GO:0016021);;	--	--	--	--	Protein of unknown function (DUF1218)	--	S	Function unknown	PREDICTED: uncharacterized protein LOC103982419 isoform X1 [Musa acuminata subsp. malaccensis]
Ma01_g01490	Ma01_g01490	5.07252	293	4.95614	383	4.82287	367	6.56553	549	9.18464	602	9.84686	576	0.0485051	0.801316	normal	--	--	Cellular Component: nucleus (GO:0005634);; Cellular Component: cytoplasm (GO:0005737);; Biological Process: apoptotic process (GO:0006915);; Biological Process: multicellular organism development (GO:0007275);; Molecular Function: zinc ion binding (GO:0008270);; Molecular Function: ligase activity (GO:0016874);; Biological Process: protein ubiquitination involved in ubiquitin-dependent protein ca…	K04506|0|mus:103982429|K04506 E3 ubiquitin-protein ligase SIAH1 [EC:2.3.2.27] | (RefSeq) E3 ubiquitin-protein ligase SINAT2	Ubiquitin mediated proteolysis (ko04120)	[R]	General function prediction only	Seven in absentia protein family	E3 ubiquitin-protein ligase SINAT2 OS=Arabidopsis thaliana OX=3702 GN=SINAT2 PE=1 SV=1	O	Posttranslational modification, protein turnover, chaperones	PREDICTED: E3 ubiquitin-protein ligase SINAT2 [Musa acuminata subsp. malaccensis]
Ma01_g01500	Ma01_g01500	47.3165	8444	35.5646	8391	38.8237	9221	25.3779	6515	22.0857	4905	23.7505	4455	0.0124119	-0.688018	normal	[R]	General function prediction only	--	--	--	[R]	General function prediction only	WD domain, G-beta repeat;; Anaphase-promoting complex subunit 4 WD40 domain	Protein TPR2 OS=Oryza sativa subsp. japonica OX=39947 GN=TPR2 PE=1 SV=1	S	Function unknown	PREDICTED: protein TPR2-like [Musa acuminata subsp. malaccensis]
Ma01_g01510	Ma01_g01510	0	0	0	0	0	0	0	0	0	0	0	0	--	--	--	--	--	--	--	--	--	--	Cysteine-rich TM module stress tolerance	--	S	Function unknown	cysteine-rich TM module stress tolerance protein [Medicago truncatula]
Ma01_g01520	Ma01_g01520	6.88938	178	6.18128	206	6.13848	203	8.32335	302	2.86609	92	3.81217	101	0.783164	-0.282252	normal	--	--	Cellular Component: integral component of membrane (GO:0016021);;	--	--	[U]	Intracellular trafficking, secretion, and vesicular transport	Endomembrane protein 70	Transmembrane 9 superfamily member 2 OS=Arabidopsis thaliana OX=3702 GN=TMN2 PE=2 SV=1	S	Function unknown	PREDICTED: transmembrane 9 superfamily member 2-like, partial [Musa acuminata subsp. malaccensis]
Ma01_g01530	Ma01_g01530	4.19207	282	2.82198	255	2.59754	243	3.22007	349	6.61679	624	5.09785	437	0.0899111	0.911971	normal	--	--	Cellular Component: integral component of membrane (GO:0016021);;	--	--	[U]	Intracellular trafficking, secretion, and vesicular transport	Endomembrane protein 70	Transmembrane 9 superfamily member 3 OS=Arabidopsis thaliana OX=3702 GN=TMN3 PE=2 SV=1	S	Function unknown	PREDICTED: transmembrane 9 superfamily member 2-like [Musa acuminata subsp. malaccensis]
Ma01_g01540	Ma01_g01540	3.76294	155	2.26417	117	2.17285	119	7.48478	411	4.58694	218	3.79242	154	0.0523206	0.9552	normal	[T]	Signal transduction mechanisms	Cellular Component: plasma membrane (GO:0005886);;	--	--	[R]	General function prediction only	--	--	S	Function unknown	PREDICTED: protein ABHD17B-like isoform X1 [Musa acuminata subsp. malaccensis]
Ma01_g01550	Ma01_g01550	24.8936	1922	27.2836	2643	28.5397	2884	33.0349	3301	28.4027	2613	28.364	2130	0.664089	0.153422	normal	[T]	Signal transduction mechanisms	Cellular Component: plasma membrane (GO:0005886);;	--	--	[R]	General function prediction only	Serine aminopeptidase, S33;; alpha/beta hydrolase fold	--	S	Function unknown	PREDICTED: protein ABHD17B-like isoform X1 [Musa acuminata subsp. malaccensis]
Ma01_g01560	Ma01_g01560	0.621703	15	1.16321	36	1.07448	36	0.472567	12	1.70722	46	0.599045	11	--	--	--	--	--	--	--	--	--	--	--	--	--	--	--
Ma01_g01570	Ma01_g01570	1.58959	39	1.94396	59	2.98985	90	2.57203	83	1.94508	52	2.03629	50	0.993134	0.0330064	normal	--	--	--	--	--	--	--	--	--	--	--	--
Ma01_g01580	Ma01_g01580	13.1581	701	11.3254	801	13.4403	951	16.2425	1204	15.6167	1019	16.8027	928	0.260608	0.411168	normal	--	--	--	--	--	--	--	Myb-like DNA-binding domain	Probable transcription factor KAN2 OS=Arabidopsis thaliana OX=3702 GN=KAN2 PE=2 SV=1	K	Transcription	PREDICTED: probable transcription factor KAN2 [Musa acuminata subsp. malaccensis]
Ma01_g01590	Ma01_g01590	11.1552	1441	10.2369	1723	12.1586	1996	11.21	2039	11.6241	1828	10.7695	1422	0.851856	0.0790892	normal	--	--	--	--	--	[R]	General function prediction only	JmjC domain, hydroxylase;; jmjN domain;; C5HC2 zinc finger	Lysine-specific demethylase JMJ706 OS=Oryza sativa subsp. japonica OX=39947 GN=JMJ706 PE=2 SV=1	S	Function unknown	PREDICTED: lysine-specific demethylase JMJ706-like isoform X1 [Musa acuminata subsp. malaccensis]
Ma01_g01600	Ma01_g01600	5.6401	706	10.4163	1598	11.0252	1720	4.64385	846	4.26049	634	4.13787	517	0.0362285	-0.94724	normal	--	--	--	--	--	--	--	Weak chloroplast movement under blue light	Putative WEB family protein At1g65010, chloroplastic OS=Arabidopsis thaliana OX=3702 GN=At1g65010 PE=1 SV=1	S	Function unknown	PREDICTED: WEB family protein At3g02930, chloroplastic-like [Musa acuminata subsp. malaccensis]
Ma01_g01610	Ma01_g01610	1.78933	64	1.03949	50	1.33655	62	2.89825	147	4.61317	205	4.11082	155	0.00362324	1.57621	up	[E]	Amino acid transport and metabolism	Cellular Component: glycine cleavage complex (GO:0005960);; Biological Process: glycine decarboxylation via glycine cleavage system (GO:0019464);;	K02437|1.72554e-115|mus:103980445|K02437 glycine cleavage system H protein | (RefSeq) glycine cleavage system H protein, mitochondrial-like	Glycine, serine and threonine metabolism (ko00260);; Glyoxylate and dicarboxylate metabolism (ko00630)	[E]	Amino acid transport and metabolism	Glycine cleavage H-protein	Glycine cleavage system H protein, mitochondrial OS=Oryza sativa subsp. japonica OX=39947 GN=GDCSH PE=1 SV=1	E	Amino acid transport and metabolism	PREDICTED: glycine cleavage system H protein, mitochondrial-like [Musa acuminata subsp. malaccensis]
Ma01_g01620	Ma01_g01620	0.948395	96	1.36905	172	1.11112	123	5.20448	617	8.10196	838	9.03503	758	4.18568e-08	2.59243	up	[E]	Amino acid transport and metabolism	Cellular Component: plasma membrane (GO:0005886);; Molecular Function: nitrate transmembrane transporter activity (GO:0015112);; Biological Process: nitrate transport (GO:0015706);; Cellular Component: integral component of membrane (GO:0016021);;	--	--	[E]	Amino acid transport and metabolism	POT family;; Major Facilitator Superfamily	Protein NRT1/ PTR FAMILY 7.3 OS=Arabidopsis thaliana OX=3702 GN=NPF7.3 PE=1 SV=2	E	Amino acid transport and metabolism	PREDICTED: protein NRT1/ PTR FAMILY 7.3-like [Musa acuminata subsp. malaccensis]
Ma01_g01630	Ma01_g01630	6.03799	365	7.15521	567	7.28296	581	6.06353	523	6.15622	459	6.41467	404	0.878018	-0.0645404	normal	--	--	Cellular Component: membrane (GO:0016020);;	--	--	[O]	Posttranslational modification, protein turnover, chaperones	Myb-like DNA-binding domain;; Myb-like DNA-binding domain	Transcription factor MAMYB OS=Arabidopsis thaliana OX=3702 GN=MAMYB PE=1 SV=1	K	Transcription	PREDICTED: dnaJ homolog subfamily C member 2 [Musa acuminata subsp. malaccensis]
Ma01_g01640	Ma01_g01640	0	0	0	0	0	0	0	0	0	0	0	0	--	--	--	--	--	--	--	--	--	--	--	--	--	--	PREDICTED: uncharacterized protein LOC103980931 [Musa acuminata subsp. malaccensis]
Ma01_g01650	Ma01_g01650	1.4448	88	0.961998	77	1.08129	80	2.35727	188	1.07051	75	1.0403	64	0.526764	0.36947	normal	--	--	Cellular Component: plasma membrane (GO:0005886);; Cellular Component: integral component of membrane (GO:0016021);; Molecular Function: transmembrane transporter activity (GO:0022857);; Biological Process: transmembrane transport (GO:0055085);;	--	--	--	--	EamA-like transporter family	WAT1-related protein At3g30340 OS=Arabidopsis thaliana OX=3702 GN=At3g30340 PE=2 SV=1	S	Function unknown	PREDICTED: WAT1-related protein At3g30340-like [Musa acuminata subsp. malaccensis]
Ma01_g01660	Ma01_g01660	8.95723	330	9.72847	470	10.666	518	6.44611	339	4.89231	223	5.01252	193	0.0805054	-0.770063	normal	--	--	Cellular Component: cytosol (GO:0005829);;	K03626|6.27923e-88|mus:103980412|K03626 nascent polypeptide-associated complex subunit alpha | (RefSeq) nascent polypeptide-associated complex subunit alpha-like protein 1	--	[K]	Transcription	NAC domain	Nascent polypeptide-associated complex subunit alpha-like protein 2 OS=Arabidopsis thaliana OX=3702 GN=At3g49470 PE=2 SV=2	K	Transcription	PREDICTED: nascent polypeptide-associated complex subunit alpha-like protein 1 [Musa acuminata subsp. malaccensis]
Ma01_g01670	Ma01_g01670	3.58144	424	4.10418	632	4.6065	729	5.2456	854	6.20533	874	5.95985	741	0.16847	0.542154	normal	--	--	Molecular Function: DNA binding (GO:0003677);; Cellular Component: nucleus (GO:0005634);; Biological Process: regulation of transcription, DNA-templated (GO:0006355);;	K12133|0|mus:103980398|K12133 MYB-related transcription factor LHY | (RefSeq) protein LHY	Circadian rhythm - plant (ko04712)	[O]	Posttranslational modification, protein turnover, chaperones	Myb-like DNA-binding domain	Protein LHY OS=Arabidopsis thaliana OX=3702 GN=LHY PE=1 SV=2	K	Transcription	PREDICTED: protein LHY [Musa acuminata subsp. malaccensis]
Ma01_g01680	Ma01_g01680	16.3101	904	13.034	1001	12.5229	937	5.44046	416	8.25952	594	8.47232	468	0.00600113	-0.877963	normal	[QR]	Secondary metabolites biosynthesis, transport and catabolism;; General function prediction only	Biological Process: lignin biosynthetic process (GO:0009809);; Biological Process: flavonoid biosynthetic process (GO:0009813);; Biological Process: methylation (GO:0032259);; Molecular Function: protein dimerization activity (GO:0046983);; Molecular Function: caffeate O-methyltransferase activity (GO:0047763);;	K13066|0|mus:103980348|K13066 caffeic acid 3-O-methyltransferase [EC:2.1.1.68] | (RefSeq) flavone O-methyltransferase 1-like	Phenylpropanoid biosynthesis (ko00940)	[R]	General function prediction only	O-methyltransferase;; Dimerisation domain	Tricetin 3&apos;,4&apos;,5&apos;-O-trimethyltransferase OS=Triticum aestivum OX=4565 GN=OMT2 PE=1 SV=1	S	Function unknown	PREDICTED: flavone O-methyltransferase 1-like [Musa acuminata subsp. malaccensis]
Ma01_g01690	Ma01_g01690	2.06565	98	3.46584	216	3.77439	236	1.66623	113	2.35888	138	2.27348	113	0.362068	-0.492764	normal	--	--	Molecular Function: zinc ion binding (GO:0008270);;	K16281|1.11227e-80|mus:103980356|K16281 RING-H2 zinc finger protein RHA1 | (RefSeq) E3 ubiquitin-protein ligase RHA1B-like	--	[O]	Posttranslational modification, protein turnover, chaperones	Ring finger domain;; RING-H2 zinc finger domain;; Zinc finger, C3HC4 type (RING finger);; Zinc finger, C3HC4 type (RING finger);; RING-like zinc finger;; Anaphase-promoting complex subunit 11 RING-H2 finger	Probable E3 ubiquitin-protein ligase RHA1A OS=Arabidopsis thaliana OX=3702 GN=RHA1A PE=2 SV=1	O	Posttranslational modification, protein turnover, chaperones	PREDICTED: E3 ubiquitin-protein ligase RHA1B-like [Musa acuminata subsp. malaccensis]
Ma01_g01700	Ma01_g01700	0	0	0	0	0	0	0	0	0	0	0	0	--	--	--	--	--	Cellular Component: membrane (GO:0016020);;	--	--	[U]	Intracellular trafficking, secretion, and vesicular transport	Endomembrane protein 70	Transmembrane 9 superfamily member 12 OS=Arabidopsis thaliana OX=3702 GN=TMN12 PE=2 SV=1	S	Function unknown	PREDICTED: transmembrane 9 superfamily member 12-like [Musa acuminata subsp. malaccensis]
Ma01_g01710	Ma01_g01710	5.9515	488	3.69238	382	4.10865	456	6.78582	782	8.43039	877	7.88012	693	0.0122451	0.862405	normal	--	--	Molecular Function: DNA binding (GO:0003677);; Cellular Component: nucleus (GO:0005634);; Biological Process: regulation of transcription, DNA-templated (GO:0006355);;	--	--	[K]	Transcription	Associated with HOX;; Homeobox KN domain;; Homeobox domain	BEL1-like homeodomain protein 2 OS=Arabidopsis thaliana OX=3702 GN=BLH2 PE=1 SV=3	K	Transcription	PREDICTED: homeobox protein BEL1 homolog [Musa acuminata subsp. malaccensis]
Ma01_g01720	Ma01_g01720	0	0	0	0	0	0	0	0	0	0	0.100351	5	--	--	--	--	--	--	--	--	--	--	--	--	--	--	PREDICTED: uncharacterized protein LOC103980381 isoform X2 [Musa acuminata subsp. malaccensis]
Ma01_g01730	Ma01_g01730	30.7189	1206	22.093	1138	21.1997	1098	21.2392	1189	20.587	997	20.0973	823	0.708855	-0.175344	normal	--	--	Molecular Function: zinc ion binding (GO:0008270);;	K16281|3.70069e-104|mus:103980391|K16281 RING-H2 zinc finger protein RHA1 | (RefSeq) probable E3 ubiquitin-protein ligase RHA1A	--	[O]	Posttranslational modification, protein turnover, chaperones	Ring finger domain;; RING-H2 zinc finger domain;; Zinc finger, C3HC4 type (RING finger);; RING-like zinc finger;; Zinc finger, C3HC4 type (RING finger);; Anaphase-promoting complex subunit 11 RING-H2 finger	E3 ubiquitin-protein ligase RHA2B OS=Arabidopsis thaliana OX=3702 GN=RHA2B PE=1 SV=2	O	Posttranslational modification, protein turnover, chaperones	PREDICTED: probable E3 ubiquitin-protein ligase RHA1A [Musa acuminata subsp. malaccensis]
Ma01_g01740	Ma01_g01740	13.199	1002	11.3673	1145	11.0159	1103	8.79566	1084	9.13421	901	11.3904	897	0.754179	-0.126947	normal	[S]	Function unknown	Cellular Component: chloroplast envelope (GO:0009941);; Cellular Component: integral component of membrane (GO:0016021);;	--	--	--	--	Protein of unknown function (DUF819)	--	S	Function unknown	PREDICTED: uncharacterized protein LOC103980336 [Musa acuminata subsp. malaccensis]
Ma01_g01750	Ma01_g01750	5.54531	269	4.98911	316	4.90224	299	6.88445	476	6.65354	397	8.14559	335	0.300699	0.484214	normal	--	--	Molecular Function: transferase activity (GO:0016740);;	--	--	[S]	Function unknown	Tetratricopeptide repeat;; Tetratricopeptide repeat;; Tetratricopeptide repeat	--	S	Function unknown	PREDICTED: ER membrane protein complex subunit 2-A-like [Musa acuminata subsp. malaccensis]
Ma01_g01760	Ma01_g01760	1.12061	60	1.2387	87	1.13523	80	1.29622	98	1.44262	95	1.41444	79	0.703135	0.317721	normal	--	--	--	--	--	--	--	--	--	S	Function unknown	PREDICTED: uncharacterized protein LOC103980320 [Musa acuminata subsp. malaccensis]
Ma01_g01770	Ma01_g01770	0.10213	2	0.096684	3	0.108326	3	0.084506	3	0.116076	3	0.122758	3	--	--	--	--	--	--	--	--	--	--	--	--	S	Function unknown	hypothetical protein TSUD_44010 [Trifolium subterraneum]
Ma01_g01780	Ma01_g01780	0.157119	1	0.010428	1	0	0	0.076911	1	0	0	0.032414	1	--	--	--	--	--	--	--	--	--	--	--	--	--	--	--
Ma01_g01790	Ma01_g01790	43.5384	7299	51.9356	11431	53.7602	11964	37.5325	9069	43.3905	9114	45.7572	8083	0.624289	-0.149745	normal	--	--	--	--	--	--	--	--	--	S	Function unknown	PREDICTED: uncharacterized protein LOC103980302 [Musa acuminata subsp. malaccensis]
Ma01_g01800	Ma01_g01800	7.23602	426	7.75192	579	6.91587	519	6.45375	506	6.11044	425	5.60175	332	0.644131	-0.236083	normal	--	--	--	--	--	[O]	Posttranslational modification, protein turnover, chaperones	Myb-like DNA-binding domain	Protein REVEILLE 3 OS=Arabidopsis thaliana OX=3702 GN=RVE3 PE=2 SV=1	K	Transcription	PREDICTED: protein REVEILLE 3-like isoform X1 [Musa acuminata subsp. malaccensis]
Ma01_g01810	Ma01_g01810	7.70214	376	6.44852	396	7.73781	431	7.08311	481	9.00873	491	9.22739	467	0.535812	0.31803	normal	--	--	Molecular Function: nucleotide binding (GO:0000166);; Molecular Function: nucleic acid binding (GO:0003676);;	--	--	--	--	--	--	S	Function unknown	PREDICTED: RNA-binding protein 48 [Musa acuminata subsp. malaccensis]
Ma01_g01820	Ma01_g01820	3.17188	358	3.66426	542	3.94575	587	2.32987	375	2.9121	405	3.09253	364	0.476582	-0.296956	normal	--	--	--	K17710|0|mus:103980278|K17710 pentatricopeptide repeat domain-containing protein 1 | (RefSeq) putative pentatricopeptide repeat-containing protein At2g02150	--	[R]	General function prediction only	PPR repeat family;; PPR repeat;; PPR repeat;; Pentatricopeptide repeat domain;; Pentacotripeptide-repeat region of PRORP;; Mitochondrial 28S ribosomal protein S27;; Evolutionarily conserved signalling intermediate in Toll pathway	Putative pentatricopeptide repeat-containing protein At2g02150 OS=Arabidopsis thaliana OX=3702 GN=At2g02150 PE=3 SV=1	S	Function unknown	PREDICTED: putative pentatricopeptide repeat-containing protein At2g02150 [Musa acuminata subsp. malaccensis]
Ma01_g01830	Ma01_g01830	0	0	0.772239	130	0.319998	54	0.057542	11	0	0	0	0	--	--	--	[K]	Transcription	Biological Process: MAPK cascade (GO:0000165);; Biological Process: vasculature development (GO:0001944);; Molecular Function: MAP kinase activity (GO:0004707);; Molecular Function: ATP binding (GO:0005524);; Cellular Component: intracellular (GO:0005622);; Cellular Component: integral component of membrane (GO:0016021);; Molecular Function: 2-alkenal reductase [NAD(P)] activity (GO:0032440);; Bi…	--	--	--	--	Leucine rich repeat;; Protein kinase domain;; Protein tyrosine kinase;; Leucine Rich repeats (2 copies);; Leucine Rich Repeat;; Leucine rich repeat N-terminal domain;; Leucine Rich repeat	MDIS1-interacting receptor like kinase 1 OS=Arabidopsis thaliana OX=3702 GN=MIK1 PE=1 SV=1	S	Function unknown	PREDICTED: MDIS1-interacting receptor like kinase 1-like [Musa acuminata subsp. malaccensis]
Ma01_g01840	Ma01_g01840	2.41839	252	1.96649	266	1.56062	213	0.303283	45	0.470351	61	1.02727	113	0.000553729	-1.61271	down	--	--	--	--	--	--	--	--	--	S	Function unknown	PREDICTED: uncharacterized protein LOC103980254 [Musa acuminata subsp. malaccensis]
Ma01_g01850	Ma01_g01850	7.84868	542	8.64177	764	9.42692	859	6.80922	678	7.82324	671	5.90568	410	0.552915	-0.257897	normal	[T]	Signal transduction mechanisms	Molecular Function: acid phosphatase activity (GO:0003993);; Biological Process: dephosphorylation (GO:0016311);; Molecular Function: metal ion binding (GO:0046872);;	--	--	[G]	Carbohydrate transport and metabolism	Purple acid Phosphatase, N-terminal domain;; Calcineurin-like phosphoesterase;; Iron/zinc purple acid phosphatase-like protein C	Purple acid phosphatase 23 OS=Arabidopsis thaliana OX=3702 GN=PAP23 PE=1 SV=2	S	Function unknown	PREDICTED: purple acid phosphatase 23 isoform X2 [Musa acuminata subsp. malaccensis]
Ma01_g01860	Ma01_g01860	16.156	373	15.1845	459	16.3533	497	16.6469	548	17.3075	492	16.1066	387	0.790357	0.1458	normal	--	--	Molecular Function: nucleic acid binding (GO:0003676);; Cellular Component: nucleus (GO:0005634);; Molecular Function: zinc ion binding (GO:0008270);;	K14821|4.21547e-62|mus:103980230|K14821 bud site selection protein 20 | (RefSeq) zinc finger C2H2 protein ECU02_0310	--	[A]	RNA processing and modification	Zinc-finger double-stranded RNA-binding;; Zinc-finger of C2H2 type	--	S	Function unknown	PREDICTED: zinc finger C2H2 protein ECU02_0310 [Musa acuminata subsp. malaccensis]
Ma01_g01870	Ma01_g01870	1.81569	95	1.14943	79	0.942656	66	2.97516	221	2.20473	142	2.28702	125	0.059021	1.00929	normal	--	--	--	--	--	[P]	Inorganic ion transport and metabolism	Heavy-metal-associated domain	Heavy metal-associated isoprenylated plant protein 3 OS=Arabidopsis thaliana OX=3702 GN=HIPP03 PE=1 SV=1	S	Function unknown	PREDICTED: heavy metal-associated isoprenylated plant protein 3-like [Musa acuminata subsp. malaccensis]
Ma01_g01880	Ma01_g01880	2.21892	70	1.12237	36	1.11068	49	2.60505	112	2.84489	111	2.09065	70	0.132576	0.903121	normal	--	--	--	--	--	--	--	--	--	S	Function unknown	PREDICTED: uncharacterized protein LOC103980205 isoform X3 [Musa acuminata subsp. malaccensis]
Ma01_g01890	Ma01_g01890	0.14906	11	0.378679	37	0.292327	29	1.6285	171	1.26259	115	1.59687	123	1.47497e-05	2.49135	up	[GEPR]	Carbohydrate transport and metabolism;; Amino acid transport and metabolism;; Inorganic ion transport and metabolism;; General function prediction only	Molecular Function: inorganic phosphate transmembrane transporter activity (GO:0005315);; Biological Process: phosphate ion transport (GO:0006817);; Cellular Component: integral component of membrane (GO:0016021);; Biological Process: transmembrane transport (GO:0055085);;	K08176|0|mus:103980196|K08176 MFS transporter, PHS family, inorganic phosphate transporter | (RefSeq) probable inorganic phosphate transporter 1-8	--	[P]	Inorganic ion transport and metabolism	Sugar (and other) transporter;; Major Facilitator Superfamily	Inorganic phosphate transporter 1-4 OS=Arabidopsis thaliana OX=3702 GN=PHT1-4 PE=1 SV=1	G	Carbohydrate transport and metabolism	PREDICTED: probable inorganic phosphate transporter 1-8 [Musa acuminata subsp. malaccensis]
Ma01_g01900	Ma01_g01900	9.95676	787	7.47317	783	9.53252	928	8.44395	916	7.33852	709	7.45426	592	0.773891	-0.146183	normal	--	--	--	--	--	[IOT]	Lipid transport and metabolism;; Posttranslational modification, protein turnover, chaperones;; Signal transduction mechanisms	Lipase (class 3)	--	S	Function unknown	PREDICTED: sn1-specific diacylglycerol lipase beta isoform X1 [Musa acuminata subsp. malaccensis]
Ma01_g01910	Ma01_g01910	2.55068	77	4.65498	180	3.34699	131	0.594853	26	0.416044	16	0.772942	24	2.33086e-05	-2.46831	down	--	--	--	K13945|1.191e-142|mus:103980162|K13945 LOB domain-containing protein 29 | (RefSeq) LOB domain-containing protein 29	--	--	--	Lateral organ boundaries (LOB) domain	LOB domain-containing protein 29 OS=Arabidopsis thaliana OX=3702 GN=LBD29 PE=2 SV=1	S	Function unknown	PREDICTED: LOB domain-containing protein 29 [Musa acuminata subsp. malaccensis]
Ma01_g01920	Ma01_g01920	0	0	0	0	0	0	0	0	0	0	0	0	--	--	--	--	--	--	--	--	--	--	--	--	--	--	PREDICTED: uncharacterized protein LOC108952327 [Musa acuminata subsp. malaccensis]
Ma01_g01930	Ma01_g01930	0	0	0	0	0	0	0	0	0	0	0	0	--	--	--	--	--	--	--	--	--	--	--	--	--	--	--
Ma01_g01940	Ma01_g01940	0.222007	9	2.39361	119	3.36579	153	0.04402	4	0.149726	10	2.02773	105	0.553855	-0.880176	normal	--	--	--	--	--	--	--	--	--	--	--	PREDICTED: uncharacterized protein LOC103999945 isoform X1 [Musa acuminata subsp. malaccensis]
Ma01_g01950	Ma01_g01950	0	0	0	0	0.007693	1	0	0	0.118081	3	0.038405	1	--	--	--	--	--	--	--	--	--	--	--	--	--	--	--
Ma01_g01960	Ma01_g01960	4.6136	152	2.83732	153	3.5285	152	17.6482	1444	12.383	806	12.2131	661	7.35381e-10	2.65929	up	--	--	--	--	--	--	--	--	--	--	--	PREDICTED: uncharacterized protein LOC103999945 isoform X2 [Musa acuminata subsp. malaccensis]
Ma01_g01970	Ma01_g01970	15.6439	1022	18.4561	1558	18.4555	1561	18.3689	1716	15.7548	1245	18.4027	1300	0.847035	0.0994198	normal	--	--	--	--	--	--	--	--	--	S	Function unknown	PREDICTED: uncharacterized protein LOC103980144 [Musa acuminata subsp. malaccensis]
Ma01_g01980	Ma01_g01980	3.64835	103	4.06132	149	4.76976	168	2.61402	104	2.26197	75	1.94568	59	0.207224	-0.783325	normal	--	--	--	--	--	--	--	--	--	--	--	--
Ma01_g01990	Ma01_g01990	0	0	0	0	0	0	0	0	0	0	0	0	--	--	--	--	--	--	--	--	--	--	--	--	--	--	--
Ma01_g02000	Ma01_g02000	0	0	0	0	0.001934	1	0.003699	1	0.00172	1	0.132427	1	--	--	--	--	--	--	--	--	--	--	--	--	--	--	--
Ma01_g02010	Ma01_g02010	5.03877	191	4.00453	148	4.16357	197	6.04107	232	5.38628	217	3.81632	163	0.727978	0.213304	normal	--	--	--	--	--	--	--	--	--	--	--	--
Ma01_g02020	Ma01_g02020	0.085878	1	0.064289	1	0.065183	1	0.11458	2	0.121051	2	0.05018	1	--	--	--	--	--	--	--	--	--	--	--	--	--	--	--
Ma01_g02030	Ma01_g02030	16.1994	781	13.1298	830	15.6103	992	60.401	4149	0.548499	33	4.22099	212	0.781259	0.59148	normal	--	--	--	--	--	--	--	Domain of unknown function (DUF296)	AT-hook motif nuclear-localized protein 20 OS=Arabidopsis thaliana OX=3702 GN=AHL20 PE=2 SV=1	S	Function unknown	PREDICTED: AT-hook motif nuclear-localized protein 20 [Musa acuminata subsp. malaccensis]
Ma01_g02040	Ma01_g02040	11.485	880	9.65957	971	9.33198	944	10.5477	1153	13.3687	1264	13.9099	1111	0.281289	0.392397	normal	--	--	--	--	--	--	--	--	Uncharacterized protein At1g76660 OS=Arabidopsis thaliana OX=3702 GN=At1g76660 PE=2 SV=1	S	Function unknown	PREDICTED: uncharacterized protein LOC103980111 [Musa acuminata subsp. malaccensis]
Ma01_g02050	Ma01_g02050	0	0	0.209511	17	0.046815	4	0.382082	34	0.292007	23	0.408086	27	--	--	--	--	--	--	--	--	[R]	General function prediction only	C2H2-type zinc finger;; C2H2-type zinc finger	Zinc finger protein ZAT5 OS=Arabidopsis thaliana OX=3702 GN=ZAT5 PE=2 SV=1	S	Function unknown	PREDICTED: zinc finger protein ZAT5-like [Musa acuminata subsp. malaccensis]
Ma01_g02060	Ma01_g02060	9.36041	1049	9.14382	1305	8.93348	1296	8.25444	1284	6.48479	888	7.51583	856	0.548819	-0.235156	normal	--	--	--	--	--	--	--	Domain of unknown function (DUF966)	Protein UPSTREAM OF FLC OS=Arabidopsis thaliana OX=3702 GN=UFC PE=2 SV=1	S	Function unknown	PREDICTED: uncharacterized protein LOC103980089 [Musa acuminata subsp. malaccensis]
Ma01_g02070	Ma01_g02070	11.0072	622	18.8992	1422	16.5935	1247	4.22331	348	2.00847	146	2.2522	137	1.11714e-05	-2.36801	down	--	--	Cellular Component: plasma membrane (GO:0005886);; Cellular Component: plant-type vacuole membrane (GO:0009705);; Biological Process: unidimensional cell growth (GO:0009826);; Biological Process: plant-type secondary cell wall biogenesis (GO:0009834);; Biological Process: auxin efflux (GO:0010315);; Cellular Component: integral component of membrane (GO:0016021);; Molecular Function: transmembran…	--	--	--	--	EamA-like transporter family	Protein WALLS ARE THIN 1 OS=Arabidopsis thaliana OX=3702 GN=WAT1 PE=1 SV=1	S	Function unknown	PREDICTED: protein WALLS ARE THIN 1-like [Musa acuminata subsp. malaccensis]
Ma01_g02080	Ma01_g02080	7.37881	386	5.67533	371	5.18885	350	6.05974	385	5.39267	338	5.21671	260	0.825012	-0.154355	normal	[G]	Carbohydrate transport and metabolism	Molecular Function: hydrolase activity, hydrolyzing O-glycosyl compounds (GO:0004553);; Cellular Component: cell wall (GO:0005618);; Biological Process: xyloglucan metabolic process (GO:0010411);; Molecular Function: xyloglucan:xyloglucosyl transferase activity (GO:0016762);; Biological Process: cell wall biogenesis (GO:0042546);; Cellular Component: apoplast (GO:0048046);; Biological Process: ce…	K08235|0|mus:103980067|K08235 xyloglucan:xyloglucosyl transferase [EC:2.4.1.207] | (RefSeq) probable xyloglucan endotransglucosylase/hydrolase protein 32	--	--	--	Glycosyl hydrolases family 16;; Xyloglucan endo-transglycosylase (XET) C-terminus	Probable xyloglucan endotransglucosylase/hydrolase protein 32 OS=Arabidopsis thaliana OX=3702 GN=XTH32 PE=2 SV=1	G	Carbohydrate transport and metabolism	PREDICTED: probable xyloglucan endotransglucosylase/hydrolase protein 32 [Musa acuminata subsp. malaccensis]
Ma01_g02090	Ma01_g02090	4.22304	466	3.15062	464	3.01994	458	4.72513	860	3.82449	547	4.22621	448	0.265626	0.417053	normal	[G]	Carbohydrate transport and metabolism	Molecular Function: inorganic phosphate transmembrane transporter activity (GO:0005315);; Cellular Component: chloroplast inner membrane (GO:0009706);; Biological Process: xanthophyll cycle (GO:0010028);; Molecular Function: L-ascorbic acid transporter activity (GO:0015229);; Biological Process: L-ascorbic acid transport (GO:0015882);; Cellular Component: integral component of membrane (GO:001602…	K08193|0|mus:103980056|K08193 MFS transporter, ACS family, solute carrier family 17 (sodium-dependent inorganic phosphate cotransporter), other | (RefSeq) ascorbate transporter, chloroplastic-like	--	[G]	Carbohydrate transport and metabolism	Major Facilitator Superfamily	Probable anion transporter 4, chloroplastic OS=Oryza sativa subsp. japonica OX=39947 GN=PHT4;4 PE=2 SV=1	G	Carbohydrate transport and metabolism	PREDICTED: ascorbate transporter, chloroplastic-like [Musa acuminata subsp. malaccensis]
Ma01_g02100	Ma01_g02100	6.41521	431	7.59172	669	7.75184	687	11.6397	1115	15.7859	1308	14.6006	1022	0.00128616	1.02224	up	--	--	Biological Process: cutin biosynthetic process (GO:0010143);; Cellular Component: integral component of membrane (GO:0016021);; Biological Process: dephosphorylation (GO:0016311);; Molecular Function: phosphatase activity (GO:0016791);; Molecular Function: glycerol-3-phosphate 2-O-acyltransferase activity (GO:0090447);;	K13508|0|mus:103980045|K13508 glycerol-3-phosphate acyltransferase [EC:2.3.1.15] | (RefSeq) glycerol-3-phosphate 2-O-acyltransferase 4-like	Glycerolipid metabolism (ko00561);; Glycerophospholipid metabolism (ko00564)	--	--	haloacid dehalogenase-like hydrolase;; Acyltransferase	Glycerol-3-phosphate 2-O-acyltransferase 4 OS=Arabidopsis thaliana OX=3702 GN=GPAT4 PE=1 SV=1	--	--	PREDICTED: glycerol-3-phosphate 2-O-acyltransferase 4-like [Musa acuminata subsp. malaccensis]
Ma01_g02110	Ma01_g02110	5.1004	276	6.2507	455	4.86983	350	5.66447	439	3.94461	224	5.84041	328	0.892906	-0.0748815	normal	--	--	--	--	--	--	--	RNAse P Rpr2/Rpp21/SNM1 subunit domain	--	S	Function unknown	PREDICTED: uncharacterized protein LOC103980028 isoform X2 [Musa acuminata subsp. malaccensis]
Ma01_g02120	Ma01_g02120	0.364512	42	0.256436	39	0.166198	25	0.491272	80	0.281322	40	0.277546	33	--	--	--	--	--	Cellular Component: membrane (GO:0016020);;	--	--	--	--	C2 domain;; Plant phosphoribosyltransferase C-terminal	FT-interacting protein 1 OS=Arabidopsis thaliana OX=3702 GN=FTIP1 PE=1 SV=1	S	Function unknown	PREDICTED: FT-interacting protein 1-like [Musa acuminata subsp. malaccensis]
Ma01_g02130	Ma01_g02130	40.7184	3334	38.1491	4114	41.9322	4584	30.1624	3525	25.2665	2581	27.0642	2322	0.0809678	-0.47535	normal	--	--	Biological Process: glycolipid metabolic process (GO:0006664);; Cellular Component: endomembrane system (GO:0012505);; Cellular Component: membrane (GO:0016020);; Molecular Function: glucosyltransferase activity (GO:0046527);;	K13667|0|mus:103980009|K13667 protein glucosyltransferase [EC:2.4.1.-] | (RefSeq) O-glucosyltransferase rumi-like	Other types of O-glycan biosynthesis (ko00514)	[R]	General function prediction only	Glycosyl transferase family 90	--	S	Function unknown	PREDICTED: O-glucosyltransferase rumi-like [Musa acuminata subsp. malaccensis]
Ma01_g02140	Ma01_g02140	2.13192	166	3.48826	353	3.65345	371	3.90757	427	4.32594	410	3.47469	278	0.478881	0.391183	normal	--	--	Cellular Component: membrane (GO:0016020);;	--	--	[R]	General function prediction only	Glycosyl transferase family 90	--	S	Function unknown	PREDICTED: protein O-glucosyltransferase 1-like [Musa acuminata subsp. malaccensis]
Ma01_g02150	Ma01_g02150	0.102877	5	0.124583	8	0.066515	5	0	0	0	0	0	0	--	--	--	--	--	Cellular Component: integral component of membrane (GO:0016021);; Biological Process: oxidation-reduction process (GO:0055114);;	K08360|1.64129e-142|mus:103979990|K08360 cytochrome b-561 [EC:1.16.5.1] | (RefSeq) probable ascorbate-specific transmembrane electron transporter 1	--	[C]	Energy production and conversion	Eukaryotic cytochrome b561	Probable ascorbate-specific transmembrane electron transporter 1 OS=Oryza sativa subsp. japonica OX=39947 GN=Os02g0642300 PE=3 SV=1	O	Posttranslational modification, protein turnover, chaperones	PREDICTED: probable ascorbate-specific transmembrane electron transporter 1 [Musa acuminata subsp. malaccensis]
Ma01_g02160	Ma01_g02160	0	0	0	0	0	0	0	0	0	0	0	0	--	--	--	--	--	--	--	--	[R]	General function prediction only	gag-polypeptide of LTR copia-type	Retrovirus-related Pol polyprotein from transposon RE2 OS=Arabidopsis thaliana OX=3702 GN=RE2 PE=4 SV=1	S	Function unknown	PREDICTED: uncharacterized protein LOC103985084 [Musa acuminata subsp. malaccensis]
Ma01_g02170	Ma01_g02170	22.7676	3664	22.2181	4689	22.9814	4880	21.5693	4950	23.4065	4647	24.3178	4079	0.814247	0.103966	normal	[P]	Inorganic ion transport and metabolism	Biological Process: potassium ion transport (GO:0006813);; Molecular Function: solute:proton antiporter activity (GO:0015299);; Cellular Component: integral component of membrane (GO:0016021);; Biological Process: hydrogen ion transmembrane transport (GO:1902600);;	--	--	[P]	Inorganic ion transport and metabolism	Sodium/hydrogen exchanger family;; TrkA-N domain	K(+) efflux antiporter 2, chloroplastic OS=Arabidopsis thaliana OX=3702 GN=KEA2 PE=1 SV=2	P	Inorganic ion transport and metabolism	PREDICTED: K(+) efflux antiporter 2, chloroplastic-like [Musa acuminata subsp. malaccensis]
Ma01_g02180	Ma01_g02180	12.7279	1173	9.86117	1544	10.1422	1467	11.8147	1856	7.93099	994	7.45914	877	0.754304	-0.161444	normal	--	--	--	K08472|0|mus:103979966|K08472 mlo protein | (RefSeq) MLO-like protein 14 isoform X1	--	--	--	Mlo family	MLO-like protein 11 OS=Arabidopsis thaliana OX=3702 GN=MLO11 PE=2 SV=1	D	Cell cycle control, cell division, chromosome partitioning	PREDICTED: MLO-like protein 14 isoform X1 [Musa acuminata subsp. malaccensis]
Ma01_g02190	Ma01_g02190	42.2095	3387	37.6171	4040	39.434	4257	39.2587	4384	39.0997	3873	36.9329	3160	0.987817	0.00822458	normal	[J]	Translation, ribosomal structure and biogenesis	Molecular Function: nucleotide binding (GO:0000166);; Molecular Function: RNA binding (GO:0003723);; Cellular Component: nucleus (GO:0005634);; Biological Process: mRNA processing (GO:0006397);;	K12837|0|mus:103979942|K12837 splicing factor U2AF 65 kDa subunit | (RefSeq) splicing factor U2af large subunit B isoform X2	Spliceosome (ko03040)	[A]	RNA processing and modification	RNA recognition motif. (a.k.a. RRM, RBD, or RNP domain)	Splicing factor U2af large subunit B OS=Nicotiana plumbaginifolia OX=4092 GN=U2AF65B PE=2 SV=1	S	Function unknown	PREDICTED: splicing factor U2af large subunit B isoform X2 [Musa acuminata subsp. malaccensis]
Ma01_g02200	Ma01_g02200	0.182483	8	0.814846	47	0.790659	46	0.511631	32	0.808445	44	0.555192	25	--	--	--	[JO]	Translation, ribosomal structure and biogenesis;; Posttranslational modification, protein turnover, chaperones	Molecular Function: iron ion binding (GO:0005506);; Cellular Component: mitochondrion (GO:0005739);; Cellular Component: integral component of membrane (GO:0016021);; Molecular Function: oxidoreductase activity, acting on paired donors, with incorporation or reduction of molecular oxygen (GO:0016705);; Molecular Function: L-ascorbic acid binding (GO:0031418);; Biological Process: oxidation-reduct…	K00472|0|mus:103979933|K00472 prolyl 4-hydroxylase [EC:1.14.11.2] | (RefSeq) probable prolyl 4-hydroxylase 3	Arginine and proline metabolism (ko00330)	[E]	Amino acid transport and metabolism	2OG-Fe(II) oxygenase superfamily;; 2OG-Fe(II) oxygenase superfamily	Probable prolyl 4-hydroxylase 3 OS=Arabidopsis thaliana OX=3702 GN=P4H3 PE=2 SV=1	S	Function unknown	PREDICTED: probable prolyl 4-hydroxylase 3 [Musa acuminata subsp. malaccensis]
Ma01_g02210	Ma01_g02210	10.1443	875	8.4011	903	6.52017	713	11.6721	1411	19.6687	1355	12.9573	1053	0.0350763	0.638842	normal	[G]	Carbohydrate transport and metabolism	Cellular Component: integral component of plasma membrane (GO:0005887);; Biological Process: sucrose metabolic process (GO:0005985);; Molecular Function: sucrose transmembrane transporter activity (GO:0008515);; Molecular Function: symporter activity (GO:0015293);; Biological Process: sucrose transport (GO:0015770);; Biological Process: transmembrane transport (GO:0055085);;	K15378|0|mus:103979919|K15378 solute carrier family 45, member 1/2/4 | (RefSeq) sucrose transport protein SUT4 isoform X2	--	[G]	Carbohydrate transport and metabolism	MFS/sugar transport protein;; PUCC protein	Sucrose transport protein SUT4 OS=Oryza sativa subsp. japonica OX=39947 GN=SUT4 PE=2 SV=1	U	Intracellular trafficking, secretion, and vesicular transport	PREDICTED: sucrose transport protein SUT4 isoform X2 [Musa acuminata subsp. malaccensis]
Ma01_g02220	Ma01_g02220	4.9653	112	4.49951	136	7.2895	193	2.19331	56	0.9488	43	0.727804	29	0.0018846	-1.75452	down	--	--	--	--	--	--	--	HMG-box domain	--	--	--	PREDICTED: high mobility group B protein 7-like [Musa acuminata subsp. malaccensis]
Ma01_g02230	Ma01_g02230	0.366258	10	0.253714	10	0.272512	10	2.48048	97	0.947043	32	1.31741	38	--	--	--	[K]	Transcription	--	--	--	[R]	General function prediction only	Leucine rich repeat;; Leucine Rich repeats (2 copies);; Leucine Rich Repeat;; Leucine Rich repeat	DNA damage-repair/toleration protein DRT100 OS=Arabidopsis thaliana OX=3702 GN=DRT100 PE=2 SV=2	S	Function unknown	PREDICTED: MDIS1-interacting receptor like kinase 1-like [Musa acuminata subsp. malaccensis]
Ma01_g02240	Ma01_g02240	9.75526	1289	10.1457	1812	10.6529	1904	8.08936	1624	10.0785	1704	9.98708	1466	0.961794	0.00767353	normal	[F]	Nucleotide transport and metabolism	Biological Process: multicellular organism development (GO:0007275);; Cellular Component: integral component of membrane (GO:0016021);; Molecular Function: hydrolase activity (GO:0016787);;	--	--	[F]	Nucleotide transport and metabolism	GDA1/CD39 (nucleoside phosphatase) family	Probable apyrase 7 OS=Arabidopsis thaliana OX=3702 GN=APY7 PE=2 SV=1	GO	Carbohydrate transport and metabolism;; Posttranslational modification, protein turnover, chaperones	PREDICTED: probable apyrase 7 [Musa acuminata subsp. malaccensis]
Ma01_g02250	Ma01_g02250	0	0	0	0	0	0	0	0	0	0	0	0	--	--	--	--	--	--	--	--	--	--	--	--	--	--	--
Ma01_g02260	Ma01_g02260	2.42129	145	2.14748	168	2.27554	179	1.80133	153	1.76239	130	1.65521	103	0.652703	-0.315451	normal	--	--	--	--	--	[R]	General function prediction only	PPR repeat;; PPR repeat family;; PPR repeat;; Pentatricopeptide repeat domain;; Pentacotripeptide-repeat region of PRORP;; Tetratricopeptide repeat	Pentatricopeptide repeat-containing protein At1g31430 OS=Arabidopsis thaliana OX=3702 GN=PCMP-E55 PE=2 SV=1	S	Function unknown	PREDICTED: pentatricopeptide repeat-containing protein At1g31430-like [Musa acuminata subsp. malaccensis]
Ma01_g02270	Ma01_g02270	0.014942	2	0.023778	3	0.23505	21	0.006038	1	0.008645	1	0.020633	2	--	--	--	[J]	Translation, ribosomal structure and biogenesis	--	K00791|0|mus:103979877|K00791 tRNA dimethylallyltransferase [EC:2.5.1.75] | (RefSeq) tRNA dimethylallyltransferase 9 isoform X1	Zeatin biosynthesis (ko00908)	[J]	Translation, ribosomal structure and biogenesis	IPP transferase;; Isopentenyl transferase	tRNA dimethylallyltransferase 9 OS=Arabidopsis thaliana OX=3702 GN=IPT9 PE=2 SV=1	J	Translation, ribosomal structure and biogenesis	PREDICTED: tRNA dimethylallyltransferase 9 isoform X1 [Musa acuminata subsp. malaccensis]
Ma01_g02280	Ma01_g02280	0	0	0	0	0	0	0	0	0	0	0	0	--	--	--	--	--	--	--	--	[R]	General function prediction only	Reverse transcriptase-like	--	L	Replication, recombination and repair	PREDICTED: uncharacterized protein LOC103980886 [Musa acuminata subsp. malaccensis]
Ma01_g02290	Ma01_g02290	0.483996	29	0.991805	78	1.00143	79	1.99697	169	0.962001	71	0.572579	36	0.560184	0.556209	normal	[IQ]	Lipid transport and metabolism;; Secondary metabolites biosynthesis, transport and catabolism	Molecular Function: catalytic activity (GO:0003824);; Biological Process: metabolic process (GO:0008152);;	--	--	[I]	Lipid transport and metabolism	AMP-binding enzyme	Probable acyl-activating enzyme 6 OS=Arabidopsis thaliana OX=3702 GN=AAE6 PE=2 SV=1	IQ	Lipid transport and metabolism;; Secondary metabolites biosynthesis, transport and catabolism	PREDICTED: probable acyl-activating enzyme 5, peroxisomal [Musa acuminata subsp. malaccensis]
Ma01_g02300	Ma01_g02300	0	0	0	0	0	0	0	0	0	0	0	0	--	--	--	--	--	--	--	--	[R]	General function prediction only	--	--	S	Function unknown	PREDICTED: uncharacterized protein LOC103980864 [Musa acuminata subsp. malaccensis]
Ma01_g02310	Ma01_g02310	8.62774	368	7.92396	508	6.10793	404	4.29248	248	3.44511	257	3.10969	177	0.0449756	-0.870074	normal	--	--	--	K00791|4.61563e-30|mus:103979877|K00791 tRNA dimethylallyltransferase [EC:2.5.1.75] | (RefSeq) tRNA dimethylallyltransferase 9 isoform X1	Zeatin biosynthesis (ko00908)	--	--	--	--	--	--	PREDICTED: tRNA dimethylallyltransferase 9 isoform X1 [Musa acuminata subsp. malaccensis]
Ma01_g02320	Ma01_g02320	6.34402	398	3.4274	291	5.53848	499	14.2928	1392	7.64423	644	7.06224	503	0.0642456	1.06879	normal	[IQ]	Lipid transport and metabolism;; Secondary metabolites biosynthesis, transport and catabolism	Molecular Function: catalytic activity (GO:0003824);; Biological Process: metabolic process (GO:0008152);;	--	--	[I]	Lipid transport and metabolism	AMP-binding enzyme;; AMP-binding enzyme C-terminal domain	Probable acyl-activating enzyme 5, peroxisomal OS=Arabidopsis thaliana OX=3702 GN=AAE5 PE=1 SV=1	IQ	Lipid transport and metabolism;; Secondary metabolites biosynthesis, transport and catabolism	PREDICTED: probable acyl-activating enzyme 5, peroxisomal [Musa acuminata subsp. malaccensis]
Ma01_g02330	Ma01_g02330	4.82943	273	4.84246	359	4.84325	362	3.52896	285	3.10672	217	3.02437	179	0.324182	-0.511618	normal	--	--	--	--	--	[R]	General function prediction only	PPR repeat family;; PPR repeat;; PPR repeat;; Pentatricopeptide repeat domain;; Pentacotripeptide-repeat region of PRORP;; Tetratricopeptide repeat;; Tetratricopeptide repeat	Pentatricopeptide repeat-containing protein At1g55890, mitochondrial OS=Arabidopsis thaliana OX=3702 GN=At1g55890 PE=1 SV=1	S	Function unknown	PREDICTED: pentatricopeptide repeat-containing protein At1g55890, mitochondrial-like [Musa acuminata subsp. malaccensis]
Ma01_g02340	Ma01_g02340	40.0961	1928	36.7718	2319	34.254	2174	38.385	2633	49.4108	2931	51.3633	2574	0.189897	0.403366	normal	--	--	--	--	--	--	--	Protein BYPASS1-related	--	S	Function unknown	PREDICTED: protein BPS1, chloroplastic-like [Musa acuminata subsp. malaccensis]
Ma01_g02350	Ma01_g02350	17.5196	1026	12.4178	997	13.3947	1156	10.6545	921	8.00348	675	6.19727	459	0.080549	-0.626724	normal	[L]	Replication, recombination and repair	Molecular Function: uracil DNA N-glycosylase activity (GO:0004844);; Cellular Component: nucleus (GO:0005634);; Cellular Component: mitochondrion (GO:0005739);; Biological Process: base-excision repair (GO:0006284);;	K03648|0|mus:103979850|K03648 uracil-DNA glycosylase [EC:3.2.2.27] | (RefSeq) uracil-DNA glycosylase, mitochondrial-like isoform X1	Base excision repair (ko03410)	[L]	Replication, recombination and repair	Uracil DNA glycosylase superfamily	Uracil-DNA glycosylase, mitochondrial OS=Arabidopsis thaliana OX=3702 GN=UNG PE=1 SV=1	L	Replication, recombination and repair	PREDICTED: uracil-DNA glycosylase, mitochondrial-like isoform X1 [Musa acuminata subsp. malaccensis]
Ma01_g02360	Ma01_g02360	2.45405	173	2.30008	212	2.63778	245	2.35374	236	2.62652	228	2.70296	198	0.875231	0.131463	normal	--	--	--	--	--	[R]	General function prediction only	PPR repeat;; PPR repeat family;; PPR repeat;; Pentatricopeptide repeat domain;; Pentacotripeptide-repeat region of PRORP;; Tetratricopeptide repeat;; Tetratricopeptide repeat;; Tetratricopeptide repeat	Pentatricopeptide repeat-containing protein At5g66520 OS=Arabidopsis thaliana OX=3702 GN=PCMP-H61 PE=2 SV=1	S	Function unknown	PREDICTED: pentatricopeptide repeat-containing protein At5g66520-like [Musa acuminata subsp. malaccensis]
Ma01_g02370	Ma01_g02370	3.41447	117	1.66941	96	3.79855	162	3.706	171	1.90472	85	2.0551	78	0.879467	-0.167987	normal	[TK]	Signal transduction mechanisms;; Transcription	Biological Process: phosphorelay signal transduction system (GO:0000160);; Cellular Component: intracellular (GO:0005622);; Biological Process: regulation of transcription, DNA-templated (GO:0006355);; Biological Process: cytokinin-activated signaling pathway (GO:0009736);;	K14492|1.57745e-79|mus:103979816|K14492 two-component response regulator ARR-A family | (RefSeq) two-component response regulator ORR6-like	Plant hormone signal transduction (ko04075)	[K]	Transcription	Response regulator receiver domain	Two-component response regulator ORR6 OS=Oryza sativa subsp. indica OX=39946 GN=RR6 PE=2 SV=1	T	Signal transduction mechanisms	PREDICTED: two-component response regulator ORR6-like [Musa acuminata subsp. malaccensis]
Ma01_g02380	Ma01_g02380	0	0	0	0	0	0	0	0	0.22361	1	0	0	--	--	--	--	--	--	K13025|6.25483e-07|pmum:103336774|K13025 ATP-dependent RNA helicase [EC:3.6.4.13] | (RefSeq) DEAD-box ATP-dependent RNA helicase 2-like	RNA transport (ko03013);; mRNA surveillance pathway (ko03015);; Spliceosome (ko03040)	[J]	Translation, ribosomal structure and biogenesis	--	Eukaryotic initiation factor 4A-3 OS=Nicotiana plumbaginifolia OX=4092 PE=2 SV=1	--	--	PREDICTED: LOW QUALITY PROTEIN: DEAD-box ATP-dependent RNA helicase 2-like [Prunus mume]
Ma01_g02390	Ma01_g02390	0.000163	1	0.380662	8	0.023845	1	0	0	0.061671	2	0.105355	1	--	--	--	--	--	Molecular Function: translation initiation factor activity (GO:0003743);; Molecular Function: helicase activity (GO:0004386);; Molecular Function: ATP binding (GO:0005524);; Biological Process: translational initiation (GO:0006413);;	K13025|3.2682e-17|pxb:103964999|K13025 ATP-dependent RNA helicase [EC:3.6.4.13] | (RefSeq) DEAD-box ATP-dependent RNA helicase 2-like	RNA transport (ko03013);; mRNA surveillance pathway (ko03015);; Spliceosome (ko03040)	[J]	Translation, ribosomal structure and biogenesis	--	Eukaryotic initiation factor 4A-3 OS=Nicotiana plumbaginifolia OX=4092 PE=2 SV=1	L	Replication, recombination and repair	PREDICTED: DEAD-box ATP-dependent RNA helicase 2-like [Musa acuminata subsp. malaccensis]
Ma01_g02400	Ma01_g02400	1.89804	78	2.28843	96	1.91262	86	2.05408	89	1.87144	76	1.51431	55	0.814247	-0.216934	normal	[L]	Replication, recombination and repair	Molecular Function: RNA binding (GO:0003723);; Molecular Function: ATP-dependent RNA helicase activity (GO:0004004);; Molecular Function: ATP binding (GO:0005524);; Cellular Component: nucleolus (GO:0005730);; Biological Process: rRNA processing (GO:0006364);; Biological Process: RNA splicing (GO:0008380);; Biological Process: regulation of gene expression (GO:0010468);; Biological Process: RNA s…	--	--	[J]	Translation, ribosomal structure and biogenesis	DEAD/DEAH box helicase	Eukaryotic initiation factor 4A-III homolog A OS=Oryza sativa subsp. japonica OX=39947 GN=EIF4A3A PE=1 SV=1	L	Replication, recombination and repair	PREDICTED: DEAD-box ATP-dependent RNA helicase 2-like [Musa acuminata subsp. malaccensis]
[truncated: 36,051 more rows]
