# Supplementary material for: Overexpression of MaTPD1A impairs fruit and pollen development by modulating some regulators in Musa itinerans
Source: BMC Plant Biol. 2020 Aug 31;20:402. doi: 10.1186/s12870-020-02623-w (PMC7461258; doi:10.1186/s12870-020-02623-w)
Supplement: Supplementary file 3 — Additional file 3: Table S3. Differentially expressed genes in MaTPD1A-OE plants. [file 12870_2020_2623_MOESM3_ESM.xlsx]

## Sheet: Sheet1
Supplementary table S3 Differentially expressed genes in MaTPD1A-OE plants
#ID	gene_name	CK-1_FPKM	CK-1_count	CK-2_FPKM	CK-2_count	CK-3_FPKM	CK-3_count	T1-1_FPKM	T1-1_count	T1-2_FPKM	T1-2_count	T1-3_FPKM	T1-3_count	FDR	log2FC	regulated	COG_class	COG_class_annotation	GO_annotation	KEGG_annotation	KEGG_pathway_annotation	KOG_class	KOG_class_annotation	Pfam_annotation	Swiss_Prot_annotation	eggNOG_class	eggNOG_class_annotation	NR_annotation	GO_second_level_annotation
Ma08_g10820	Ma08_g10820	2.12102	129	4.55356	361	4.09917	335	0.959173	85	1.2277	99	0.935726	66	0.007558	-1.63512	down	--	--	--	--	--	--	--	Auxin canalisation;; Plant pleckstrin homology-like region	VAN3-binding protein OS=Arabidopsis thaliana OX=3702 GN=VAB PE=1 SV=1	S	Function unknown	PREDICTED: VAN3-binding protein isoform X3 [Musa acuminata subsp. malaccensis]	--
Musa_acuminata_newGene_3442	--	1.30672	24	0.850818	48	1.39167	60	5.46834	248	3.63702	147	4.44334	137	0.000122681	2.06474	up	--	--	--	--	--	--	--	--	--	--	--	--	--
Ma08_g16030	Ma08_g16030	15.6295	1938	16.8624	2508	21.3125	3499	8.45407	1484	6.9825	1107	7.14775	922	1.38604e-05	-1.13041	down	--		Molecular Function: protein serine/threonine kinase activity (GO:0004674);; Molecular Function: ATP binding (GO:0005524);; Biological Process: protein phosphorylation (GO:0006468);; Cellular Component: integral component of membrane (GO:0016021);;	--	--	--	--	Protein kinase domain;; Protein tyrosine kinase;; Carbohydrate-binding protein of the ER;; Leucine rich repeat;; Leucine Rich repeats (2 copies)	Probable LRR receptor-like serine/threonine-protein kinase At1g67720 OS=Arabidopsis thaliana OX=3702 GN=At1g67720 PE=2 SV=1	T	Signal transduction mechanisms	PREDICTED: probable LRR receptor-like serine/threonine-protein kinase At1g67720 [Musa acuminata subsp. malaccensis]	biological process: metabolic process (GO:0008152);; biological process: cellular process (GO:0009987);; molecular function: catalytic activity (GO:0003824);; molecular function: binding (GO:0005488);; cellular component: membrane (GO:0016020);; cellular component: membrane part (GO:0044425)
Ma01_g13790	Ma01_g13790	1.77641	109	2.41346	194	1.95374	158	0.835353	73	0.634912	48	0.504141	33	0.00583505	-1.56581	down	--	--	--	--	--	--	--	PB1 domain	--	S	Function unknown	PREDICTED: uncharacterized protein LOC103992650 [Musa acuminata subsp. malaccensis]	--
Ma09_g20540	Ma09_g20540	4.71732	355	6.47022	637	4.91544	488	13.5056	1434	12.6988	1160	14.2419	1096	4.71005e-06	1.37546	up	[IQ]	Lipid transport and metabolism;; Secondary metabolites biosynthesis, transport and catabolism	Cellular Component: plasmodesma (GO:0009506);; Cellular Component: chloroplast stroma (GO:0009570);; Biological Process: response to cytokinin (GO:0009735);; Biological Process: positive regulation of seed germination (GO:0010030);; Biological Process: seed coat development (GO:0010214);; Molecular Function: 4-coumarate-CoA ligase activity (GO:0016207);; Biological Process: oxalate catabolic proc…	--	--	[I]	Lipid transport and metabolism	AMP-binding enzyme;; AMP-binding enzyme C-terminal domain	Oxalate--CoA ligase OS=Arabidopsis thaliana OX=3702 GN=AAE3 PE=1 SV=1	IQ	Lipid transport and metabolism;; Secondary metabolites biosynthesis, transport and catabolism	PREDICTED: oxalate--CoA ligase-like [Musa acuminata subsp. malaccensis]	cellular component: cell junction (GO:0030054);; cellular component: cell (GO:0005623);; cellular component: organelle (GO:0043226);; cellular component: organelle part (GO:0044422);; cellular component: cell part (GO:0044464);; biological process: response to stimulus (GO:0050896);; biological process: biological regulation (GO:0065007);; biological process: reproduction (GO:0000003);; biologica…
Ma04_g30240	Ma04_g30240	0.551127	28	0.33658	23	0.431187	29	14.8938	1073	24.2577	1512	23.0438	1213	4.63384e-24	5.62874	up	--	--	Molecular Function: organic cyclic compound binding (GO:0097159);; Molecular Function: heterocyclic compound binding (GO:1901363);;	K15191|0|mus:103983466|K15191 La-related protein 7 | (RefSeq) la-related protein 6C	--	[R]	General function prediction only	La domain;; RNA recognition motif. (a.k.a. RRM, RBD, or RNP domain);; Ataxin-2 C-terminal region	La-related protein 6C OS=Arabidopsis thaliana OX=3702 GN=LARP6C PE=3 SV=1	S	Function unknown	PREDICTED: la-related protein 6C [Musa acuminata subsp. malaccensis]	molecular function: binding (GO:0005488)
Ma02_g20630	Ma02_g20630	7.88661	350	3.89074	226	4.24119	250	36.3127	2312	48.6225	2680	36.0771	1677	1.21053e-21	3.01567	up	--	--	Cellular Component: extracellular region (GO:0005576);; Cellular Component: cell wall (GO:0005618);; Biological Process: plant-type cell wall organization (GO:0009664);; Cellular Component: membrane (GO:0016020);;	--	--	--	--	Pollen allergen;; Lytic transglycolase	Expansin-A8 OS=Arabidopsis thaliana OX=3702 GN=EXPA8 PE=2 SV=1	G	Carbohydrate transport and metabolism	PREDICTED: expansin-A2-like [Musa acuminata subsp. malaccensis]	cellular component: extracellular region (GO:0005576);; cellular component: cell (GO:0005623);; cellular component: cell part (GO:0044464);; biological process: cellular process (GO:0009987);; biological process: cellular component organization or biogenesis (GO:0071840);; cellular component: membrane (GO:0016020)
Ma06_g36540	Ma06_g36540	5.80759	492	5.21113	567	5.31695	594	2.58669	313	2.32768	244	2.57187	227	0.00783879	-1.03675	down	--	--	--	--	--	--	--	BTB/POZ domain	BTB/POZ domain-containing protein At3g50780 OS=Arabidopsis thaliana OX=3702 GN=At3g50780 PE=2 SV=1	S	Function unknown	PREDICTED: BTB/POZ domain-containing protein At3g50780-like [Musa acuminata subsp. malaccensis]	--
Ma03_g03460	Ma03_g03460	4.94999	264	3.30533	244	3.01812	214	1.42152	110	1.15844	81	1.23513	72	0.00445261	-1.44908	down	[I]	Lipid transport and metabolism	Molecular Function: methyltransferase activity (GO:0008168);; Biological Process: methylation (GO:0032259);;	K18886|0|mus:103977368|K18886 gibberellin A4 carboxyl methyltransferase [EC:2.1.1.276] | (RefSeq) gibberellic acid methyltransferase 2 isoform X1	--	--	--	SAM dependent carboxyl methyltransferase	Gibberellic acid methyltransferase 2 OS=Arabidopsis thaliana OX=3702 GN=GAMT2 PE=1 SV=1	S	Function unknown	PREDICTED: gibberellic acid methyltransferase 2 isoform X1 [Musa acuminata subsp. malaccensis]	molecular function: catalytic activity (GO:0003824);; biological process: metabolic process (GO:0008152)
Ma09_g29140	Ma09_g29140	32.7429	3618	19.2373	2788	21.1008	3077	59.3442	9353	47.5086	6477	43.421	5001	1.46082e-06	1.12423	up	[K]	Transcription	--	K14515|0|mus:103999288|K14515 EIN3-binding F-box protein | (RefSeq) EIN3-binding F-box protein 1-like	Plant hormone signal transduction (ko04075)	[R]	General function prediction only	Leucine Rich repeats (2 copies);; Leucine Rich repeat;; F-box-like;; F-box domain	EIN3-binding F-box protein 1 OS=Arabidopsis thaliana OX=3702 GN=EBF1 PE=1 SV=1	S	Function unknown	PREDICTED: EIN3-binding F-box protein 1-like [Musa acuminata subsp. malaccensis]	--
Ma07_g09740	Ma07_g09740	3.08404	210	2.78289	213	3.05441	255	5.20067	469	7.6304	619	8.49359	523	0.000754668	1.31966	up	--	--	Cellular Component: integral component of membrane (GO:0016021);;	--	--	[GOU]	Carbohydrate transport and metabolism;; Posttranslational modification, protein turnover, chaperones;; Intracellular trafficking, secretion, and vesicular transport	Triose-phosphate Transporter family	GDP-fucose transporter 1 OS=Arabidopsis thaliana OX=3702 GN=GFT1 PE=1 SV=1	S	Function unknown	PREDICTED: GDP-mannose transporter GONST4-like [Musa acuminata subsp. malaccensis]	cellular component: membrane (GO:0016020);; cellular component: membrane part (GO:0044425)
Musa_acuminata_newGene_4533	--	0	0	0.228362	5	0	0	8.34421	162	7.20739	121	6.5017	92	3.55243e-17	6.30348	up	[G]	Carbohydrate transport and metabolism	Molecular Function: alpha-amylase activity (GO:0004556);; Molecular Function: calcium ion binding (GO:0005509);; Biological Process: starch catabolic process (GO:0005983);; Biological Process: sucrose catabolic process (GO:0005987);;	K01176|3.77178e-65|mus:103977553|K01176 alpha-amylase [EC:3.2.1.1] | (RefSeq) alpha-amylase isozyme 3C-like	Starch and sucrose metabolism (ko00500)	[G]	Carbohydrate transport and metabolism	Alpha-amylase C-terminal beta-sheet domain	Alpha-amylase isozyme 3C OS=Oryza sativa subsp. japonica OX=39947 GN=AMY1.7 PE=2 SV=2	G	Carbohydrate transport and metabolism	alpha-amylase [Musa acuminata AAA Group]	molecular function: catalytic activity (GO:0003824);; molecular function: binding (GO:0005488);; biological process: metabolic process (GO:0008152);; biological process: cellular process (GO:0009987);; biological process: single-organism process (GO:0044699)
Ma06_g03820	Ma06_g03820	0.798246	39	0.305445	20	0.654855	42	5.58176	382	5.00439	296	5.3533	268	9.64346e-12	3.2444	up	--	--	--	--	--	--	--	Phosphate-induced protein 1 conserved region	Protein EXORDIUM-like 2 OS=Arabidopsis thaliana OX=3702 GN=EXL2 PE=2 SV=1	S	Function unknown	PREDICTED: protein EXORDIUM-like 2 [Musa acuminata subsp. malaccensis]	--
Ma00_g00440	Ma00_g00440	9.41593	408	10.5227	598	13.0952	748	2.23361	138	1.79961	97	1.94466	88	6.2431e-10	-2.3902	down	--	--	Cellular Component: plastid (GO:0009536);;	--	--	--	--	Myb/SANT-like DNA-binding domain	Trihelix transcription factor ASR3 OS=Arabidopsis thaliana OX=3702 GN=ASR3 PE=1 SV=1	S	Function unknown	PREDICTED: trihelix transcription factor ASR3-like [Musa acuminata subsp. malaccensis]	cellular component: cell (GO:0005623);; cellular component: organelle (GO:0043226);; cellular component: cell part (GO:0044464)
Ma01_g19250	Ma01_g19250	7.25167	248	8.88465	399	10.0945	453	18.0884	881	18.5513	774	17.4596	613	0.00173087	1.10367	up	--	--	--	--	--	--	--	Uncharacterized conserved protein (DUF2358)	--	S	Function unknown	PREDICTED: uncharacterized protein LOC103998362 [Musa acuminata subsp. malaccensis]	--
Ma06_g26200	Ma06_g26200	5.64604	457	7.25789	743	6.46935	693	2.55091	296	1.61424	164	1.40423	120	6.53557e-06	-1.70067	down	--	--	--	--	--	--	--	WRC;; QLQ	Growth-regulating factor 6 OS=Oryza sativa subsp. japonica OX=39947 GN=GRF6 PE=2 SV=2	K	Transcription	PREDICTED: growth-regulating factor 7-like isoform X1 [Musa acuminata subsp. malaccensis]	--
Ma07_g18620	Ma07_g18620	6.82252	103	5.07031	106	9.06435	185	0	0	0	0	0	0	2.12389e-21	#NAME?	down	--	--	Biological Process: metabolic process (GO:0008152);; Molecular Function: lyase activity (GO:0016829);; Molecular Function: metal ion binding (GO:0046872);;	--	--	--	--	Terpene synthase, N-terminal domain	Alpha-humulene synthase OS=Zingiber zerumbet OX=311405 GN=ZSS1 PE=1 SV=1	S	Function unknown	PREDICTED: alpha-humulene synthase-like isoform X1 [Musa acuminata subsp. malaccensis]	biological process: metabolic process (GO:0008152);; molecular function: catalytic activity (GO:0003824);; molecular function: binding (GO:0005488)
Ma08_g27740	Ma08_g27740	23.7024	757	20.6909	859	26.5568	1082	54.8935	2399	66.1122	2499	58.6597	1855	9.65541e-08	1.37617	up	--	--	--	--	--	--	--	cAMP-regulated phosphoprotein/endosulfine conserved region	--	S	Function unknown	PREDICTED: uncharacterized protein LOC103996143 [Musa acuminata subsp. malaccensis]	--
Ma05_g16920	Ma05_g16920	13.6779	580	11.2554	625	10.4821	586	24.7302	1494	28.2069	1474	25.9091	1144	1.75073e-05	1.2338	up	[VI]	Defense mechanisms;; Lipid transport and metabolism	Molecular Function: glutathione peroxidase activity (GO:0004602);; Biological Process: response to oxidative stress (GO:0006979);; Biological Process: oxidation-reduction process (GO:0055114);; Biological Process: cellular oxidant detoxification (GO:0098869);;	K00432|5.89195e-118|mus:103973267|K00432 glutathione peroxidase [EC:1.11.1.9] | (RefSeq) probable phospholipid hydroperoxide glutathione peroxidase 6, mitochondrial	Glutathione metabolism (ko00480);; Arachidonic acid metabolism (ko00590)	[O]	Posttranslational modification, protein turnover, chaperones	Glutathione peroxidase;; AhpC/TSA family;; Redoxin	Probable phospholipid hydroperoxide glutathione peroxidase 6, mitochondrial OS=Arabidopsis thaliana OX=3702 GN=GPX6 PE=2 SV=2	O	Posttranslational modification, protein turnover, chaperones	PREDICTED: probable phospholipid hydroperoxide glutathione peroxidase 6, mitochondrial [Musa acuminata subsp. malaccensis]	biological process: metabolic process (GO:0008152);; biological process: cellular process (GO:0009987);; biological process: single-organism process (GO:0044699);; biological process: response to stimulus (GO:0050896);; biological process: detoxification (GO:0098754);; molecular function: catalytic activity (GO:0003824);; molecular function: antioxidant activity (GO:0016209)
Ma05_g18670	Ma05_g18670	5.00538	431	3.08797	373	4.82654	545	13.4354	1606	14.4234	1433	15.066	1217	2.854e-09	1.69817	up	[T]	Signal transduction mechanisms	--	K04733|0|mus:103985191|K04733 interleukin-1 receptor-associated kinase 4 [EC:2.7.11.1] | (RefSeq) receptor-like serine/threonine-protein kinase At1g78530 isoform X1	--	[T]	Signal transduction mechanisms	Protein kinase domain;; Protein tyrosine kinase	Receptor-like serine/threonine-protein kinase At1g78530 OS=Arabidopsis thaliana OX=3702 GN=At1g78530 PE=2 SV=1	T	Signal transduction mechanisms	PREDICTED: receptor-like serine/threonine-protein kinase At1g78530 isoform X1 [Musa acuminata subsp. malaccensis]	--
Ma04_g14970	Ma04_g14970	0.364888	23	0.497671	42	0.720507	59	1.3661	124	1.79069	137	1.92551	131	0.00275029	1.77013	up	--	--	--	--	--	--	--	X8 domain	Glucan endo-1,3-beta-glucosidase 7 OS=Arabidopsis thaliana OX=3702 GN=At4g34480 PE=1 SV=2	--	--	PREDICTED: glucan endo-1,3-beta-glucosidase 3-like isoform X2 [Musa acuminata subsp. malaccensis]	--
Ma06_g15900	Ma06_g15900	1.71167	136	1.31992	138	1.52739	160	0.711712	81	0.22178	22	0.211097	18	0.00135283	-1.91102	down	--	--	--	--	--	--	--	TCP family transcription factor	Transcription factor PCF5 OS=Oryza sativa subsp. japonica OX=39947 GN=PCF5 PE=2 SV=1	K	Transcription	PREDICTED: transcription factor PCF5-like [Musa acuminata subsp. malaccensis]	--
Ma11_g22110	Ma11_g22110	5.04569	209	3.16713	172	3.18619	174	7.86812	464	7.27914	372	9.46557	408	0.0040836	1.19619	up	[P]	Inorganic ion transport and metabolism	Molecular Function: ferroxidase activity (GO:0004322);; Cellular Component: cell (GO:0005623);; Biological Process: iron ion transport (GO:0006826);; Biological Process: cellular iron ion homeostasis (GO:0006879);; Molecular Function: ferric iron binding (GO:0008199);; Biological Process: oxidation-reduction process (GO:0055114);;	K00522|2.24878e-161|mus:103972246|K00522 ferritin heavy chain [EC:1.16.3.2] | (RefSeq) ferritin-1, chloroplastic	--	[P]	Inorganic ion transport and metabolism	Ferritin-like domain	Ferritin-3, chloroplastic OS=Glycine max OX=3847 PE=2 SV=1	P	Inorganic ion transport and metabolism	PREDICTED: ferritin-1, chloroplastic [Musa acuminata subsp. malaccensis]	biological process: metabolic process (GO:0008152);; biological process: single-organism process (GO:0044699);; molecular function: catalytic activity (GO:0003824);; cellular component: cell (GO:0005623);; biological process: localization (GO:0051179);; biological process: cellular process (GO:0009987);; biological process: biological regulation (GO:0065007);; molecular function: binding (GO:0005…
Ma05_g03710	Ma05_g03710	5.10155	214	4.14912	228	1.47474	82	21.2279	1265	18.8431	972	18.8922	823	1.21348e-15	2.53224	up	[M]	Cell wall/membrane/envelope biogenesis	Molecular Function: protein serine/threonine kinase activity (GO:0004674);; Molecular Function: ATP binding (GO:0005524);; Biological Process: protein phosphorylation (GO:0006468);;	--	--	[T]	Signal transduction mechanisms	Protein kinase domain;; Protein tyrosine kinase	Phosphoenolpyruvate carboxylase kinase 1 OS=Arabidopsis thaliana OX=3702 GN=PPCK1 PE=1 SV=1	T	Signal transduction mechanisms	PREDICTED: phosphoenolpyruvate carboxylase kinase 2-like [Musa acuminata subsp. malaccensis]	biological process: metabolic process (GO:0008152);; biological process: cellular process (GO:0009987);; molecular function: catalytic activity (GO:0003824);; molecular function: binding (GO:0005488)
Ma09_g06140	Ma09_g06140	23.1053	1071	25.4133	1544	26.8625	1642	12.3409	816	10.5826	605	10.9686	530	0.000192686	-1.08119	down	[R]	General function prediction only	Molecular Function: GTP binding (GO:0005525);; Cellular Component: intracellular (GO:0005622);; Cellular Component: plasma membrane (GO:0005886);; Biological Process: small GTPase mediated signal transduction (GO:0007264);;	K04392|2.80638e-152|mus:103997084|K04392 Ras-related C3 botulinum toxin substrate 1 | (RefSeq) rac-like GTP-binding protein 2	Phagosome (ko04145);; AGE-RAGE signaling pathway in diabetic complications (ko04933)	[R]	General function prediction only	Ras family;; Ras of Complex, Roc, domain of DAPkinase	Rac-like GTP-binding protein 2 OS=Oryza sativa subsp. japonica OX=39947 GN=RAC2 PE=2 SV=1	S	Function unknown	PREDICTED: rac-like GTP-binding protein 2 [Musa acuminata subsp. malaccensis]	molecular function: binding (GO:0005488);; cellular component: cell (GO:0005623);; cellular component: cell part (GO:0044464);; cellular component: membrane (GO:0016020);; biological process: cellular process (GO:0009987);; biological process: signaling (GO:0023052);; biological process: single-organism process (GO:0044699);; biological process: response to stimulus (GO:0050896);; biological proc…
Ma05_g05910	Ma05_g05910	1.49515	139	2.78619	339	2.97587	365	6.19517	823	7.58357	873	7.8075	757	2.14768e-06	1.64166	up	--	--	Molecular Function: inorganic anion exchanger activity (GO:0005452);; Cellular Component: integral component of plasma membrane (GO:0005887);; Biological Process: inorganic anion transport (GO:0015698);; Biological Process: regulation of intracellular pH (GO:0051453);; Biological Process: anion transmembrane transport (GO:0098656);;	--	--	[P]	Inorganic ion transport and metabolism	HCO3- transporter family	Boron transporter 4 OS=Arabidopsis thaliana OX=3702 GN=BOR4 PE=2 SV=1	U	Intracellular trafficking, secretion, and vesicular transport	PREDICTED: boron transporter 4-like [Musa acuminata subsp. malaccensis]	biological process: localization (GO:0051179);; molecular function: transporter activity (GO:0005215);; cellular component: cell (GO:0005623);; cellular component: membrane (GO:0016020);; cellular component: membrane part (GO:0044425);; cellular component: cell part (GO:0044464);; biological process: cellular process (GO:0009987);; biological process: single-organism process (GO:0044699);; biolog…
Ma02_g19280	Ma02_g19280	0.394265	23	1.15201	86	1.59125	120	5.71004	463	8.45556	593	8.34895	495	3.85255e-12	2.89648	up	[M]	Cell wall/membrane/envelope biogenesis	Molecular Function: RNA polymerase II transcription cofactor activity (GO:0001104);; Biological Process: regulation of transcription from RNA polymerase II promoter (GO:0006357);; Cellular Component: mediator complex (GO:0016592);; Molecular Function: GDP-mannose 3,5-epimerase activity (GO:0047918);; Molecular Function: coenzyme binding (GO:0050662);;	K10046|0|mus:103975282|K10046 GDP-D-mannose 3', 5'-epimerase [EC:5.1.3.18 5.1.3.-] | (RefSeq) GDP-mannose 3,5-epimerase 2	Ascorbate and aldarate metabolism (ko00053);; Amino sugar and nucleotide sugar metabolism (ko00520)	[GM]	Carbohydrate transport and metabolism;; Cell wall/membrane/envelope biogenesis	NAD dependent epimerase/dehydratase family;; GDP-mannose 4,6 dehydratase;; 3-beta hydroxysteroid dehydrogenase/isomerase family;; NAD(P)H-binding;; Male sterility protein	GDP-mannose 3,5-epimerase 1 OS=Oryza sativa subsp. japonica OX=39947 GN=GME-1 PE=1 SV=1	M	Cell wall/membrane/envelope biogenesis	PREDICTED: GDP-mannose 3,5-epimerase 2 [Musa acuminata subsp. malaccensis]	biological process: biological regulation (GO:0065007);; molecular function: transcription factor activity, protein binding (GO:0000988);; cellular component: cell (GO:0005623);; cellular component: membrane-enclosed lumen (GO:0031974);; cellular component: macromolecular complex (GO:0032991);; cellular component: organelle (GO:0043226);; cellular component: organelle part (GO:0044422);; cellular…
Ma10_g25210	Ma10_g25210	5.19752	262	2.73465	180	3.7409	233	2.34611	151	0.691432	48	1.22113	61	0.00964968	-1.41944	down	[I]	Lipid transport and metabolism	Cellular Component: chloroplast envelope (GO:0009941);;	--	--	[R]	General function prediction only	--	Pheophytinase, chloroplastic OS=Arabidopsis thaliana OX=3702 GN=PPH PE=1 SV=1	S	Function unknown	PREDICTED: pheophytinase, chloroplastic [Musa acuminata subsp. malaccensis]	cellular component: cell (GO:0005623);; cellular component: organelle (GO:0043226);; cellular component: organelle part (GO:0044422);; cellular component: cell part (GO:0044464)
Ma11_g12060	Ma11_g12060	3.22032	227	1.72257	157	1.07023	101	14.764	1488	16.1017	1390	18.9147	1381	1.1088e-25	3.13888	up	--	--	Molecular Function: transferase activity, transferring glycosyl groups (GO:0016757);;	--	--	[S]	Function unknown	Protein of unknown function (DUF563)	--	S	Function unknown	PREDICTED: uncharacterized protein LOC103971468 [Musa acuminata subsp. malaccensis]	molecular function: catalytic activity (GO:0003824)
Ma02_g08320	Ma02_g08320	73.7435	1375	161.989	3960	191.772	4717	26.8101	713	31.6227	728	28.6455	557	0.00344417	-2.23279	down	--	--	--	--	--	--	--	Probable lipid transfer	Non-specific lipid-transfer protein 2 OS=Prunus armeniaca OX=36596 PE=1 SV=1	U	Intracellular trafficking, secretion, and vesicular transport	PREDICTED: non-specific lipid-transfer protein 2-like [Musa acuminata subsp. malaccensis]	--
Ma03_g18110	Ma03_g18110	2.7052	70	4.23499	126	4.8007	132	22.4796	584	20.4659	451	18.5148	344	2.50353e-07	2.12035	up	--	--	--	--	--	--	--	--	--	--	--	--	--
Ma11_g02000	Ma11_g02000	1.04093	59	1.85238	138	1.10057	82	59.138	4760	59.1797	4121	60.4615	3557	7.86235e-90	5.53905	up	--	--	Cellular Component: integral component of membrane (GO:0016021);; Molecular Function: transmembrane transporter activity (GO:0022857);; Biological Process: transmembrane transport (GO:0055085);;	--	--	--	--	EamA-like transporter family	WAT1-related protein At2g39510 OS=Arabidopsis thaliana OX=3702 GN=At2g39510 PE=2 SV=1	S	Function unknown	PREDICTED: WAT1-related protein At5g07050-like [Musa acuminata subsp. malaccensis]	cellular component: membrane (GO:0016020);; cellular component: membrane part (GO:0044425);; biological process: localization (GO:0051179);; molecular function: transporter activity (GO:0005215)
Musa_acuminata_newGene_351	--	4.13502	152	1.15741	49	0.835917	37	4.18443	220	6.48811	305	6.32511	245	0.00400998	1.66321	up	--	--	--	--	--	--	--	--	--	--	--	--	--
Ma05_g04980	Ma05_g04980	31.0564	2322	20.7865	2353	20.735	2387	10.8139	1257	5.22647	596	5.62359	542	2.61103e-09	-1.57741	down	[F]	Nucleotide transport and metabolism	Molecular Function: transporter activity (GO:0005215);; Cellular Component: integral component of membrane (GO:0016021);; Biological Process: transmembrane transport (GO:0055085);;	--	--	[F]	Nucleotide transport and metabolism	Permease family	Nucleobase-ascorbate transporter 6 OS=Arabidopsis thaliana OX=3702 GN=NAT6 PE=2 SV=2	F	Nucleotide transport and metabolism	PREDICTED: nucleobase-ascorbate transporter 6-like isoform X1 [Musa acuminata subsp. malaccensis]	molecular function: transporter activity (GO:0005215);; cellular component: membrane (GO:0016020);; cellular component: membrane part (GO:0044425);; biological process: localization (GO:0051179)
Ma04_g15900	Ma04_g15900	5.2193	241	3.10328	188	3.39332	207	0.373201	25	0.110353	7	0.188337	10	2.79846e-12	-3.96488	down	[Q]	Secondary metabolites biosynthesis, transport and catabolism	Molecular Function: iron ion binding (GO:0005506);; Molecular Function: dioxygenase activity (GO:0051213);; Biological Process: oxidation-reduction process (GO:0055114);;	--	--	[QR]	Secondary metabolites biosynthesis, transport and catabolism;; General function prediction only	2OG-Fe(II) oxygenase superfamily;; non-haem dioxygenase in morphine synthesis N-terminal	Gibberellin 20 oxidase 2 OS=Oryza sativa subsp. japonica OX=39947 GN=20ox2 PE=1 SV=1	S	Function unknown	PREDICTED: gibberellin 20 oxidase 2-like [Musa acuminata subsp. malaccensis]	molecular function: binding (GO:0005488);; biological process: metabolic process (GO:0008152);; biological process: single-organism process (GO:0044699);; molecular function: catalytic activity (GO:0003824)
Ma08_g28090	Ma08_g28090	10.4767	1991	11.0327	3122	12.5258	3199	5.5699	1588	5.14788	1205	4.43602	1076	2.28669e-05	-1.05196	down	[K]	Transcription	Molecular Function: protein kinase activity (GO:0004672);; Molecular Function: ATP binding (GO:0005524);; Biological Process: protein phosphorylation (GO:0006468);; Biological Process: regulation of meristem growth (GO:0010075);; Cellular Component: integral component of membrane (GO:0016021);; Biological Process: floral organ development (GO:0048437);;	--	--	--	--	Leucine rich repeat;; Protein kinase domain;; Protein tyrosine kinase;; Leucine Rich repeats (2 copies);; Leucine Rich Repeat;; Leucine rich repeat N-terminal domain;; Leucine Rich repeat	Leucine-rich repeat receptor-like serine/threonine-protein kinase BAM3 OS=Arabidopsis thaliana OX=3702 GN=BAM3 PE=2 SV=3	S	Function unknown	PREDICTED: leucine-rich repeat receptor-like serine/threonine-protein kinase BAM3 isoform X1 [Musa acuminata subsp. malaccensis]	biological process: metabolic process (GO:0008152);; biological process: cellular process (GO:0009987);; molecular function: catalytic activity (GO:0003824);; molecular function: binding (GO:0005488);; biological process: biological regulation (GO:0065007);; cellular component: membrane (GO:0016020);; cellular component: membrane part (GO:0044425);; biological process: reproduction (GO:0000003);;…
Ma10_g04370	Ma10_g04370	0.247654	20	0.26353	27	0.264455	27	2.24811	248	1.71033	163	1.28619	104	2.30945e-07	2.80203	up	--	--	Molecular Function: binding (GO:0005488);;	K20043|0|mus:104000054|K20043 clathrin coat assembly protein AP180 | (RefSeq) putative clathrin assembly protein At1g03050	--	[TU]	Signal transduction mechanisms;; Intracellular trafficking, secretion, and vesicular transport	ANTH domain;; ENTH domain	Putative clathrin assembly protein At1g03050 OS=Arabidopsis thaliana OX=3702 GN=At1g03050 PE=2 SV=1	U	Intracellular trafficking, secretion, and vesicular transport	PREDICTED: putative clathrin assembly protein At1g03050 [Musa acuminata subsp. malaccensis]	molecular function: binding (GO:0005488)
Ma06_g37870	Ma06_g37870	18.218	1364	7.98316	789	8.88093	895	25.2238	2715	32.763	3099	31.8336	2550	1.81527e-06	1.472	up	--	--	Molecular Function: DNA binding (GO:0003677);; Cellular Component: nucleus (GO:0005634);;	--	--	--	--	SBP domain	Squamosa promoter-binding-like protein 12 OS=Oryza sativa subsp. japonica OX=39947 GN=SPL12 PE=2 SV=1	K	Transcription	PREDICTED: squamosa promoter-binding-like protein 12 isoform X1 [Musa acuminata subsp. malaccensis]	molecular function: binding (GO:0005488);; cellular component: cell (GO:0005623);; cellular component: organelle (GO:0043226);; cellular component: cell part (GO:0044464)
Ma08_g33110	Ma08_g33110	30.5504	4642	23.9692	4747	25.6587	5153	9.47284	1931	8.01074	1438	8.39447	1285	4.85495e-12	-1.61782	down	[N]	Cell motility	Cellular Component: plasma membrane (GO:0005886);; Molecular Function: zinc ion binding (GO:0008270);; Cellular Component: integral component of membrane (GO:0016021);; Molecular Function: cellulose synthase (UDP-forming) activity (GO:0016760);; Biological Process: cellulose biosynthetic process (GO:0030244);; Biological Process: cell wall organization (GO:0071555);;	K10999|0|mus:103995667|K10999 cellulose synthase A [EC:2.4.1.12] | (RefSeq) cellulose synthase A catalytic subunit 5 [UDP-forming]-like	--	--	--	Cellulose synthase;; Zinc-binding RING-finger;; Glycosyl transferase family group 2;; Glycosyl transferase family 2	Cellulose synthase A catalytic subunit 6 [UDP-forming] OS=Arabidopsis thaliana OX=3702 GN=CESA6 PE=1 SV=2	M	Cell wall/membrane/envelope biogenesis	PREDICTED: cellulose synthase A catalytic subunit 5 [UDP-forming]-like [Musa acuminata subsp. malaccensis]	cellular component: cell (GO:0005623);; cellular component: membrane (GO:0016020);; cellular component: cell part (GO:0044464);; molecular function: binding (GO:0005488);; cellular component: membrane part (GO:0044425);; molecular function: catalytic activity (GO:0003824);; biological process: metabolic process (GO:0008152);; biological process: cellular process (GO:0009987);; biological process:…
Ma02_g24010	Ma02_g24010	9.56372	845	7.50771	895	8.03965	961	29.7876	3824	37.7461	4158	35.3424	3338	5.07243e-19	2.11744	up	[I]	Lipid transport and metabolism	Biological Process: long-chain fatty acid metabolic process (GO:0001676);; Molecular Function: acyl-CoA dehydrogenase activity (GO:0003995);; Molecular Function: acyl-CoA oxidase activity (GO:0003997);; Cellular Component: peroxisome (GO:0005777);; Biological Process: fatty acid beta-oxidation (GO:0006635);; Molecular Function: flavin adenine dinucleotide binding (GO:0050660);;	K00232|0|mus:103976712|K00232 acyl-CoA oxidase [EC:1.3.3.6] | (RefSeq) acyl-coenzyme A oxidase 2, peroxisomal	Fatty acid degradation (ko00071);; alpha-Linolenic acid metabolism (ko00592);; Biosynthesis of unsaturated fatty acids (ko01040);; Fatty acid metabolism (ko01212);; Peroxisome (ko04146)	[IQ]	Lipid transport and metabolism;; Secondary metabolites biosynthesis, transport and catabolism	Acyl-CoA oxidase;; Acyl-CoA dehydrogenase, middle domain;; Acyl-CoA dehydrogenase, C-terminal domain	Acyl-coenzyme A oxidase 2, peroxisomal OS=Arabidopsis thaliana OX=3702 GN=ACX2 PE=1 SV=2	I	Lipid transport and metabolism	PREDICTED: acyl-coenzyme A oxidase 2, peroxisomal [Musa acuminata subsp. malaccensis]	biological process: metabolic process (GO:0008152);; biological process: cellular process (GO:0009987);; biological process: single-organism process (GO:0044699);; molecular function: catalytic activity (GO:0003824);; cellular component: cell (GO:0005623);; cellular component: organelle (GO:0043226);; cellular component: cell part (GO:0044464);; molecular function: binding (GO:0005488)
Ma04_g23720	Ma04_g23720	9.84885	287	7.59258	295	10.7981	421	20.2072	846	20.5609	750	20.7974	638	0.000537032	1.20564	up	[Q]	Secondary metabolites biosynthesis, transport and catabolism	Cellular Component: peroxisome (GO:0005777);;	K17362|1.72611e-115|mus:103976022|K17362 acyl-coenzyme A thioesterase 13 [EC:3.1.2.-] | (RefSeq) acyl-coenzyme A thioesterase 13	--	[R]	General function prediction only	Thioesterase superfamily;; Domain of unknown function (DUF4442)	--	Q	Secondary metabolites biosynthesis, transport and catabolism	PREDICTED: acyl-coenzyme A thioesterase 13 [Musa acuminata subsp. malaccensis]	cellular component: cell (GO:0005623);; cellular component: organelle (GO:0043226);; cellular component: cell part (GO:0044464)
Ma10_g05230	Ma10_g05230	33.4803	5039	29.503	5707	32.7557	6289	9.34211	2013	7.12086	1342	6.54389	1039	1.01624e-16	-1.94292	down	--	--	--	K14293|0|mus:103999607|K14293 importin subunit beta-1 | (RefSeq) importin subunit beta-1-like isoform X2	RNA transport (ko03013)	[YU]	Nuclear structure;; Intracellular trafficking, secretion, and vesicular transport	Importin-beta N-terminal domain;; HEAT repeat;; HEAT-like repeat	Importin subunit beta-1 OS=Arabidopsis thaliana OX=3702 GN=KPNB1 PE=1 SV=1	U	Intracellular trafficking, secretion, and vesicular transport	PREDICTED: importin subunit beta-1-like isoform X1 [Musa acuminata subsp. malaccensis]	--
Ma06_g29090	Ma06_g29090	1.23023	66	0.733698	51	1.01207	71	0.082181	7	0.133216	9	0.274332	16	5.71928e-05	-2.4309	down	--	--	--	--	--	--	--	--	--	S	Function unknown	PREDICTED: uncharacterized protein LOC103989225 [Musa acuminata subsp. malaccensis]	--
Ma06_g35610	Ma06_g35610	2.5657	257	1.63358	214	1.66616	220	4.76793	679	4.99785	616	5.4934	572	5.04243e-05	1.4632	up	[O]	Posttranslational modification, protein turnover, chaperones	--	--	--	--	--	Tetratricopeptide repeat	--	S	Function unknown	PREDICTED: uncharacterized protein LOC103990206 [Musa acuminata subsp. malaccensis]	--
Ma03_g07590	Ma03_g07590	4.29994	241	3.96499	289	4.28015	316	18.0163	1443	30.849	2145	31.3635	1834	1.03774e-07	2.76691	up	[Q]	Secondary metabolites biosynthesis, transport and catabolism	Molecular Function: oxidoreductase activity (GO:0016491);; Biological Process: oxidation-reduction process (GO:0055114);;	--	--	[R]	General function prediction only	Aldo/keto reductase family	Non-functional NADPH-dependent codeinone reductase 2 OS=Papaver somniferum OX=3469 GN=COR2 PE=1 SV=1	S	Function unknown	PREDICTED: non-functional NADPH-dependent codeinone reductase 2-like [Musa acuminata subsp. malaccensis]	molecular function: catalytic activity (GO:0003824);; biological process: metabolic process (GO:0008152);; biological process: single-organism process (GO:0044699)
Ma07_g02300	Ma07_g02300	7.81885	760	6.70434	896	7.04806	972	22.3116	2977	22.0412	2635	22.5606	2334	3.96475e-11	1.64537	up	[TK]	Signal transduction mechanisms;; Transcription	Biological Process: guanosine tetraphosphate metabolic process (GO:0015969);;	--	--	[T]	Signal transduction mechanisms	HD domain;; Region found in RelA / SpoT proteins;; HD domain	Probable GTP diphosphokinase RSH2, chloroplastic OS=Oryza sativa subsp. japonica OX=39947 GN=RSH2 PE=2 SV=1	KT	Transcription;; Signal transduction mechanisms	PREDICTED: probable GTP diphosphokinase RSH2, chloroplastic [Musa acuminata subsp. malaccensis]	biological process: metabolic process (GO:0008152);; biological process: cellular process (GO:0009987);; biological process: single-organism process (GO:0044699)
Ma05_g13910	Ma05_g13910	2.07715	96	1.89256	115	1.43184	89	9.52943	604	7.95085	437	7.21078	339	4.86454e-08	2.20916	up	--	--	--	--	--	--	--	PLATZ transcription factor	--	--	--	PREDICTED: uncharacterized protein LOC103984900 [Musa acuminata subsp. malaccensis]	--
Ma08_g11100	Ma08_g11100	0	0	0	0	0.045882	5	0.79461	89	0.689727	68	0.516184	43	1.05394e-12	5.46217	up	--	--	Molecular Function: calmodulin binding (GO:0005516);; Biological Process: defense response (GO:0006952);; Biological Process: response to biotic stimulus (GO:0009607);; Cellular Component: integral component of membrane (GO:0016021);;	K08472|0|mus:103993264|K08472 mlo protein | (RefSeq) MLO-like protein 6	--	--	--	Mlo family	MLO-like protein 6 OS=Arabidopsis thaliana OX=3702 GN=MLO6 PE=2 SV=2	D	Cell cycle control, cell division, chromosome partitioning	PREDICTED: MLO-like protein 6 [Musa acuminata subsp. malaccensis]	molecular function: binding (GO:0005488);; biological process: response to stimulus (GO:0050896);; cellular component: membrane (GO:0016020);; cellular component: membrane part (GO:0044425)
Ma06_g13580	Ma06_g13580	10.2874	1047	17.569	2233	16.6496	2135	6.74166	979	5.60107	679	7.02045	754	0.00500156	-1.09112	down	--	--	--	--	--	--	--	B3 DNA binding domain	B3 domain-containing protein Os01g0905400 OS=Oryza sativa subsp. japonica OX=39947 GN=Os01g0905400 PE=2 SV=1	S	Function unknown	PREDICTED: uncharacterized protein LOC103988360 [Musa acuminata subsp. malaccensis]	--
Ma11_g14200	Ma11_g14200	1.34123	59	1.23257	126	1.02455	114	3.6687	432	3.50563	359	3.40775	298	1.33943e-05	1.92916	up	--	--	--	--	--	--	--	Dof domain, zinc finger	Cyclic dof factor 2 OS=Arabidopsis thaliana OX=3702 GN=CDF2 PE=1 SV=2	S	Function unknown	PREDICTED: cyclic dof factor 3 [Musa acuminata subsp. malaccensis]	--
Ma06_g22900	Ma06_g22900	3.77993	94	0.907468	30	1.56104	51	9.04716	318	6.62719	202	9.40977	242	8.36502e-06	2.0979	up	--	--	--	--	--	--	--	Senescence regulator	--	S	Function unknown	PREDICTED: uncharacterized protein LOC103974565 [Musa acuminata subsp. malaccensis]	--
Ma01_g00220	Ma01_g00220	17.0978	1568	7.64183	1088	8.75478	1183	27.8723	3671	48.2146	5496	49.1177	4770	0.000130291	1.91089	up	[HT]	Coenzyme transport and metabolism;; Signal transduction mechanisms	Cellular Component: integral component of membrane (GO:0016021);;	--	--	[R]	General function prediction only	ABC1 family	Protein ACTIVITY OF BC1 COMPLEX KINASE 7, chloroplastic OS=Arabidopsis thaliana OX=3702 GN=ABC1K7 PE=1 SV=1	S	Function unknown	PREDICTED: uncharacterized protein LOC103981212 [Musa acuminata subsp. malaccensis]	cellular component: membrane (GO:0016020);; cellular component: membrane part (GO:0044425)
Ma04_g05980	Ma04_g05980	3.10697	294	4.28979	509	2.35339	264	13.607	1705	15.0628	1704	16.7549	1530	7.83151e-16	2.26563	up	--	--	--	--	--	--	--	--	--	S	Function unknown	PREDICTED: uncharacterized protein LOC103980727 [Musa acuminata subsp. malaccensis]	--
Ma07_g14050	Ma07_g14050	15.2947	2246	17.4388	3237	18.1802	3511	5.69681	1211	4.7627	846	4.18103	652	4.85495e-12	-1.70141	down	--	--	--	--	--	--	--	Probable zinc-ribbon domain	Extra-large guanine nucleotide-binding protein 1 OS=Arabidopsis thaliana OX=3702 GN=XLG1 PE=1 SV=2	S	Function unknown	PREDICTED: protein ENHANCED DISEASE RESISTANCE 4-like [Musa acuminata subsp. malaccensis]	--
Ma07_g00250	Ma07_g00250	0.559494	41	0.185672	18	0.313174	30	0.773322	80	1.28327	115	0.96158	73	0.00703784	1.6021	up	--	--	Cellular Component: Golgi membrane (GO:0000139);; Biological Process: protein glycosylation (GO:0006486);; Molecular Function: galactosyltransferase activity (GO:0008378);; Cellular Component: integral component of membrane (GO:0016021);;	K20855|0|mus:103991025|K20855 beta-1,3-galactosyltransferase 1/2/3/4/5/7/8 [EC:2.4.1.-] | (RefSeq) probable beta-1,3-galactosyltransferase 2 isoform X1	--	[G]	Carbohydrate transport and metabolism	Galactosyltransferase;; Domain of unknown function (DUF4094)	Probable beta-1,3-galactosyltransferase 2 OS=Arabidopsis thaliana OX=3702 GN=B3GALT2 PE=2 SV=1	S	Function unknown	PREDICTED: probable beta-1,3-galactosyltransferase 2 isoform X1 [Musa acuminata subsp. malaccensis]	cellular component: cell (GO:0005623);; cellular component: membrane (GO:0016020);; cellular component: organelle (GO:0043226);; cellular component: organelle part (GO:0044422);; cellular component: cell part (GO:0044464);; biological process: metabolic process (GO:0008152);; biological process: cellular process (GO:0009987);; biological process: single-organism process (GO:0044699);; molecular f…
Ma06_g06990	Ma06_g06990	0.758924	50	1.07824	93	0.988832	86	2.98448	279	2.07923	169	2.03383	139	0.00788068	1.38777	up	--	--	Molecular Function: transferase activity, transferring glycosyl groups (GO:0016757);;	K13692|0|mus:103987024|K13692 UDP-glucose:(indol-3-yl)acetate beta-D-glucosyltransferase [EC:2.4.1.121] | (RefSeq) crocetin glucosyltransferase, chloroplastic-like	--	[GC]	Carbohydrate transport and metabolism;; Energy production and conversion	UDP-glucoronosyl and UDP-glucosyl transferase	Crocetin glucosyltransferase, chloroplastic OS=Gardenia jasminoides OX=114476 GN=UGT75L6 PE=1 SV=1	S	Function unknown	PREDICTED: crocetin glucosyltransferase, chloroplastic-like [Musa acuminata subsp. malaccensis]	molecular function: catalytic activity (GO:0003824)
Ma04_g29800	Ma04_g29800	2.06559	361	2.09111	467	2.22386	536	4.6594	1203	4.19036	894	3.90039	730	0.000734947	1.0873	up	--	--	--	--	--	--	--	Plant protein of unknown function (DUF863)	--	S	Function unknown	PREDICTED: uncharacterized protein LOC103982920 isoform X1 [Musa acuminata subsp. malaccensis]	--
Ma10_g01130	Ma10_g01130	6.52838	342	5.50626	378	6.03137	417	20.1346	1502	19.4952	1258	18.5526	1012	2.22407e-09	1.76329	up	[Q]	Secondary metabolites biosynthesis, transport and catabolism	Cellular Component: plastid (GO:0009536);; Molecular Function: dioxygenase activity (GO:0051213);;	--	--	[QR]	Secondary metabolites biosynthesis, transport and catabolism;; General function prediction only	2OG-Fe(II) oxygenase superfamily;; non-haem dioxygenase in morphine synthesis N-terminal	1-aminocyclopropane-1-carboxylate oxidase homolog 3 OS=Arabidopsis thaliana OX=3702 GN=At1g06650 PE=2 SV=1	S	Function unknown	PREDICTED: 1-aminocyclopropane-1-carboxylate oxidase homolog 3-like [Musa acuminata subsp. malaccensis]	cellular component: cell (GO:0005623);; cellular component: organelle (GO:0043226);; cellular component: cell part (GO:0044464);; biological process: metabolic process (GO:0008152);; biological process: single-organism process (GO:0044699);; molecular function: catalytic activity (GO:0003824)
Ma04_g10840	Ma04_g10840	13.7331	1622	9.57498	1525	11.2285	1770	5.915	989	7.2061	665	7.63647	674	0.000210806	-1.05361	down	--	--	Cellular Component: membrane (GO:0016020);;	K20027|7.76015e-57|mus:103987242|K20027 palmitoyltransferase ZDHHC1/11 [EC:2.3.1.225] | (RefSeq) probable protein S-acyltransferase 22	--	[R]	General function prediction only	DHHC palmitoyltransferase	Probable protein S-acyltransferase 22 OS=Arabidopsis thaliana OX=3702 GN=PAT22 PE=2 SV=2	S	Function unknown	PREDICTED: probable protein S-acyltransferase 22 [Musa acuminata subsp. malaccensis]	cellular component: membrane (GO:0016020)
Ma10_g04380	Ma10_g04380	48.673	3842	34.3566	3557	36.5606	3808	19.2042	2162	14.1116	1375	14.3724	1183	4.43421e-07	-1.24616	down	--	--	--	--	--	--	--	--	BTB/POZ domain-containing protein At2g13690 OS=Arabidopsis thaliana OX=3702 GN=PRL1-IFG PE=2 SV=2	S	Function unknown	PREDICTED: BTB/POZ domain-containing protein At2g13690-like [Musa acuminata subsp. malaccensis]	--
Ma08_g06890	Ma08_g06890	9.33775	518	7.52974	548	7.46018	547	3.76621	298	1.20412	83	1.64981	96	1.02984e-05	-1.80358	down	--	--	--	--	--	--	--	--	--	S	Function unknown	PREDICTED: uncharacterized protein LOC103993630 [Musa acuminata subsp. malaccensis]	--
Ma08_g03450	Ma08_g03450	0.39717	66	0.347092	75	0.267395	58	0.942998	221	0.941052	191	0.790569	135	0.00481911	1.47069	up	[K]	Transcription	Molecular Function: nucleotide binding (GO:0000166);; Molecular Function: protein kinase activity (GO:0004672);; Cellular Component: membrane (GO:0016020);; Biological Process: phosphorylation (GO:0016310);;	--	--	--	--	Leucine rich repeat;; Leucine Rich repeats (2 copies);; Protein kinase domain;; Protein tyrosine kinase;; Leucine Rich Repeat;; Leucine rich repeat N-terminal domain	LRR receptor-like serine/threonine-protein kinase GSO1 OS=Arabidopsis thaliana OX=3702 GN=GSO1 PE=1 SV=1	S	Function unknown	PREDICTED: LRR receptor-like serine/threonine-protein kinase GSO1 [Musa acuminata subsp. malaccensis]	molecular function: binding (GO:0005488);; biological process: metabolic process (GO:0008152);; biological process: cellular process (GO:0009987);; molecular function: catalytic activity (GO:0003824);; cellular component: membrane (GO:0016020)
Ma01_g14560	Ma01_g14560	8.70792	668	9.59713	963	9.30478	938	27.533	2923	23.9813	2257	22.9676	1829	4.63929e-09	1.48579	up	--	--	--	--	--	--	--	Protein of unknown function (DUF789);; Protein of unknown function (DUF789)	--	--	--	PREDICTED: uncharacterized protein LOC103991923 [Musa acuminata subsp. malaccensis]	--
Ma05_g22050	Ma05_g22050	0.599828	40	1.9045	165	1.54358	134	0.277752	27	0.090197	8	0.128107	9	0.00569579	-2.92814	down	[IQ]	Lipid transport and metabolism;; Secondary metabolites biosynthesis, transport and catabolism	Molecular Function: catalytic activity (GO:0003824);; Biological Process: metabolic process (GO:0008152);; Cellular Component: membrane (GO:0016020);;	K01904|0|mus:103985739|K01904 4-coumarate--CoA ligase [EC:6.2.1.12] | (RefSeq) 4-coumarate--CoA ligase-like 1	Ubiquinone and other terpenoid-quinone biosynthesis (ko00130);; Phenylalanine metabolism (ko00360);; Phenylpropanoid biosynthesis (ko00940)	[I]	Lipid transport and metabolism	AMP-binding enzyme;; AMP-binding enzyme C-terminal domain	4-coumarate--CoA ligase-like 1 OS=Oryza sativa subsp. japonica OX=39947 GN=4CLL1 PE=2 SV=2	IQ	Lipid transport and metabolism;; Secondary metabolites biosynthesis, transport and catabolism	PREDICTED: 4-coumarate--CoA ligase-like 1 [Musa acuminata subsp. malaccensis]	molecular function: catalytic activity (GO:0003824);; biological process: metabolic process (GO:0008152);; cellular component: membrane (GO:0016020)
Ma10_g29220	Ma10_g29220	1.79934	90	0.630356	40	0.406288	27	37.9338	2568	31.1219	1829	30.3365	1507	3.64746e-62	5.16888	up	--	--	Molecular Function: DNA binding (GO:0003677);; Cellular Component: nucleus (GO:0005634);; Biological Process: regulation of transcription, DNA-templated (GO:0006355);;	--	--	--	--	No apical meristem (NAM) protein	NAC domain-containing protein 68 OS=Oryza sativa subsp. japonica OX=39947 GN=NAC068 PE=2 SV=1	K	Transcription	PREDICTED: NAC domain-containing protein 68 [Musa acuminata subsp. malaccensis]	molecular function: binding (GO:0005488);; cellular component: cell (GO:0005623);; cellular component: organelle (GO:0043226);; cellular component: cell part (GO:0044464);; biological process: biological regulation (GO:0065007)
Musa_acuminata_newGene_1381	--	2.89484	158	2.35423	169	2.83608	181	1.04806	60	0.625878	38	0.609755	32	0.000385152	-1.9573	down	--	--	--	--	--	--	--	--	--	--	--	--	--
Ma07_g08110	Ma07_g08110	0	0	0.059688	4	0.079103	5	1.79155	97	2.92461	126	2.87003	109	3.56324e-14	5.37693	up	--	--	Molecular Function: DNA binding (GO:0003677);;	K09422|2.63609e-152|mus:103990318|K09422 myb proto-oncogene protein, plant | (RefSeq) transcription factor RAX3	--	[K]	Transcription	Myb-like DNA-binding domain;; Myb-like DNA-binding domain	Transcription factor RAX3 OS=Arabidopsis thaliana OX=3702 GN=RAX3 PE=2 SV=1	K	Transcription	PREDICTED: transcription factor RAX3 [Musa acuminata subsp. malaccensis]	molecular function: binding (GO:0005488)
Musa_acuminata_newGene_507	--	6.31751	164	8.31788	283	9.79394	335	1.54047	57	1.17782	38	0.580314	16	3.03596e-08	-2.81701	down	--	--	--	--	--	--	--	--	--	--	--	--	--
Ma04_g14050	Ma04_g14050	9.31017	595	6.74544	514	6.81214	554	1.32527	125	0.680289	57	0.717966	45	1.52721e-12	-2.91283	down	--	--	Cellular Component: mitochondrion (GO:0005739);;	--	--	[S]	Function unknown	PPPDE putative peptidase domain	DeSI-like protein At4g17486 OS=Arabidopsis thaliana OX=3702 GN=At4g17486 PE=2 SV=1	S	Function unknown	PREDICTED: deSI-like protein At4g17486 isoform X3 [Musa acuminata subsp. malaccensis]	cellular component: cell (GO:0005623);; cellular component: organelle (GO:0043226);; cellular component: cell part (GO:0044464)
Ma06_g06690	Ma06_g06690	52.1551	3092	61.5818	4789	59.0618	4621	97.8617	8275	134.04	9805	133.271	8236	1.19446e-05	1.15294	up	--	--	Molecular Function: 3-oxo-5-alpha-steroid 4-dehydrogenase activity (GO:0003865);; Cellular Component: cytoplasm (GO:0005737);; Biological Process: lipid metabolic process (GO:0006629);; Cellular Component: integral component of membrane (GO:0016021);; Molecular Function: trans-2-enoyl-CoA reductase (NADPH) activity (GO:0019166);; Biological Process: oxidation-reduction process (GO:0055114);;	K10258|0|mus:103987000|K10258 very-long-chain enoyl-CoA reductase [EC:1.3.1.93] | (RefSeq) very-long-chain enoyl-CoA reductase	Fatty acid elongation (ko00062);; Biosynthesis of unsaturated fatty acids (ko01040);; Fatty acid metabolism (ko01212)	[I]	Lipid transport and metabolism	3-oxo-5-alpha-steroid 4-dehydrogenase	Very-long-chain enoyl-CoA reductase OS=Arabidopsis thaliana OX=3702 GN=ECR PE=1 SV=1	S	Function unknown	PREDICTED: very-long-chain enoyl-CoA reductase [Musa acuminata subsp. malaccensis]	biological process: metabolic process (GO:0008152);; biological process: single-organism process (GO:0044699);; molecular function: catalytic activity (GO:0003824);; cellular component: cell (GO:0005623);; cellular component: cell part (GO:0044464);; cellular component: membrane (GO:0016020);; cellular component: membrane part (GO:0044425)
Ma03_g31230	Ma03_g31230	6.29611	360	7.45496	559	8.15578	616	57.1983	4663	54.3158	3831	52.3577	3120	3.83311e-34	2.97266	up	--	--	Cellular Component: integral component of membrane (GO:0016021);; Molecular Function: transferase activity, transferring glycosyl groups (GO:0016757);;	--	--	[GM]	Carbohydrate transport and metabolism;; Cell wall/membrane/envelope biogenesis	galactosyl transferase GMA12/MNN10 family	Probable glycosyltransferase 7 OS=Oryza sativa subsp. japonica OX=39947 GN=GT7 PE=2 SV=1	S	Function unknown	PREDICTED: probable glycosyltransferase 7 [Musa acuminata subsp. malaccensis]	cellular component: membrane (GO:0016020);; cellular component: membrane part (GO:0044425);; molecular function: catalytic activity (GO:0003824)
Ma06_g08940	Ma06_g08940	25.9395	942	18.996	787	20.8506	908	8.73017	449	7.3445	344	3.05021	120	2.51604e-05	-1.57554	down	--	--	Biological Process: response to stress (GO:0006950);;	--	--	--	--	Universal stress protein family	--	--	--	PREDICTED: uncharacterized protein LOC103987200 [Musa acuminata subsp. malaccensis]	biological process: response to stimulus (GO:0050896)
Ma10_g07280	Ma10_g07280	106.298	9359	62.4253	7209	64.2773	7468	31.359	3938	25.6414	2786	25.8887	2376	0.000688731	-1.4056	down	--	--	--	--	--	[U]	Intracellular trafficking, secretion, and vesicular transport	Exo70 exocyst complex subunit	Exocyst complex component EXO70B1 OS=Arabidopsis thaliana OX=3702 GN=EXO70B1 PE=1 SV=1	S	Function unknown	PREDICTED: exocyst complex component EXO70B1-like [Musa acuminata subsp. malaccensis]	--
Ma05_g16710	Ma05_g16710	40.6429	2926	25.9046	2446	23.8712	2268	12.1326	1246	13.8716	1232	13.5612	1018	0.00284712	-1.10585	down	--	--	Biological Process: carbohydrate metabolic process (GO:0005975);; Molecular Function: polysaccharide binding (GO:0030247);; Molecular Function: glucan endo-1,3-beta-D-glucosidase activity (GO:0042973);; Cellular Component: anchored component of plasma membrane (GO:0046658);;	--	--	--	--	Glycosyl hydrolases family 17	Glucan endo-1,3-beta-glucosidase 10 OS=Arabidopsis thaliana OX=3702 GN=At5g42100 PE=1 SV=1	--	--	PREDICTED: glucan endo-1,3-beta-glucosidase 11-like [Musa acuminata subsp. malaccensis]	biological process: metabolic process (GO:0008152);; molecular function: binding (GO:0005488);; molecular function: catalytic activity (GO:0003824);; cellular component: cell (GO:0005623);; cellular component: membrane (GO:0016020);; cellular component: membrane part (GO:0044425);; cellular component: cell part (GO:0044464)
Ma04_g17540	Ma04_g17540	41.5595	2020	76.0292	4909	76.0714	4880	27.5085	1904	20.9283	1268	23.0025	1166	0.00655323	-1.38161	down	[M]	Cell wall/membrane/envelope biogenesis	Molecular Function: 3-beta-hydroxy-delta5-steroid dehydrogenase activity (GO:0003854);; Biological Process: steroid biosynthetic process (GO:0006694);; Biological Process: oxidation-reduction process (GO:0055114);;	--	--	[V]	Defense mechanisms	3-beta hydroxysteroid dehydrogenase/isomerase family;; NAD(P)H-binding;; NAD dependent epimerase/dehydratase family;; NmrA-like family	Cinnamoyl-CoA reductase-like SNL6 OS=Oryza sativa subsp. japonica OX=39947 GN=SNL6 PE=3 SV=1	M	Cell wall/membrane/envelope biogenesis	PREDICTED: cinnamoyl-CoA reductase-like SNL6 [Musa acuminata subsp. malaccensis]	biological process: metabolic process (GO:0008152);; biological process: single-organism process (GO:0044699);; molecular function: catalytic activity (GO:0003824)
Ma06_g18540	Ma06_g18540	74.4202	1494	85.9453	2254	90.8413	2501	46.3148	1330	20.7126	515	18.1059	391	1.73591e-05	-1.50291	down	--	--	--	--	--	--	--	--	--	S	Function unknown	PREDICTED: uncharacterized protein LOC103988031 isoform X2 [Musa acuminata subsp. malaccensis]	--
Ma02_g02750	Ma02_g02750	6.55746	964	4.54772	877	4.43926	861	2.10795	442	1.77546	322	2.73305	419	0.000441772	-1.14686	down	--	--	Cellular Component: integral component of membrane (GO:0016021);; Molecular Function: transferase activity, transferring glycosyl groups (GO:0016757);;	--	--	--	--	C2 domain;; Plant phosphoribosyltransferase C-terminal	FT-interacting protein 1 OS=Arabidopsis thaliana OX=3702 GN=FTIP1 PE=1 SV=1	S	Function unknown	PREDICTED: FT-interacting protein 1-like [Musa acuminata subsp. malaccensis]	cellular component: membrane (GO:0016020);; cellular component: membrane part (GO:0044425);; molecular function: catalytic activity (GO:0003824)
Ma05_g02170	Ma05_g02170	12.2425	1049	10.6377	1191	10.9762	1240	25.3256	3106	21.8816	2309	21.632	1933	1.0568e-05	1.10354	up	[T]	Signal transduction mechanisms	Molecular Function: protein serine/threonine kinase activity (GO:0004674);; Molecular Function: ATP binding (GO:0005524);; Cellular Component: intracellular (GO:0005622);; Biological Process: peptidyl-serine phosphorylation (GO:0018105);; Biological Process: intracellular signal transduction (GO:0035556);;	K08790|0|mus:103983551|K08790 serine/threonine kinase 38 [EC:2.7.11.1] | (RefSeq) serine/threonine-protein kinase 38-like isoform X1	--	[R]	General function prediction only	Protein kinase domain;; Protein tyrosine kinase;; Protein kinase C terminal domain	Probable serine/threonine protein kinase IREH1 OS=Arabidopsis thaliana OX=3702 GN=IREH1 PE=1 SV=1	T	Signal transduction mechanisms	PREDICTED: serine/threonine-protein kinase 38-like isoform X1 [Musa acuminata subsp. malaccensis]	biological process: metabolic process (GO:0008152);; biological process: cellular process (GO:0009987);; molecular function: catalytic activity (GO:0003824);; molecular function: binding (GO:0005488);; cellular component: cell (GO:0005623);; cellular component: cell part (GO:0044464);; biological process: signaling (GO:0023052);; biological process: single-organism process (GO:0044699);; biologic…
Ma10_g06180	Ma10_g06180	8.10538	214	15.4153	536	15.0425	529	24.0116	919	45.5074	1568	42.8181	1188	0.00459712	1.64401	up	--	--	--	--	--	--	--	Plant protein 1589 of unknown function (A_thal_3526)	--	--	--	PREDICTED: uncharacterized protein LOC103999903 [Musa acuminata subsp. malaccensis]	--
Ma05_g00840	Ma05_g00840	67.111	2088	52.6497	2149	55.6242	2285	93.8502	4135	135.778	5246	132.665	4334	0.000128066	1.13407	up	[C]	Energy production and conversion	Molecular Function: electron carrier activity (GO:0009055);; Biological Process: electron transport chain (GO:0022900);; Molecular Function: metal ion binding (GO:0046872);; Molecular Function: 2 iron, 2 sulfur cluster binding (GO:0051537);;	K02639|2.33206e-75|mus:103983666|K02639 ferredoxin | (RefSeq) ferredoxin, root R-B2-like	Photosynthesis (ko00195)	--	--	2Fe-2S iron-sulfur cluster binding domain	Ferredoxin-3, chloroplastic OS=Zea mays OX=4577 GN=FDX3 PE=1 SV=1	C	Energy production and conversion	PREDICTED: ferredoxin, root R-B2-like [Musa acuminata subsp. malaccensis]	molecular function: electron carrier activity (GO:0009055);; biological process: metabolic process (GO:0008152);; biological process: cellular process (GO:0009987);; biological process: single-organism process (GO:0044699);; molecular function: binding (GO:0005488)
Ma07_g11700	Ma07_g11700	10.1319	868	16.854	1899	21.1098	2286	57.4408	6084	53.7199	5053	56.859	4553	3.83679e-13	1.71811	up	--	--	--	--	--	--	--	Protein of unknown function (DUF789)	--	S	Function unknown	PREDICTED: uncharacterized protein LOC103991445 [Musa acuminata subsp. malaccensis]	--
Ma01_g05710	Ma01_g05710	21.4733	1469	14.4222	1303	18.236	1644	8.24579	807	6.84133	588	6.40011	461	2.33086e-05	-1.23952	down	[T]	Signal transduction mechanisms	Molecular Function: protein serine/threonine kinase activity (GO:0004674);; Molecular Function: protein tyrosine kinase activity (GO:0004713);; Molecular Function: ATP binding (GO:0005524);; Biological Process: protein phosphorylation (GO:0006468);;	K06632|0|mus:103987876|K06632 wee1-like protein kinase [EC:2.7.11.1] | (RefSeq) wee1-like protein kinase	--	[D]	Cell cycle control, cell division, chromosome partitioning	Protein kinase domain;; Protein tyrosine kinase	Wee1-like protein kinase OS=Oryza sativa subsp. japonica OX=39947 GN=WEE1 PE=3 SV=1	T	Signal transduction mechanisms	PREDICTED: wee1-like protein kinase [Musa acuminata subsp. malaccensis]	biological process: metabolic process (GO:0008152);; biological process: cellular process (GO:0009987);; molecular function: catalytic activity (GO:0003824);; molecular function: binding (GO:0005488)
Ma02_g04820	Ma02_g04820	34.4323	1726	21.9214	1442	25.4723	1685	17.6696	1264	10.4003	644	9.34347	489	0.00459514	-1.04876	down	--	--	--	--	--	--	--	Cotton fibre expressed protein;; Domain of unknown function (DUF4408)	--	S	Function unknown	PREDICTED: uncharacterized protein LOC103970519 [Musa acuminata subsp. malaccensis]	--
Ma08_g00080	Ma08_g00080	5.85484	297	3.29711	220	3.29233	221	11.8264	855	8.31848	520	8.44479	446	0.000273032	1.28142	up	--	--	--	--	--	--	--	TCP family transcription factor	Transcription factor PCF2 OS=Oryza sativa subsp. japonica OX=39947 GN=PCF2 PE=1 SV=1	K	Transcription	PREDICTED: transcription factor PCF2-like [Musa acuminata subsp. malaccensis]	--
Ma00_g00140	Ma00_g00140	5.56057	212	3.77016	186	3.64297	176	12.6976	664	9.18953	421	8.52094	325	0.000916874	1.27967	up	--	--	--	--	--	[R]	General function prediction only	Optic atrophy 3 protein (OPA3)	--	S	Function unknown	PREDICTED: OPA3-like protein [Musa acuminata subsp. malaccensis]	--
Ma04_g09720	Ma04_g09720	0.472663	13	0.63215	22	0.617278	21	2.48577	91	2.71301	86	1.41333	38	0.0012201	1.96086	up	[R]	General function prediction only	Molecular Function: GTP binding (GO:0005525);; Cellular Component: vacuole (GO:0005773);; Cellular Component: plasma membrane (GO:0005886);; Biological Process: small GTPase mediated signal transduction (GO:0007264);;	K07877|3.6858e-144|mus:103981643|K07877 Ras-related protein Rab-2A | (RefSeq) ras-related protein RABB1c-like	--	[U]	Intracellular trafficking, secretion, and vesicular transport	Ras family;; Ras of Complex, Roc, domain of DAPkinase;; ADP-ribosylation factor family	Ras-related protein RABB1c OS=Arabidopsis thaliana OX=3702 GN=RABB1C PE=1 SV=1	S	Function unknown	PREDICTED: ras-related protein RABB1c-like [Musa acuminata subsp. malaccensis]	molecular function: binding (GO:0005488);; cellular component: cell (GO:0005623);; cellular component: organelle (GO:0043226);; cellular component: cell part (GO:0044464);; cellular component: membrane (GO:0016020);; biological process: cellular process (GO:0009987);; biological process: signaling (GO:0023052);; biological process: single-organism process (GO:0044699);; biological process: respon…
Ma02_g18300	Ma02_g18300	32.769	1848	18.3016	1421	19.2767	1509	49.6936	4000	93.2055	6628	89.7025	5366	0.00086258	1.80108	up	[JM]	Translation, ribosomal structure and biogenesis;; Cell wall/membrane/envelope biogenesis	Molecular Function: mannose-1-phosphate guanylyltransferase activity (GO:0004475);; Biological Process: biosynthetic process (GO:0009058);;	K00966|0|mus:103975370|K00966 mannose-1-phosphate guanylyltransferase [EC:2.7.7.13] | (RefSeq) probable mannose-1-phosphate guanylyltransferase 1	Fructose and mannose metabolism (ko00051);; Amino sugar and nucleotide sugar metabolism (ko00520)	[M]	Cell wall/membrane/envelope biogenesis	Nucleotidyl transferase;; Bacterial transferase hexapeptide (six repeats);; MobA-like NTP transferase domain	Probable mannose-1-phosphate guanylyltransferase 1 OS=Oryza sativa subsp. japonica OX=39947 GN=Os03g0268400 PE=2 SV=1	M	Cell wall/membrane/envelope biogenesis	PREDICTED: probable mannose-1-phosphate guanylyltransferase 1 [Musa acuminata subsp. malaccensis]	molecular function: catalytic activity (GO:0003824);; biological process: metabolic process (GO:0008152)
Ma04_g00570	Ma04_g00570	0.115806	8	0.121916	12	0.155257	15	18.4616	1714	13.3752	1124	13.064	896	1.34304e-64	6.7727	up	--	--	--	K07964|0|mus:103980543|K07964 heparanase [EC:3.2.1.166] | (RefSeq) heparanase-like protein 1	Glycosaminoglycan degradation (ko00531)	--	--	Glycosyl hydrolase family 79, N-terminal domain	Heparanase-like protein 1 OS=Arabidopsis thaliana OX=3702 GN=At5g07830 PE=2 SV=1	G	Carbohydrate transport and metabolism	PREDICTED: heparanase-like protein 1, partial [Musa acuminata subsp. malaccensis]	--
Ma11_g01740	Ma11_g01740	7.41303	622	4.89458	518	4.69883	502	12.4301	1495	12.2755	1278	11.3766	1001	2.67169e-05	1.20813	up	--	--	--	--	--	--	--	BRO1-like domain	--	S	Function unknown	PREDICTED: uncharacterized protein LOC103970174 [Musa acuminata subsp. malaccensis]	--
Ma04_g22600	Ma04_g22600	4.68779	319	2.2062	197	1.47779	133	10.9371	1062	12.2167	1026	13.5965	965	7.48694e-13	2.23004	up	--	--	Biological Process: amino acid transmembrane transport (GO:0003333);; Molecular Function: amino acid transmembrane transporter activity (GO:0015171);; Cellular Component: integral component of membrane (GO:0016021);;	K14209|0|mus:103977116|K14209 solute carrier family 36 (proton-coupled amino acid transporter) | (RefSeq) amino acid transporter ANTL2-like	--	[E]	Amino acid transport and metabolism	Transmembrane amino acid transporter protein	Amino acid transporter AVT3C OS=Arabidopsis thaliana OX=3702 GN=AVT3C PE=1 SV=1	E	Amino acid transport and metabolism	PREDICTED: amino acid transporter ANTL2-like [Musa acuminata subsp. malaccensis]	biological process: single-organism process (GO:0044699);; biological process: localization (GO:0051179);; molecular function: transporter activity (GO:0005215);; cellular component: membrane (GO:0016020);; cellular component: membrane part (GO:0044425)
Ma10_g08360	Ma10_g08360	13.7404	687	9.48233	622	9.52853	630	28.7823	2059	23.9505	1486	27.2817	1427	3.36534e-07	1.37619	up	--	--	Molecular Function: DNA binding (GO:0003677);; Cellular Component: nucleus (GO:0005634);;	--	--	--	--	Homeobox domain	WUSCHEL-related homeobox 8 OS=Oryza sativa subsp. japonica OX=39947 GN=WOX8 PE=2 SV=1	K	Transcription	PREDICTED: WUSCHEL-related homeobox 8 [Musa acuminata subsp. malaccensis]	molecular function: binding (GO:0005488);; cellular component: cell (GO:0005623);; cellular component: organelle (GO:0043226);; cellular component: cell part (GO:0044464)
Ma02_g14390	Ma02_g14390	40.5401	6077	31.5513	5718	34.8668	6269	17.8106	4167	13.519	2383	13.6224	2110	2.14931e-05	-1.06434	down	[J]	Translation, ribosomal structure and biogenesis	Molecular Function: nucleotide binding (GO:0000166);; Molecular Function: nucleic acid binding (GO:0003676);; Molecular Function: zinc ion binding (GO:0008270);;	K12885|2.08423e-75|mus:103975708|K12885 heterogeneous nuclear ribonucleoprotein G | (RefSeq) glycine-rich RNA-binding protein RZ1C isoform X1	Spliceosome (ko03040)	[R]	General function prediction only	Zinc knuckle;; RNA recognition motif. (a.k.a. RRM, RBD, or RNP domain);; RNA recognition motif. (a.k.a. RRM, RBD, or RNP domain)	Glycine-rich RNA-binding protein RZ1C OS=Arabidopsis thaliana OX=3702 GN=RZ1C PE=1 SV=1	S	Function unknown	PREDICTED: glycine-rich RNA-binding protein RZ1C isoform X3 [Musa acuminata subsp. malaccensis]	molecular function: binding (GO:0005488)
Ma08_g27420	Ma08_g27420	2.58372	174	3.07991	270	2.7662	247	11.0576	1047	8.81344	695	9.37128	646	6.84333e-08	1.82651	up	--	--	Molecular Function: acetylglucosaminyltransferase activity (GO:0008375);; Cellular Component: integral component of membrane (GO:0016021);;	K20891|0|mus:103996169|K20891 beta-glucuronosyltransferase [EC:2.4.1.-] | (RefSeq) beta-glucuronosyltransferase GlcAT14B isoform X1	--	[G]	Carbohydrate transport and metabolism	Core-2/I-Branching enzyme	Beta-glucuronosyltransferase GlcAT14B OS=Arabidopsis thaliana OX=3702 GN=GLCAT14B PE=2 SV=1	S	Function unknown	PREDICTED: beta-glucuronosyltransferase GlcAT14B isoform X1 [Musa acuminata subsp. malaccensis]	molecular function: catalytic activity (GO:0003824);; cellular component: membrane (GO:0016020);; cellular component: membrane part (GO:0044425)
Musa_acuminata_newGene_3215	--	3.87907	147	1.98348	99	8.55059	369	0.375843	21	0.232262	11	0.144058	6	0.00341897	-4.01724	down	--	--	--	K03872|5.52052e-08|nnu:104597068|K03872 transcription elongation factor B, polypeptide 1 | (RefSeq) transcription elongation factor B polypeptide 1	Ubiquitin mediated proteolysis (ko04120)	--	--	--	--	K	Transcription	PREDICTED: transcription elongation factor B polypeptide 1 [Nelumbo nucifera]	--
Ma06_g32620	Ma06_g32620	98.5941	6776	103.282	9310	108.766	9864	42.5144	4168	52.7209	4471	49.8581	3572	2.56395e-05	-1.02308	down	[O]	Posttranslational modification, protein turnover, chaperones	Cellular Component: Golgi apparatus (GO:0005794);; Cellular Component: plasma membrane (GO:0005886);; Molecular Function: sterol delta7 reductase activity (GO:0009918);; Biological Process: sterol biosynthetic process (GO:0016126);; Biological Process: brassinosteroid biosynthetic process (GO:0016132);; Molecular Function: oxidoreductase activity, acting on the CH-CH group of donors, NAD or NADP …	K00213|0|mus:103989528|K00213 7-dehydrocholesterol reductase [EC:1.3.1.21] | (RefSeq) 7-dehydrocholesterol reductase	Steroid biosynthesis (ko00100)	[IT]	Lipid transport and metabolism;; Signal transduction mechanisms	Ergosterol biosynthesis ERG4/ERG24 family	7-dehydrocholesterol reductase OS=Arabidopsis thaliana OX=3702 GN=DWF5 PE=1 SV=1	I	Lipid transport and metabolism	PREDICTED: 7-dehydrocholesterol reductase [Musa acuminata subsp. malaccensis]	cellular component: cell (GO:0005623);; cellular component: organelle (GO:0043226);; cellular component: cell part (GO:0044464);; cellular component: membrane (GO:0016020);; biological process: metabolic process (GO:0008152);; biological process: single-organism process (GO:0044699);; molecular function: catalytic activity (GO:0003824);; biological process: biological regulation (GO:0065007);; ce…
Ma05_g13270	Ma05_g13270	83.4385	6689	84.7129	8908	88.9257	9405	36.551	4196	26.9214	2668	26.1295	2186	2.12859e-09	-1.44566	down	[C]	Energy production and conversion	Biological Process: steroid metabolic process (GO:0008202);; Cellular Component: integral component of membrane (GO:0016021);; Molecular Function: oxidoreductase activity, acting on CH-OH group of donors (GO:0016614);; Molecular Function: flavin adenine dinucleotide binding (GO:0050660);; Biological Process: oxidation-reduction process (GO:0055114);;	K09828|0|mus:103984843|K09828 Delta24-sterol reductase [EC:1.3.1.72 1.3.1.-] | (RefSeq) delta(24)-sterol reductase	Steroid biosynthesis (ko00100)	[R]	General function prediction only	FAD binding domain	Delta(24)-sterol reductase OS=Pisum sativum OX=3888 GN=DIM PE=1 SV=1	C	Energy production and conversion	PREDICTED: delta(24)-sterol reductase [Musa acuminata subsp. malaccensis]	biological process: metabolic process (GO:0008152);; biological process: single-organism process (GO:0044699);; cellular component: membrane (GO:0016020);; cellular component: membrane part (GO:0044425);; molecular function: catalytic activity (GO:0003824);; molecular function: binding (GO:0005488)
Ma01_g13340	Ma01_g13340	2.26305	228	2.0103	277	2.16282	283	0.936877	133	0.730791	85	0.766219	81	0.00543862	-1.37198	down	[R]	General function prediction only	--	--	--	[DO]	Cell cycle control, cell division, chromosome partitioning;; Posttranslational modification, protein turnover, chaperones	Caspase domain;; LSD1 zinc finger	Metacaspase-1 OS=Arabidopsis thaliana OX=3702 GN=AMC1 PE=1 SV=1	O	Posttranslational modification, protein turnover, chaperones	PREDICTED: metacaspase-1-like isoform X1 [Musa acuminata subsp. malaccensis]	--
Ma02_g22600	Ma02_g22600	1.99745	177	0.949608	114	0.524133	63	7.20488	931	4.87814	544	8.64415	813	7.68769e-08	2.68255	up	--	--	--	--	--	--	--	Lipase (class 3)	Lipase-like PAD4 OS=Arabidopsis thaliana OX=3702 GN=PAD4 PE=1 SV=1	S	Function unknown	PREDICTED: lipase-like PAD4 isoform X2 [Musa acuminata subsp. malaccensis]	--
Ma06_g30120	Ma06_g30120	7.1995	909	7.76986	1270	8.54248	1394	2.92127	449	3.86543	447	2.68213	294	3.27014e-07	-1.54018	down	[L]	Replication, recombination and repair	Molecular Function: nucleic acid binding (GO:0003676);; Molecular Function: ATP binding (GO:0005524);; Biological Process: DNA recombination (GO:0006310);; Molecular Function: ATP-dependent helicase activity (GO:0008026);; Cellular Component: plastid (GO:0009536);;	K10730|0|mus:103989315|K10730 ATP-dependent DNA helicase Q4 [EC:3.6.4.12] | (RefSeq) ATP-dependent DNA helicase Q-like 5	--	[L]	Replication, recombination and repair	Helicase conserved C-terminal domain;; DEAD/DEAH box helicase	ATP-dependent DNA helicase Q-like 5 OS=Arabidopsis thaliana OX=3702 GN=RECQL5 PE=2 SV=2	L	Replication, recombination and repair	PREDICTED: ATP-dependent DNA helicase Q-like 5 [Musa acuminata subsp. malaccensis]	molecular function: binding (GO:0005488);; biological process: metabolic process (GO:0008152);; biological process: cellular process (GO:0009987);; molecular function: catalytic activity (GO:0003824);; cellular component: cell (GO:0005623);; cellular component: organelle (GO:0043226);; cellular component: cell part (GO:0044464)
Ma11_g16300	Ma11_g16300	6.72932	521	5.46075	555	5.33611	545	21.6187	2032	13.2932	1269	13.0572	1054	2.57426e-07	1.4282	up	[T]	Signal transduction mechanisms	--	--	--	[T]	Signal transduction mechanisms	Protein tyrosine kinase;; Protein kinase domain	Probable serine/threonine-protein kinase PBL19 OS=Arabidopsis thaliana OX=3702 GN=PBL19 PE=1 SV=1	T	Signal transduction mechanisms	PREDICTED: probable receptor-like protein kinase At5g47070 [Musa acuminata subsp. malaccensis]	--
Ma09_g17060	Ma09_g17060	0.864631	114	0.992823	170	0.736667	143	3.03153	584	2.49546	424	1.99586	284	8.00943e-05	1.61108	up	[K]	Transcription	Molecular Function: kinase activity (GO:0016301);;	--	--	--	--	Protein kinase domain;; Protein tyrosine kinase;; Leucine Rich repeats (2 copies);; Leucine rich repeat	Probable leucine-rich repeat receptor-like protein kinase At5g49770 OS=Arabidopsis thaliana OX=3702 GN=At5g49770 PE=2 SV=1	S	Function unknown	PREDICTED: probable leucine-rich repeat receptor-like protein kinase At5g49770 [Musa acuminata subsp. malaccensis]	molecular function: catalytic activity (GO:0003824)
Ma01_g01610	Ma01_g01610	1.78933	64	1.03949	50	1.33655	62	2.89825	147	4.61317	205	4.11082	155	0.00362324	1.57621	up	[E]	Amino acid transport and metabolism	Cellular Component: glycine cleavage complex (GO:0005960);; Biological Process: glycine decarboxylation via glycine cleavage system (GO:0019464);;	K02437|1.72554e-115|mus:103980445|K02437 glycine cleavage system H protein | (RefSeq) glycine cleavage system H protein, mitochondrial-like	Glycine, serine and threonine metabolism (ko00260);; Glyoxylate and dicarboxylate metabolism (ko00630)	[E]	Amino acid transport and metabolism	Glycine cleavage H-protein	Glycine cleavage system H protein, mitochondrial OS=Oryza sativa subsp. japonica OX=39947 GN=GDCSH PE=1 SV=1	E	Amino acid transport and metabolism	PREDICTED: glycine cleavage system H protein, mitochondrial-like [Musa acuminata subsp. malaccensis]	cellular component: cell (GO:0005623);; cellular component: macromolecular complex (GO:0032991);; cellular component: cell part (GO:0044464);; biological process: metabolic process (GO:0008152);; biological process: cellular process (GO:0009987);; biological process: single-organism process (GO:0044699)
Ma06_g17470	Ma06_g17470	23.487	2468	14.2977	1974	14.4471	2021	37.7752	5719	40.4434	5259	38.8988	4303	4.23869e-08	1.25821	up	--	--	Molecular Function: transcription factor activity, sequence-specific DNA binding (GO:0003700);; Cellular Component: nucleus (GO:0005634);; Biological Process: regulation of transcription, DNA-templated (GO:0006355);;	K14514|0|mus:103987938|K14514 ethylene-insensitive protein 3 | (RefSeq) ETHYLENE INSENSITIVE 3-like 1 protein	Plant hormone signal transduction (ko04075)	--	--	Ethylene insensitive 3	Protein ETHYLENE INSENSITIVE 3 OS=Arabidopsis thaliana OX=3702 GN=EIN3 PE=1 SV=1	K	Transcription	PREDICTED: ETHYLENE INSENSITIVE 3-like 1 protein [Musa acuminata subsp. malaccensis]	biological process: biological regulation (GO:0065007);; molecular function: nucleic acid binding transcription factor activity (GO:0001071);; cellular component: cell (GO:0005623);; cellular component: organelle (GO:0043226);; cellular component: cell part (GO:0044464)
Ma07_g25460	Ma07_g25460	7.37169	383	5.48369	374	5.52166	379	10.365	768	13.0797	839	13.8637	751	0.00127291	1.10497	up	[F]	Nucleotide transport and metabolism	Molecular Function: cytidine deaminase activity (GO:0004126);; Cellular Component: cytosol (GO:0005829);; Molecular Function: zinc ion binding (GO:0008270);; Biological Process: cytidine deamination (GO:0009972);;	K01489|4.50781e-157|mus:103992694|K01489 cytidine deaminase [EC:3.5.4.5] | (RefSeq) cytidine deaminase 1-like	Pyrimidine metabolism (ko00240)	[F]	Nucleotide transport and metabolism	Cytidine and deoxycytidylate deaminase zinc-binding region;; Cytidine and deoxycytidylate deaminase zinc-binding region	Cytidine deaminase 1 OS=Arabidopsis thaliana OX=3702 GN=CDA1 PE=1 SV=1	F	Nucleotide transport and metabolism	PREDICTED: cytidine deaminase 1-like [Musa acuminata subsp. malaccensis]	molecular function: catalytic activity (GO:0003824);; cellular component: cell (GO:0005623);; cellular component: cell part (GO:0044464);; molecular function: binding (GO:0005488);; biological process: metabolic process (GO:0008152);; biological process: cellular process (GO:0009987);; biological process: single-organism process (GO:0044699)
Ma07_g18560	Ma07_g18560	36.2649	659	9.64841	230	9.27551	223	0	0	0	0	0.05356	2	0.000159287	-8.90098	down	--	--	Biological Process: metabolic process (GO:0008152);; Molecular Function: lyase activity (GO:0016829);; Molecular Function: metal ion binding (GO:0046872);;	--	--	--	--	Terpene synthase family, metal binding domain;; Terpene synthase, N-terminal domain	Alpha-humulene synthase OS=Zingiber zerumbet OX=311405 GN=ZSS1 PE=1 SV=1	S	Function unknown	PREDICTED: alpha-humulene synthase-like [Musa acuminata subsp. malaccensis]	biological process: metabolic process (GO:0008152);; molecular function: catalytic activity (GO:0003824);; molecular function: binding (GO:0005488)
Ma07_g23630	Ma07_g23630	3.00177	273	1.45841	174	2.38894	287	9.92859	1276	7.00341	785	6.48757	616	2.71047e-08	1.85379	up	[T]	Signal transduction mechanisms	Molecular Function: protein serine/threonine kinase activity (GO:0004674);; Molecular Function: ATP binding (GO:0005524);; Biological Process: protein phosphorylation (GO:0006468);; Biological Process: signal transduction (GO:0007165);; Cellular Component: integral component of membrane (GO:0016021);;	--	--	[T]	Signal transduction mechanisms	Protein kinase domain;; Protein tyrosine kinase;; NAF domain;; Kinase-like	CBL-interacting protein kinase 2 OS=Oryza sativa subsp. japonica OX=39947 GN=CIPK2 PE=2 SV=1	T	Signal transduction mechanisms	PREDICTED: CBL-interacting protein kinase 18-like [Musa acuminata subsp. malaccensis]	biological process: metabolic process (GO:0008152);; biological process: cellular process (GO:0009987);; molecular function: catalytic activity (GO:0003824);; molecular function: binding (GO:0005488);; biological process: biological regulation (GO:0065007);; cellular component: membrane (GO:0016020);; cellular component: membrane part (GO:0044425)
Ma06_g24620	Ma06_g24620	0.778815	40	3.52997	233	2.42688	161	0	0	0	0	0	0	2.87676e-06	#NAME?	down	--	--	Cellular Component: mitochondrion (GO:0005739);; Cellular Component: integral component of membrane (GO:0016021);;	--	--	--	--	--	--	S	Function unknown	PREDICTED: uncharacterized protein LOC103988785 [Musa acuminata subsp. malaccensis]	cellular component: cell (GO:0005623);; cellular component: organelle (GO:0043226);; cellular component: cell part (GO:0044464);; cellular component: membrane (GO:0016020);; cellular component: membrane part (GO:0044425)
Ma08_g34230	Ma08_g34230	7.83054	297	6.07322	303	7.08824	355	16.0766	870	38.6448	1808	36.947	1461	0.00292462	2.2114	up	--	--	Molecular Function: DNA binding (GO:0003677);;	K09422|1.52118e-152|mus:103995565|K09422 myb proto-oncogene protein, plant | (RefSeq) myb-related protein Zm38-like	--	[K]	Transcription	Myb-like DNA-binding domain;; Myb-like DNA-binding domain	Myb-related protein 308 OS=Antirrhinum majus OX=4151 GN=MYB308 PE=2 SV=1	K	Transcription	PREDICTED: myb-related protein Zm38-like [Musa acuminata subsp. malaccensis]	molecular function: binding (GO:0005488)
Ma03_g21730	Ma03_g21730	1.88777	52	3.62667	130	3.03292	109	8.03424	312	9.73774	327	11.2698	319	0.000101019	1.8206	up	--	--	--	--	--	--	--	--	--	--	--	PREDICTED: formin-B-like [Musa acuminata subsp. malaccensis]	--
Ma05_g14110	Ma05_g14110	9.28186	592	4.67258	386	5.32962	442	25.6034	2343	23.2803	1805	23.0372	1508	3.7225e-14	1.98806	up	[I]	Lipid transport and metabolism	Biological Process: lipid metabolic process (GO:0006629);; Cellular Component: integral component of membrane (GO:0016021);; Molecular Function: oxidoreductase activity, acting on paired donors, with oxidation of a pair of donors resulting in the reduction of molecular oxygen to two molecules of water (GO:0016717);; Biological Process: oxidation-reduction process (GO:0055114);;	K10257|0|mus:103984918|K10257 acyl-lipid omega-3 desaturase [EC:1.14.19.25 1.14.19.35 1.14.19.36] | (RefSeq) fatty acid desaturase DES3	--	--	--	Fatty acid desaturase;; Domain of unknown function (DUF3474)	Omega-3 fatty acid desaturase, chloroplastic OS=Sesamum indicum OX=4182 GN=FAD7 PE=2 SV=1	I	Lipid transport and metabolism	PREDICTED: fatty acid desaturase DES3 [Musa acuminata subsp. malaccensis]	biological process: metabolic process (GO:0008152);; biological process: single-organism process (GO:0044699);; cellular component: membrane (GO:0016020);; cellular component: membrane part (GO:0044425);; molecular function: catalytic activity (GO:0003824)
Ma00_g01830	Ma00_g01830	28.8495	1143	26.6016	1382	32.8111	1715	8.84652	500	7.37783	361	5.44153	225	4.10091e-11	-1.95253	down	--	--	--	--	--	--	--	--	--	S	Function unknown	PREDICTED: uncharacterized protein LOC103973643, partial [Musa acuminata subsp. malaccensis]	--
Ma10_g31500	Ma10_g31500	0.77771	26	0.803691	36	0.530967	24	3.67676	176	2.65656	110	2.61084	91	0.00014451	2.13533	up	--	--	--	--	--	--	--	PDDEXK-like family of unknown function	--	S	Function unknown	PREDICTED: uncharacterized protein LOC103970020 [Musa acuminata subsp. malaccensis]	--
Ma09_g00490	Ma09_g00490	5.03227	173	5.731	258	4.46849	202	9.65602	472	15.2656	645	14.5847	521	0.000200172	1.44722	up	[O]	Posttranslational modification, protein turnover, chaperones	--	K13993|3.40162e-75|mus:103996582|K13993 HSP20 family protein | (RefSeq) 16.9 kDa class I heat shock protein 2-like	Protein processing in endoplasmic reticulum (ko04141)	[O]	Posttranslational modification, protein turnover, chaperones	Hsp20/alpha crystallin family	17.4 kDa class I heat shock protein OS=Oryza sativa subsp. japonica OX=39947 GN=HSP17.4 PE=2 SV=2	O	Posttranslational modification, protein turnover, chaperones	PREDICTED: 16.9 kDa class I heat shock protein 2-like [Musa acuminata subsp. malaccensis]	--
Ma09_g22860	Ma09_g22860	73.3771	2882	43.4524	2223	52.6835	2708	19.148	1082	25.1155	1215	15.5887	637	8.58834e-05	-1.40782	down	--	--	Molecular Function: DNA binding (GO:0003677);; Molecular Function: zinc ion binding (GO:0008270);;	--	--	[R]	General function prediction only	A20-like zinc finger;; AN1-like Zinc finger	Zinc finger A20 and AN1 domain-containing stress-associated protein 8 OS=Oryza sativa subsp. japonica OX=39947 GN=SAP8 PE=2 SV=1	S	Function unknown	PREDICTED: zinc finger A20 and AN1 domain-containing stress-associated protein 8-like [Musa acuminata subsp. malaccensis]	molecular function: binding (GO:0005488)
Ma11_g20450	Ma11_g20450	19.308	1068	19.8891	1443	17.7502	1296	40.4668	3193	66.692	4551	68.75	3964	0.000104563	1.70502	up	[I]	Lipid transport and metabolism	Molecular Function: iron ion binding (GO:0005506);; Biological Process: fatty acid biosynthetic process (GO:0006633);; Cellular Component: integral component of membrane (GO:0016021);; Molecular Function: oxidoreductase activity (GO:0016491);; Biological Process: oxidation-reduction process (GO:0055114);;	K14423|0|mus:103972099|K14423 4,4-dimethyl-9beta,19-cyclopropylsterol-4alpha-methyl oxidase [EC:1.14.13.72] | (RefSeq) methylsterol monooxygenase 1-1	Steroid biosynthesis (ko00100)	[I]	Lipid transport and metabolism	Fatty acid hydroxylase superfamily	Methylsterol monooxygenase 1-1 OS=Arabidopsis thaliana OX=3702 GN=SMO1-1 PE=1 SV=1	I	Lipid transport and metabolism	PREDICTED: methylsterol monooxygenase 1-1 [Musa acuminata subsp. malaccensis]	molecular function: binding (GO:0005488);; biological process: metabolic process (GO:0008152);; biological process: cellular process (GO:0009987);; biological process: single-organism process (GO:0044699);; cellular component: membrane (GO:0016020);; cellular component: membrane part (GO:0044425);; molecular function: catalytic activity (GO:0003824)
Ma06_g08420	Ma06_g08420	39.3235	1613	66.8987	3599	65.9895	3571	12.8976	755	11.544	585	10.7126	458	7.41946e-06	-2.22897	down	--	--	--	--	--	--	--	Ubiquitin family	BAG family molecular chaperone regulator 2 OS=Arabidopsis thaliana OX=3702 GN=BAG2 PE=1 SV=1	O	Posttranslational modification, protein turnover, chaperones	PREDICTED: BAG family molecular chaperone regulator 1-like [Musa acuminata subsp. malaccensis]	--
Ma11_g20400	Ma11_g20400	29.8581	1247	6.81845	374	7.25978	400	267.6	15928	163.073	8397	162.335	7062	1.15894e-12	3.85837	up	--	--	--	K14516|1.62742e-121|mus:103972093|K14516 ethylene-responsive transcription factor 1 | (RefSeq) ethylene-responsive transcription factor 1B-like	Plant hormone signal transduction (ko04075)	--	--	AP2 domain	Ethylene-responsive transcription factor 1B OS=Arabidopsis thaliana OX=3702 GN=ERF1B PE=1 SV=2	K	Transcription	PREDICTED: ethylene-responsive transcription factor 1B-like [Musa acuminata subsp. malaccensis]	--
Ma07_g26150	Ma07_g26150	9.97013	635	5.67037	474	5.67612	477	3.56091	324	2.00848	158	1.56791	105	0.00710281	-1.49352	down	--	--	Biological Process: flavonoid metabolic process (GO:0009812);; Molecular Function: UDP-glucosyltransferase activity (GO:0035251);;	--	--	[GC]	Carbohydrate transport and metabolism;; Energy production and conversion	UDP-glucoronosyl and UDP-glucosyl transferase	UDP-glycosyltransferase 88F3 OS=Pyrus communis OX=23211 GN=UGT88F3 PE=2 SV=1	S	Function unknown	PREDICTED: anthocyanidin 5,3-O-glucosyltransferase-like [Musa acuminata subsp. malaccensis]	biological process: metabolic process (GO:0008152);; molecular function: catalytic activity (GO:0003824)
Ma09_g08010	Ma09_g08010	13.9616	1821	7.08624	1232	6.85381	1185	16.5937	3068	22.2846	3411	22.9325	2939	0.000152029	1.17318	up	[K]	Transcription	Molecular Function: nucleotide binding (GO:0000166);; Molecular Function: protein kinase activity (GO:0004672);; Cellular Component: membrane (GO:0016020);; Biological Process: phosphorylation (GO:0016310);;	--	--	--	--	Protein kinase domain;; Protein tyrosine kinase;; Leucine rich repeat;; Leucine Rich repeats (2 copies);; Leucine Rich Repeat;; Leucine rich repeat N-terminal domain	Receptor protein-tyrosine kinase CEPR2 OS=Arabidopsis thaliana OX=3702 GN=CEPR2 PE=1 SV=1	S	Function unknown	PREDICTED: receptor-like protein kinase HSL1 [Musa acuminata subsp. malaccensis]	molecular function: binding (GO:0005488);; biological process: metabolic process (GO:0008152);; biological process: cellular process (GO:0009987);; molecular function: catalytic activity (GO:0003824);; cellular component: membrane (GO:0016020)
Ma09_g00030	Ma09_g00030	4.53233	329	6.02491	573	6.30222	606	10.6859	1104	12.0349	1076	11.1475	843	0.0010131	1.07199	up	[T]	Signal transduction mechanisms	Molecular Function: protein kinase activity (GO:0004672);; Molecular Function: ATP binding (GO:0005524);; Biological Process: protein phosphorylation (GO:0006468);;	--	--	[T]	Signal transduction mechanisms	Protein tyrosine kinase;; Protein kinase domain;; Ankyrin repeats (3 copies);; Ankyrin repeat;; Ankyrin repeats (many copies);; Ankyrin repeat;; Ankyrin repeats (many copies);; Phosphotransferase enzyme family	Integrin-linked protein kinase 1 OS=Arabidopsis thaliana OX=3702 GN=ILK1 PE=1 SV=1	T	Signal transduction mechanisms	PREDICTED: serine/threonine-protein kinase TNNI3K-like [Musa acuminata subsp. malaccensis]	biological process: metabolic process (GO:0008152);; biological process: cellular process (GO:0009987);; molecular function: catalytic activity (GO:0003824);; molecular function: binding (GO:0005488)
Ma10_g14490	Ma10_g14490	1.94767	122	2.3532	193	2.89631	239	0.321552	29	0.312668	25	0.016258	2	4.30865e-09	-3.34365	down	--	--	Molecular Function: protein dimerization activity (GO:0046983);;	--	--	--	--	Helix-loop-helix DNA-binding domain	Transcription factor bHLH30 OS=Arabidopsis thaliana OX=3702 GN=BHLH30 PE=1 SV=1	K	Transcription	PREDICTED: transcription factor bHLH30-like [Musa acuminata subsp. malaccensis]	molecular function: binding (GO:0005488)
Ma07_g29030	Ma07_g29030	0.291583	14	0.200082	14	0.623918	39	1.59158	107	2.03254	114	1.53878	82	0.000171734	2.26195	up	[H]	Coenzyme transport and metabolism	Biological Process: metabolic process (GO:0008152);; Molecular Function: hydrolase activity (GO:0016787);;	--	--	[R]	General function prediction only	Haloacid dehalogenase-like hydrolase;; HAD-hyrolase-like;; haloacid dehalogenase-like hydrolase	--	S	Function unknown	PREDICTED: uncharacterized protein LOC103993065 [Musa acuminata subsp. malaccensis]	biological process: metabolic process (GO:0008152);; molecular function: catalytic activity (GO:0003824)
Ma04_g15730	Ma04_g15730	2.46691	63	0.363683	13	0.412922	14	4.13629	150	3.98169	125	4.19009	111	0.000161399	2.02331	up	--	--	--	--	--	--	--	--	--	--	--	PREDICTED: uncharacterized protein LOC103981538 [Musa acuminata subsp. malaccensis]	--
Ma02_g13720	Ma02_g13720	0	0	0.104573	6	0	0	5.05215	265	4.81328	219	6.42909	247	4.79071e-25	7.04549	up	--	--	Biological Process: regulation of cellular metabolic process (GO:0031323);; Biological Process: cellular macromolecule metabolic process (GO:0044260);; Biological Process: regulation of macromolecule metabolic process (GO:0060255);; Biological Process: regulation of primary metabolic process (GO:0080090);;	K09419|0|mus:103976300|K09419 heat shock transcription factor, other eukaryote | (RefSeq) heat stress transcription factor B-2b-like	--	[K]	Transcription	HSF-type DNA-binding	Heat stress transcription factor B-2b OS=Oryza sativa subsp. japonica OX=39947 GN=HSFB2B PE=2 SV=1	K	Transcription	PREDICTED: heat stress transcription factor B-2b-like [Musa acuminata subsp. malaccensis]	biological process: biological regulation (GO:0065007);; biological process: metabolic process (GO:0008152);; biological process: cellular process (GO:0009987)
Ma10_g10800	Ma10_g10800	28.9191	822	33.059	1232	33.0979	1241	10.1182	410	8.2544	290	8.66855	257	1.99532e-08	-1.74252	down	--	--	--	--	--	--	--	Dirigent-like protein	Dirigent protein 19 OS=Arabidopsis thaliana OX=3702 GN=DIR19 PE=2 SV=1	S	Function unknown	PREDICTED: dirigent protein 22-like [Musa acuminata subsp. malaccensis]	--
Ma06_g02600	Ma06_g02600	0.37094	17	0.52006	30	0.437588	26	5.27741	327	5.14964	276	5.22166	237	1.45091e-12	3.58128	up	[Q]	Secondary metabolites biosynthesis, transport and catabolism	Molecular Function: metal ion binding (GO:0046872);; Molecular Function: dioxygenase activity (GO:0051213);; Biological Process: oxidation-reduction process (GO:0055114);;	K05933|0|mus:103986610|K05933 aminocyclopropanecarboxylate oxidase [EC:1.14.17.4] | (RefSeq) 1-aminocyclopropane-1-carboxylate oxidase 1-like	Cysteine and methionine metabolism (ko00270)	[QR]	Secondary metabolites biosynthesis, transport and catabolism;; General function prediction only	2OG-Fe(II) oxygenase superfamily;; non-haem dioxygenase in morphine synthesis N-terminal	1-aminocyclopropane-1-carboxylate oxidase 1 OS=Arabidopsis thaliana OX=3702 GN=ACO1 PE=2 SV=1	S	Function unknown	PREDICTED: 1-aminocyclopropane-1-carboxylate oxidase 1-like [Musa acuminata subsp. malaccensis]	molecular function: binding (GO:0005488);; biological process: metabolic process (GO:0008152);; biological process: single-organism process (GO:0044699);; molecular function: catalytic activity (GO:0003824)
Ma02_g09210	Ma02_g09210	12.6774	806	8.55935	714	8.97053	753	46.1941	4187	41.8685	3283	41.2721	2734	4.73731e-20	2.17984	up	--	--	--	K09286|0|mus:103976117|K09286 EREBP-like factor | (RefSeq) ethylene-responsive transcription factor 1-like	--	--	--	AP2 domain	Ethylene-responsive transcription factor 1 OS=Oryza sativa subsp. japonica OX=39947 GN=EREBP1 PE=1 SV=1	--	--	PREDICTED: ethylene-responsive transcription factor 1-like [Musa acuminata subsp. malaccensis]	--
Ma04_g10170	Ma04_g10170	0.897978	85	0.887795	110	1.09582	136	2.75978	370	1.78132	207	2.4912	244	0.00473614	1.35558	up	[G]	Carbohydrate transport and metabolism	Molecular Function: glycogen (starch) synthase activity (GO:0004373);; Biological Process: macromolecule biosynthetic process (GO:0009059);; Cellular Component: plastid (GO:0009536);;	K00703|0|mus:103981083|K00703 starch synthase [EC:2.4.1.21] | (RefSeq) GBSSII-1; granule-bound starch synthase 2, chloroplastic/amyloplastic	Starch and sucrose metabolism (ko00500)	--	--	Starch synthase catalytic domain;; Glycosyl transferases group 1;; Glycosyl transferases group 1	Granule-bound starch synthase 2, chloroplastic/amyloplastic OS=Solanum tuberosum OX=4113 GN=SS2 PE=1 SV=3	G	Carbohydrate transport and metabolism	PREDICTED: granule-bound starch synthase 2, chloroplastic/amyloplastic [Musa acuminata subsp. malaccensis]	molecular function: catalytic activity (GO:0003824);; biological process: metabolic process (GO:0008152);; cellular component: cell (GO:0005623);; cellular component: organelle (GO:0043226);; cellular component: cell part (GO:0044464)
Musa_acuminata_newGene_4467	--	3.16543	57	5.4024	139	4.66684	120	0.962289	23	1.25941	30	1.05916	23	0.000655575	-1.95791	down	--	--	--	--	--	[R]	General function prediction only	--	--	S	Function unknown	Guanylate-binding protein 2 [Ananas comosus]	--
Ma07_g24450	Ma07_g24450	21.8745	974	32.3776	1886	33.1276	1961	72.9777	4692	84.3899	4672	82.5252	3842	1.45666e-10	1.53288	up	--	--	Cellular Component: plasma membrane (GO:0005886);; Cellular Component: intrinsic component of membrane (GO:0031224);; Biological Process: single-organism process (GO:0044699);;	--	--	--	--	Probable lipid transfer;; Protease inhibitor/seed storage/LTP family	Non-specific lipid transfer protein GPI-anchored 1 OS=Arabidopsis thaliana OX=3702 GN=LTPG1 PE=1 SV=1	U	Intracellular trafficking, secretion, and vesicular transport	PREDICTED: non-specific lipid transfer protein GPI-anchored 1-like [Musa acuminata subsp. malaccensis]	cellular component: cell (GO:0005623);; cellular component: membrane (GO:0016020);; cellular component: cell part (GO:0044464);; cellular component: membrane part (GO:0044425);; biological process: single-organism process (GO:0044699)
Ma06_g31390	Ma06_g31390	45.8414	7433	30.5021	6571	32.6944	6986	13.0165	3014	11.8771	2162	11.7827	1853	1.50894e-09	-1.57008	down	--	--	Molecular Function: hydrolase activity, hydrolyzing O-glycosyl compounds (GO:0004553);; Biological Process: carbohydrate metabolic process (GO:0005975);; Cellular Component: integral component of membrane (GO:0016021);;	K19892|0|mus:103989423|K19892 glucan endo-1,3-beta-glucosidase 4 [EC:3.2.1.39] | (RefSeq) glucan endo-1,3-beta-glucosidase 4-like isoform X2	Starch and sucrose metabolism (ko00500)	--	--	Glycosyl hydrolases family 17;; X8 domain	Glucan endo-1,3-beta-glucosidase 4 OS=Arabidopsis thaliana OX=3702 GN=At3g13560 PE=1 SV=1	G	Carbohydrate transport and metabolism	PREDICTED: glucan endo-1,3-beta-glucosidase 4-like isoform X2 [Musa acuminata subsp. malaccensis]	molecular function: catalytic activity (GO:0003824);; biological process: metabolic process (GO:0008152);; cellular component: membrane (GO:0016020);; cellular component: membrane part (GO:0044425)
Ma08_g34150	Ma08_g34150	0.901192	35	0.233556	12	0.318982	17	59.6073	3299	90.1352	4315	83.1764	3364	2.39973e-48	7.41596	up	--	--	--	--	--	--	--	Proteasome regulatory subunit C-terminal;; Pathogenesis-related protein Bet v I family	Pathogenesis-related protein 1 OS=Asparagus officinalis OX=4686 GN=PR1 PE=2 SV=1	S	Function unknown	PREDICTED: pathogenesis-related protein 1-like [Musa acuminata subsp. malaccensis]	--
Ma11_g18380	Ma11_g18380	0.436726	35	0.550031	57	0.674783	70	2.17234	244	6.95134	674	6.64507	545	0.00178824	3.31543	up	--	--	Cellular Component: membrane (GO:0016020);; Molecular Function: transferase activity, transferring acyl groups (GO:0016746);; Molecular Function: metal ion binding (GO:0046872);;	K16675|0|mus:103971912|K16675 palmitoyltransferase ZDHHC9/14/18 [EC:2.3.1.225] | (RefSeq) probable protein S-acyltransferase 4	--	[R]	General function prediction only	DHHC palmitoyltransferase	Probable protein S-acyltransferase 4 OS=Arabidopsis thaliana OX=3702 GN=PAT04 PE=2 SV=1	S	Function unknown	PREDICTED: probable protein S-acyltransferase 4 [Musa acuminata subsp. malaccensis]	cellular component: membrane (GO:0016020);; molecular function: catalytic activity (GO:0003824);; molecular function: binding (GO:0005488)
Ma10_g06570	Ma10_g06570	4.44033	318	4.57995	426	5.97022	559	2.61407	266	1.36817	122	0.923103	70	0.000472048	-1.53129	down	[L]	Replication, recombination and repair	Molecular Function: catalytic activity (GO:0003824);; Biological Process: DNA repair (GO:0006281);;	--	--	--	--	--	--	S	Function unknown	PREDICTED: uncharacterized protein LOC103974377 [Musa acuminata subsp. malaccensis]	molecular function: catalytic activity (GO:0003824);; biological process: metabolic process (GO:0008152);; biological process: cellular process (GO:0009987);; biological process: response to stimulus (GO:0050896)
Ma08_g09390	Ma08_g09390	460.168	30738	312.857	27408	318.386	28062	68.9198	6566	92.5304	7626	89.8207	6254	2.45265e-10	-2.03298	down	--	--	Molecular Function: DNA binding (GO:0003677);; Molecular Function: aspartic-type endopeptidase activity (GO:0004190);; Biological Process: proteolysis (GO:0006508);; Biological Process: protein catabolic process (GO:0030163);;	--	--	[O]	Posttranslational modification, protein turnover, chaperones	Xylanase inhibitor N-terminal;; Xylanase inhibitor C-terminal;; Eukaryotic aspartyl protease	Aspartyl protease AED3 OS=Arabidopsis thaliana OX=3702 GN=AED3 PE=1 SV=1	O	Posttranslational modification, protein turnover, chaperones	PREDICTED: aspartyl protease AED3-like [Musa acuminata subsp. malaccensis]	molecular function: binding (GO:0005488);; biological process: metabolic process (GO:0008152);; molecular function: catalytic activity (GO:0003824)
Ma04_g26900	Ma04_g26900	27.1189	1724	21.3773	1783	21.0988	1771	60.293	5466	48.253	3786	47.6995	3161	6.43965e-08	1.24437	up	[O]	Posttranslational modification, protein turnover, chaperones	Molecular Function: cysteine-type endopeptidase activity (GO:0004197);; Cellular Component: extracellular space (GO:0005615);; Cellular Component: lysosome (GO:0005764);; Biological Process: proteolysis involved in cellular protein catabolic process (GO:0051603);;	--	--	[O]	Posttranslational modification, protein turnover, chaperones	Papain family cysteine protease;; Cathepsin propeptide inhibitor domain (I29);; Granulin	Oryzain alpha chain OS=Oryza sativa subsp. japonica OX=39947 GN=Os04g0650000 PE=1 SV=2	O	Posttranslational modification, protein turnover, chaperones	PREDICTED: oryzain alpha chain [Musa acuminata subsp. malaccensis]	biological process: metabolic process (GO:0008152);; molecular function: catalytic activity (GO:0003824);; cellular component: extracellular region (GO:0005576);; cellular component: extracellular region part (GO:0044421);; cellular component: cell (GO:0005623);; cellular component: organelle (GO:0043226);; cellular component: cell part (GO:0044464)
Ma02_g17340	Ma02_g17340	22.1405	1568	21.9139	2036	24.3803	2279	9.34703	944	8.99676	787	10.9172	806	1.11008e-05	-1.14947	down	--	--	Biological Process: transcription, DNA-templated (GO:0006351);; Biological Process: regulation of cellular process (GO:0050794);;	--	--	--	--	BES1/BZR1 plant transcription factor, N-terminal	Protein BZR1 homolog 3 OS=Oryza sativa subsp. japonica OX=39947 GN=BZR3 PE=2 SV=1	S	Function unknown	PREDICTED: protein BZR1 homolog 3-like [Musa acuminata subsp. malaccensis]	biological process: metabolic process (GO:0008152);; biological process: cellular process (GO:0009987);; biological process: biological regulation (GO:0065007)
Ma03_g31880	Ma03_g31880	23.9098	2139	23.3609	2749	24.4032	2894	7.94283	1013	6.34509	704	6.69118	624	1.55428e-11	-1.70065	down	--	--	--	K09285|0|mus:103979800|K09285 AP2-like factor, ANT lineage | (RefSeq) AP2-like ethylene-responsive transcription factor ANT	--	--	--	AP2 domain	AP2-like ethylene-responsive transcription factor ANT OS=Arabidopsis thaliana OX=3702 GN=ANT PE=1 SV=2	K	Transcription	PREDICTED: AP2-like ethylene-responsive transcription factor ANT [Musa acuminata subsp. malaccensis]	--
Ma06_g05550	Ma06_g05550	2.54606	72	1.77007	65	1.86249	69	0	0	0	0	0	0	1.29593e-16	#NAME?	down	--	--	--	--	--	--	--	--	--	--	--	PREDICTED: uncharacterized protein LOC103986909 [Musa acuminata subsp. malaccensis]	--
Ma00_g01120	Ma00_g01120	94.741	5754	87.3479	6958	86.0124	6893	48.0066	4159	35.4744	2659	36.5668	2315	9.84674e-06	-1.08512	down	--	--	--	--	--	--	--	--	--	--	--	PREDICTED: uncharacterized protein LOC103999928 [Musa acuminata subsp. malaccensis]	--
Ma02_g03890	Ma02_g03890	3.72076	162	2.77352	158	3.33649	190	1.3266	82	0.95668	51	0.964947	44	0.00650331	-1.51802	down	--	--	--	--	--	--	--	--	Gamma carbonic anhydrase 1, mitochondrial OS=Arabidopsis thaliana OX=3702 GN=GAMMACA1 PE=1 SV=1	--	--	PREDICTED: gamma carbonic anhydrase 1, mitochondrial-like [Musa acuminata subsp. malaccensis]	--
Ma10_g11920	Ma10_g11920	1.49554	171	1.55243	233	1.46523	221	0.563439	92	0.622822	88	0.395192	48	0.00661027	-1.43324	down	--	--	--	--	--	--	--	Plant calmodulin-binding domain	--	S	Function unknown	PREDICTED: probable inactive serine/threonine-protein kinase bub1 [Musa acuminata subsp. malaccensis]	--
Ma07_g16080	Ma07_g16080	11.5672	1536	10.0277	1763	10.0209	1764	41.4711	7818	27.6659	4554	28.6875	3972	2.55555e-08	1.69648	up	[G]	Carbohydrate transport and metabolism	Molecular Function: catalytic activity (GO:0003824);; Biological Process: trehalose biosynthetic process (GO:0005992);; Cellular Component: plastid (GO:0009536);;	K16055|0|mus:103991946|K16055 trehalose 6-phosphate synthase/phosphatase [EC:2.4.1.15 3.1.3.12] | (RefSeq) probable alpha,alpha-trehalose-phosphate synthase [UDP-forming] 9	Starch and sucrose metabolism (ko00500)	[G]	Carbohydrate transport and metabolism	Glycosyltransferase family 20;; Trehalose-phosphatase;; haloacid dehalogenase-like hydrolase	Probable alpha,alpha-trehalose-phosphate synthase [UDP-forming] 9 OS=Arabidopsis thaliana OX=3702 GN=TPS9 PE=2 SV=1	G	Carbohydrate transport and metabolism	PREDICTED: probable alpha,alpha-trehalose-phosphate synthase [UDP-forming] 9 [Musa acuminata subsp. malaccensis]	molecular function: catalytic activity (GO:0003824);; biological process: metabolic process (GO:0008152);; biological process: cellular process (GO:0009987);; biological process: single-organism process (GO:0044699);; cellular component: cell (GO:0005623);; cellular component: organelle (GO:0043226);; cellular component: cell part (GO:0044464)
Ma04_g12940	Ma04_g12940	2.41649	168	1.50025	137	1.5036	138	4.23007	418	4.02707	345	3.84142	278	0.00423025	1.2397	up	--	--	--	K09422|0|mus:103981312|K09422 myb proto-oncogene protein, plant | (RefSeq) transcription factor MYB44-like	--	[K]	Transcription	Myb-like DNA-binding domain;; Myb-like DNA-binding domain	Transcription factor MYB73 OS=Arabidopsis thaliana OX=3702 GN=MYB73 PE=1 SV=1	K	Transcription	PREDICTED: transcription factor MYB44-like [Musa acuminata subsp. malaccensis]	--
Ma09_g26550	Ma09_g26550	0.284469	9	0.168222	7	0.494912	21	1.99744	90	1.2745	50	1.179	39	0.000185223	2.29959	up	[O]	Posttranslational modification, protein turnover, chaperones	Molecular Function: transferase activity (GO:0016740);;	K00799|6.24598e-141|mus:103999067|K00799 glutathione S-transferase [EC:2.5.1.18] | (RefSeq) probable glutathione S-transferase	Glutathione metabolism (ko00480)	[O]	Posttranslational modification, protein turnover, chaperones	Glutathione S-transferase, N-terminal domain;; Glutathione S-transferase, N-terminal domain;; Glutathione S-transferase, C-terminal domain;; Glutathione S-transferase, N-terminal domain;; Glutathione S-transferase, C-terminal domain	Probable glutathione S-transferase parA OS=Nicotiana tabacum OX=4097 GN=PARA PE=2 SV=1	O	Posttranslational modification, protein turnover, chaperones	PREDICTED: probable glutathione S-transferase [Musa acuminata subsp. malaccensis]	molecular function: catalytic activity (GO:0003824)
Ma11_g08640	Ma11_g08640	1.09123	135	1.52905	265	2.58353	458	3.19503	612	5.61482	923	6.3926	891	0.00917391	1.64439	up	--		Molecular Function: nucleotide binding (GO:0000166);; Molecular Function: protein kinase activity (GO:0004672);; Biological Process: phosphorylation (GO:0016310);;	--	--	--	--	Protein kinase domain;; Protein tyrosine kinase;; Leucine rich repeat;; Leucine Rich repeats (2 copies);; Leucine rich repeat N-terminal domain	Receptor-like kinase TMK3 OS=Arabidopsis thaliana OX=3702 GN=TMK3 PE=2 SV=1	T	Signal transduction mechanisms	PREDICTED: receptor protein kinase TMK1-like [Musa acuminata subsp. malaccensis]	molecular function: binding (GO:0005488);; biological process: metabolic process (GO:0008152);; biological process: cellular process (GO:0009987);; molecular function: catalytic activity (GO:0003824)
Ma03_g29670	Ma03_g29670	7.40923	202	4.25709	153	6.21454	224	32.6328	1268	30.9661	1041	31.1298	884	3.39894e-15	2.4877	up	--	--	Cellular Component: membrane (GO:0016020);;	--	--	--	--	Plastocyanin-like domain	Uclacyanin 1 OS=Arabidopsis thaliana OX=3702 GN=UCC1 PE=1 SV=1	S	Function unknown	PREDICTED: uclacyanin 1-like [Musa acuminata subsp. malaccensis]	cellular component: membrane (GO:0016020)
Ma08_g26030	Ma08_g26030	1.60897	144	1.61622	191	1.90232	224	8.15726	1048	6.30501	698	5.52845	518	3.45837e-09	2.03927	up	--	--	--	K18875|0|mus:103996290|K18875 enhanced disease susceptibility 1 protein | (RefSeq) protein EDS1L-like isoform X1	Plant-pathogen interaction (ko04626)	--	--	Lipase (class 3)	Protein EDS1L OS=Arabidopsis thaliana OX=3702 GN=EDS1 PE=1 SV=1	S	Function unknown	PREDICTED: protein EDS1L-like isoform X2 [Musa acuminata subsp. malaccensis]	--
Ma01_g07940	Ma01_g07940	3.87957	176	3.85633	229	4.53384	271	9.90354	639	9.41753	526	8.44504	399	0.00133643	1.25066	up	[O]	Posttranslational modification, protein turnover, chaperones	Cellular Component: cell (GO:0005623);; Biological Process: glycerol ether metabolic process (GO:0006662);; Molecular Function: protein disulfide oxidoreductase activity (GO:0015035);; Biological Process: cell redox homeostasis (GO:0045454);; Biological Process: oxidation-reduction process (GO:0055114);;	--	--	[O]	Posttranslational modification, protein turnover, chaperones	Thioredoxin	Thioredoxin-like 2, chloroplastic OS=Oryza sativa subsp. japonica OX=39947 GN=Os05g0200100 PE=2 SV=1	O	Posttranslational modification, protein turnover, chaperones	PREDICTED: thioredoxin-like 2, chloroplastic [Musa acuminata subsp. malaccensis]	cellular component: cell (GO:0005623);; biological process: metabolic process (GO:0008152);; biological process: single-organism process (GO:0044699);; molecular function: catalytic activity (GO:0003824);; biological process: cellular process (GO:0009987);; biological process: biological regulation (GO:0065007)
Ma10_g18740	Ma10_g18740	24.4384	1930	11.4788	1200	12.8722	1358	35.045	4080	30.7648	3095	28.8678	2450	1.12672e-05	1.08514	up	[N]	Cell motility	Cellular Component: integral component of membrane (GO:0016021);; Molecular Function: glucomannan 4-beta-mannosyltransferase activity (GO:0047259);; Biological Process: mannosylation (GO:0097502);;	--	--	--	--	Glycosyltransferase like family 2;; Glycosyl transferase family group 2;; Glycosyl transferase family 2;; Glycosyl transferase family 21	Probable mannan synthase 4 OS=Oryza sativa subsp. japonica OX=39947 GN=CSLA4 PE=2 SV=1	U	Intracellular trafficking, secretion, and vesicular transport	PREDICTED: probable mannan synthase 4 [Musa acuminata subsp. malaccensis]	cellular component: membrane (GO:0016020);; cellular component: membrane part (GO:0044425);; biological process: metabolic process (GO:0008152);; biological process: single-organism process (GO:0044699);; molecular function: catalytic activity (GO:0003824)
Ma10_g25380	Ma10_g25380	6.06112	826	6.15651	1099	5.69455	1023	13.6776	2653	12.4098	2083	12.4029	1759	5.35947e-06	1.17537	up	[C]	Energy production and conversion	Biological Process: tricarboxylic acid cycle (GO:0006099);; Molecular Function: phosphoenolpyruvate carboxylase activity (GO:0008964);; Biological Process: carbon fixation (GO:0015977);;	K01595|0|mus:103969201|K01595 phosphoenolpyruvate carboxylase [EC:4.1.1.31] | (RefSeq) phosphoenolpyruvate carboxylase 2	Pyruvate metabolism (ko00620);; Carbon fixation in photosynthetic organisms (ko00710);; Carbon metabolism (ko01200)	--	--	Phosphoenolpyruvate carboxylase	Phosphoenolpyruvate carboxylase, housekeeping isozyme OS=Saccharum hybrid OX=15819 PE=3 SV=1	C	Energy production and conversion	PREDICTED: phosphoenolpyruvate carboxylase 2 [Musa acuminata subsp. malaccensis]	biological process: metabolic process (GO:0008152);; biological process: cellular process (GO:0009987);; biological process: single-organism process (GO:0044699);; molecular function: catalytic activity (GO:0003824)
Ma10_g10000	Ma10_g10000	39.5214	4042	24.2814	3257	27.3992	3698	15.9632	2329	11.3177	1428	10.6396	1135	0.00053476	-1.18364	down	[T]	Signal transduction mechanisms	Cellular Component: membrane (GO:0016020);;	--	--	--	--	Protein kinase domain;; Protein tyrosine kinase;; Leucine rich repeat;; Leucine Rich repeats (2 copies);; Leucine rich repeat N-terminal domain	Probable inactive receptor kinase At5g67200 OS=Arabidopsis thaliana OX=3702 GN=At5g67200 PE=1 SV=1	T	Signal transduction mechanisms	PREDICTED: probable inactive receptor kinase At5g67200 [Musa acuminata subsp. malaccensis]	cellular component: membrane (GO:0016020)
Ma09_g13640	Ma09_g13640	95.3736	8578	66.7422	7873	67.8474	8052	33.3043	4272	34.6715	3847	35.1463	3295	1.64427e-05	-1.07377	down	[K]	Transcription	--	--	--	--	--	Leucine rich repeat;; Leucine Rich repeats (2 copies);; Leucine Rich Repeat	Leucine-rich repeat extensin-like protein 2 OS=Arabidopsis thaliana OX=3702 GN=LRX2 PE=2 SV=1	S	Function unknown	PREDICTED: leucine-rich repeat extensin-like protein 4 [Musa acuminata subsp. malaccensis]	--
Ma08_g14820	Ma08_g14820	1.11437	26	1.60451	48	1.09146	33	2.81951	91	4.70678	131	5.05813	119	0.00324034	1.76844	up	--	--	Molecular Function: chorismate synthase activity (GO:0004107);; Biological Process: aromatic amino acid family biosynthetic process (GO:0009073);; Biological Process: chorismate biosynthetic process (GO:0009423);;	K01736|1.06258e-10|mus:103970058|K01736 chorismate synthase [EC:4.2.3.5] | (RefSeq) CS1; chorismate synthase, chloroplastic	Phenylalanine, tyrosine and tryptophan biosynthesis (ko00400);; Biosynthesis of amino acids (ko01230)	--	--	--	--	--	--	PREDICTED: chorismate synthase, chloroplastic [Musa acuminata subsp. malaccensis]	molecular function: catalytic activity (GO:0003824);; biological process: metabolic process (GO:0008152);; biological process: cellular process (GO:0009987);; biological process: single-organism process (GO:0044699)
Ma11_g00600	Ma11_g00600	17.7371	708	16.4201	859	17.6012	925	29.718	1690	38.27	1882	35.3378	1469	0.000129359	1.07499	up	[R]	General function prediction only	Cellular Component: Golgi membrane (GO:0000139);; Molecular Function: GTP binding (GO:0005525);; Cellular Component: endoplasmic reticulum membrane (GO:0005789);; Biological Process: ER to Golgi vesicle-mediated transport (GO:0006888);; Biological Process: small GTPase mediated signal transduction (GO:0007264);;	K07874|1.63289e-148|mus:103970070|K07874 Ras-related protein Rab-1A | (RefSeq) GTP-binding protein YPTM2	--	[TU]	Signal transduction mechanisms;; Intracellular trafficking, secretion, and vesicular transport	Ras family;; Ras of Complex, Roc, domain of DAPkinase;; ADP-ribosylation factor family;; Signal recognition particle receptor beta subunit;; Gtr1/RagA G protein conserved region;; 50S ribosome-binding GTPase	GTP-binding protein YPTM2 OS=Zea mays OX=4577 GN=YPTM2 PE=2 SV=1	S	Function unknown	PREDICTED: GTP-binding protein YPTM2 [Musa acuminata subsp. malaccensis]	cellular component: cell (GO:0005623);; cellular component: membrane (GO:0016020);; cellular component: organelle (GO:0043226);; cellular component: organelle part (GO:0044422);; cellular component: cell part (GO:0044464);; molecular function: binding (GO:0005488);; cellular component: membrane part (GO:0044425);; biological process: localization (GO:0051179);; biological process: cellular proces…
Ma04_g10740	Ma04_g10740	3.51746	249	2.73969	256	2.87904	271	0.959811	98	1.18084	104	0.789295	56	0.00150167	-1.57296	down	[QV]	Secondary metabolites biosynthesis, transport and catabolism;; Defense mechanisms	Molecular Function: monooxygenase activity (GO:0004497);; Molecular Function: iron ion binding (GO:0005506);; Cellular Component: integral component of membrane (GO:0016021);; Molecular Function: oxidoreductase activity, acting on paired donors, with incorporation or reduction of molecular oxygen (GO:0016705);; Molecular Function: heme binding (GO:0020037);; Biological Process: oxidation-reductio…	K09587|0|mus:103981133|K09587 steroid 22-alpha-hydroxylase [EC:1.14.13.-] | (RefSeq) cytochrome P450 90B1-like isoform X1	Brassinosteroid biosynthesis (ko00905)	[QI]	Secondary metabolites biosynthesis, transport and catabolism;; Lipid transport and metabolism	Cytochrome P450	Cytochrome P450 90B2 OS=Oryza sativa subsp. japonica OX=39947 GN=CYP90B2 PE=1 SV=1	Q	Secondary metabolites biosynthesis, transport and catabolism	PREDICTED: cytochrome P450 90B1-like isoform X1 [Musa acuminata subsp. malaccensis]	biological process: metabolic process (GO:0008152);; biological process: single-organism process (GO:0044699);; molecular function: catalytic activity (GO:0003824);; molecular function: binding (GO:0005488);; cellular component: membrane (GO:0016020);; cellular component: membrane part (GO:0044425)
Ma01_g00790	Ma01_g00790	2.20356	76	1.79251	81	1.70289	77	8.92981	434	6.05757	255	7.97231	284	3.89744e-06	2.0761	up	[O]	Posttranslational modification, protein turnover, chaperones	--	--	--	[O]	Posttranslational modification, protein turnover, chaperones	DnaJ domain	Chaperone protein dnaJ 8, chloroplastic OS=Arabidopsis thaliana OX=3702 GN=ATJ8 PE=2 SV=1	O	Posttranslational modification, protein turnover, chaperones	PREDICTED: chaperone protein dnaJ 8, chloroplastic-like [Musa acuminata subsp. malaccensis]	--
Ma09_g20000	Ma09_g20000	60.8284	2033	43.9003	1925	50.3886	2222	24.3066	1159	16.0079	661	17.4223	607	6.57271e-07	-1.34647	down	--	--	Molecular Function: DNA binding (GO:0003677);; Molecular Function: transcription factor activity, sequence-specific DNA binding (GO:0003700);; Cellular Component: nucleus (GO:0005634);; Biological Process: regulation of transcription, DNA-templated (GO:0006355);;	K09286|2.21923e-73|mus:103998372|K09286 EREBP-like factor | (RefSeq) ethylene-responsive transcription factor 3-like	--	--	--	AP2 domain	Ethylene-responsive transcription factor 3 OS=Arabidopsis thaliana OX=3702 GN=ERF3 PE=1 SV=1	K	Transcription	PREDICTED: ethylene-responsive transcription factor 3-like [Musa acuminata subsp. malaccensis]	molecular function: binding (GO:0005488);; biological process: biological regulation (GO:0065007);; molecular function: nucleic acid binding transcription factor activity (GO:0001071);; cellular component: cell (GO:0005623);; cellular component: organelle (GO:0043226);; cellular component: cell part (GO:0044464)
Ma04_g13900	Ma04_g13900	1.79281	39	1.84585	53	1.28532	37	5.66206	175	5.01794	134	3.84879	87	0.00358915	1.62112	up	--	--	--	--	--	--	--	Oleosin	--	--	--	PREDICTED: oleosin 18 kDa-like [Musa acuminata subsp. malaccensis]	--
Ma02_g12470	Ma02_g12470	16.9279	1513	20.7673	2434	19.8537	2341	9.82505	1252	7.59284	837	8.26552	770	3.36695e-05	-1.09572	down	--	--	--	--	--	--	--	--	Uncharacterized protein At1g65710 OS=Arabidopsis thaliana OX=3702 GN=At1g65710 PE=2 SV=1	S	Function unknown	PREDICTED: uncharacterized protein At1g65710 [Musa acuminata subsp. malaccensis]	--
Ma09_g03260	Ma09_g03260	0.899343	62	1.91515	171	1.33688	120	0.204633	20	0.308967	26	0.56564	41	0.00626885	-1.86202	down	--	--	--	--	--	--	--	Dof domain, zinc finger	Dof zinc finger protein DOF3.6 OS=Arabidopsis thaliana OX=3702 GN=DOF3.6 PE=1 SV=2	S	Function unknown	PREDICTED: dof zinc finger protein DOF3.6-like [Musa acuminata subsp. malaccensis]	--
Ma09_g15550	Ma09_g15550	121.168	9257	94.4912	9468	90.3622	9109	25.8283	2815	22.9474	2163	22.5241	1794	3.06111e-17	-2.02229	down	--	--	Molecular Function: hydrolase activity, hydrolyzing O-glycosyl compounds (GO:0004553);; Biological Process: carbohydrate metabolic process (GO:0005975);;	--	--	--	--	Glycosyl hydrolases family 17;; X8 domain	Glucan endo-1,3-beta-glucosidase 3 OS=Arabidopsis thaliana OX=3702 GN=At2g01630 PE=1 SV=2	G	Carbohydrate transport and metabolism	PREDICTED: glucan endo-1,3-beta-glucosidase 11-like [Musa acuminata subsp. malaccensis]	molecular function: catalytic activity (GO:0003824);; biological process: metabolic process (GO:0008152)
Ma04_g00280	Ma04_g00280	1.75812	90	1.40352	94	1.62501	110	0.560961	41	0.256269	17	0.472361	26	0.00317307	-1.78318	down	--	--	Molecular Function: transcription factor activity, sequence-specific DNA binding (GO:0003700);; Biological Process: regulation of transcription, DNA-templated (GO:0006355);; Molecular Function: sequence-specific DNA binding (GO:0043565);;	--	--	--	--	Basic region leucine zipper;; bZIP transcription factor	Basic leucine zipper 23 OS=Arabidopsis thaliana OX=3702 GN=BZIP23 PE=2 SV=1	--	--	PREDICTED: basic leucine zipper 23-like [Musa acuminata subsp. malaccensis]	biological process: biological regulation (GO:0065007);; molecular function: nucleic acid binding transcription factor activity (GO:0001071);; molecular function: binding (GO:0005488)
Ma10_g29620	Ma10_g29620	4.72928	349	5.98628	580	7.10799	693	12.1569	1280	24.9155	2269	28.131	2164	0.00577464	1.94653	up	--	--	Biological Process: polysaccharide biosynthetic process (GO:0000271);; Cellular Component: Golgi apparatus (GO:0005794);; Cellular Component: membrane (GO:0016020);; Molecular Function: transferase activity, transferring glycosyl groups (GO:0016757);;	--	--	--	--	Glycosyl transferase family 8	Probable galacturonosyltransferase-like 9 OS=Arabidopsis thaliana OX=3702 GN=GATL9 PE=2 SV=1	--	--	PREDICTED: probable galacturonosyltransferase-like 6 [Musa acuminata subsp. malaccensis]	biological process: metabolic process (GO:0008152);; biological process: single-organism process (GO:0044699);; cellular component: cell (GO:0005623);; cellular component: organelle (GO:0043226);; cellular component: cell part (GO:0044464);; cellular component: membrane (GO:0016020);; molecular function: catalytic activity (GO:0003824)
Ma03_g11500	Ma03_g11500	2.38925	95	2.50749	128	2.65721	136	13.709	759	14.2225	682	14.9839	602	3.06164e-12	2.56602	up	[IQR]	Lipid transport and metabolism;; Secondary metabolites biosynthesis, transport and catabolism;; General function prediction only	Molecular Function: oxidoreductase activity (GO:0016491);; Biological Process: oxidation-reduction process (GO:0055114);;	--	--	[R]	General function prediction only	short chain dehydrogenase;; Enoyl-(Acyl carrier protein) reductase;; KR domain	3-oxoacyl-[acyl-carrier-protein] reductase, chloroplastic OS=Cuphea lanceolata OX=3930 GN=CLKR27 PE=2 SV=1	S	Function unknown	PREDICTED: uncharacterized protein LOC103977939 [Musa acuminata subsp. malaccensis]	molecular function: catalytic activity (GO:0003824);; biological process: metabolic process (GO:0008152);; biological process: single-organism process (GO:0044699)
Musa_acuminata_newGene_845	--	0.633722	12	0.686235	17	0.59452	15	2.13711	56	3.1929	72	3.08535	59	0.00058972	2.16159	up	--	--	--	--	--	--	--	--	--	--	--	--	--
Ma09_g11420	Ma09_g11420	1.233	82	1.45218	112	1.95105	173	4.86438	455	4.64505	357	4.92135	294	0.000176222	1.6498	up	[Q]	Secondary metabolites biosynthesis, transport and catabolism	--	--	--	--	--	--	Protein NEOXANTHIN-DEFICIENT 1 OS=Oryza sativa subsp. japonica OX=39947 GN=NDX1 PE=3 SV=2	S	Function unknown	PREDICTED: protein NEOXANTHIN-DEFICIENT 1-like isoform X1 [Musa acuminata subsp. malaccensis]	--
Musa_acuminata_newGene_1080	--	1.7615	81	0.99147	77	1.55468	62	0.128339	12	0.09445	8	0.370134	18	5.32727e-05	-2.44864	down	--	--	--	--	--	--	--	--	--	--	--	--	--
Ma04_g14290	Ma04_g14290	6.08828	426	6.46658	594	5.63925	521	8.82067	880	13.3079	1149	12.6149	920	0.00228624	1.00851	up	[M]	Cell wall/membrane/envelope biogenesis	Molecular Function: UDP-glucose 6-dehydrogenase activity (GO:0003979);; Cellular Component: nucleus (GO:0005634);; Cellular Component: cytosol (GO:0005829);; Biological Process: carbohydrate metabolic process (GO:0005975);; Biological Process: glycosaminoglycan biosynthetic process (GO:0006024);; Biological Process: UDP-glucuronate biosynthetic process (GO:0006065);; Molecular Function: NAD bindi…	K00012|0|mus:103981423|K00012 UDPglucose 6-dehydrogenase [EC:1.1.1.22] | (RefSeq) UDP-glucose 6-dehydrogenase 4	Pentose and glucuronate interconversions (ko00040);; Ascorbate and aldarate metabolism (ko00053);; Starch and sucrose metabolism (ko00500);; Amino sugar and nucleotide sugar metabolism (ko00520)	[GT]	Carbohydrate transport and metabolism;; Signal transduction mechanisms	UDP-glucose/GDP-mannose dehydrogenase family, NAD binding domain;; UDP-glucose/GDP-mannose dehydrogenase family, UDP binding domain;; UDP-glucose/GDP-mannose dehydrogenase family, central domain	UDP-glucose 6-dehydrogenase 4 OS=Oryza sativa subsp. japonica OX=39947 GN=UGD4 PE=2 SV=1	M	Cell wall/membrane/envelope biogenesis	PREDICTED: UDP-glucose 6-dehydrogenase 4 [Musa acuminata subsp. malaccensis]	biological process: metabolic process (GO:0008152);; biological process: single-organism process (GO:0044699);; molecular function: catalytic activity (GO:0003824);; cellular component: cell (GO:0005623);; cellular component: organelle (GO:0043226);; cellular component: cell part (GO:0044464);; biological process: cellular process (GO:0009987);; molecular function: binding (GO:0005488)
Ma08_g19600	Ma08_g19600	2.81068	121	1.37118	78	2.22214	126	11.0536	677	13.6537	724	12.8995	578	8.79617e-13	2.64101	up	--	--	Molecular Function: DNA binding (GO:0003677);; Molecular Function: transcription factor activity, sequence-specific DNA binding (GO:0003700);; Cellular Component: nucleus (GO:0005634);; Biological Process: regulation of transcription, DNA-templated (GO:0006355);;	--	--	--	--	AP2 domain	Ethylene-responsive transcription factor 12 OS=Arabidopsis thaliana OX=3702 GN=ERF12 PE=1 SV=1	K	Transcription	PREDICTED: ethylene-responsive transcription factor 12-like [Musa acuminata subsp. malaccensis]	molecular function: binding (GO:0005488);; biological process: biological regulation (GO:0065007);; molecular function: nucleic acid binding transcription factor activity (GO:0001071);; cellular component: cell (GO:0005623);; cellular component: organelle (GO:0043226);; cellular component: cell part (GO:0044464)
Ma07_g01650	Ma07_g01650	0.385419	26	0.220404	20	0.396264	35	2.99386	279	2.3593	187	3.32518	227	1.27041e-09	3.14542	up	[T]	Signal transduction mechanisms	Molecular Function: acid phosphatase activity (GO:0003993);; Biological Process: dephosphorylation (GO:0016311);; Molecular Function: metal ion binding (GO:0046872);;	--	--	[G]	Carbohydrate transport and metabolism	Calcineurin-like phosphoesterase;; Purple acid Phosphatase, N-terminal domain;; Iron/zinc purple acid phosphatase-like protein C	Purple acid phosphatase 2 OS=Ipomoea batatas OX=4120 GN=PAP2 PE=1 SV=1	S	Function unknown	PREDICTED: purple acid phosphatase 2 [Musa acuminata subsp. malaccensis]	biological process: metabolic process (GO:0008152);; biological process: cellular process (GO:0009987);; molecular function: catalytic activity (GO:0003824);; molecular function: binding (GO:0005488)
Ma06_g33000	Ma06_g33000	27.6926	1866	9.81008	863	9.6673	851	66.2239	6395	38.746	3237	42.2323	2942	0.000553112	1.74336	up	--	--	--	--	--	[I]	Lipid transport and metabolism	Patatin-like phospholipase	Patatin-like protein 6 OS=Arabidopsis thaliana OX=3702 GN=PLP6 PE=2 SV=1	S	Function unknown	PREDICTED: patatin-like protein 3 [Musa acuminata subsp. malaccensis]	--
Ma04_g02670	Ma04_g02670	78.6797	7339	67.6735	8391	66.8097	7827	25.4155	3380	20.3824	2195	18.1866	1794	2.94309e-12	-1.66963	down	--	--	Molecular Function: hydrolase activity, hydrolyzing O-glycosyl compounds (GO:0004553);; Biological Process: carbohydrate metabolic process (GO:0005975);; Cellular Component: plant-type cell wall (GO:0009505);; Molecular Function: polysaccharide binding (GO:0030247);; Cellular Component: anchored component of plasma membrane (GO:0046658);;	--	--	--	--	Glycosyl hydrolases family 17;; X8 domain	Glucan endo-1,3-beta-glucosidase 13 OS=Arabidopsis thaliana OX=3702 GN=At5g56590 PE=1 SV=1	G	Carbohydrate transport and metabolism	PREDICTED: glucan endo-1,3-beta-glucosidase 13 [Musa acuminata subsp. malaccensis]	molecular function: catalytic activity (GO:0003824);; biological process: metabolic process (GO:0008152);; cellular component: cell (GO:0005623);; cellular component: cell part (GO:0044464);; molecular function: binding (GO:0005488);; cellular component: membrane (GO:0016020);; cellular component: membrane part (GO:0044425)
Ma05_g22710	Ma05_g22710	5.601	337	5.08009	401	3.6891	306	1.70783	147	0.484577	36	0.361776	25	4.28886e-07	-2.42164	down	--	--	--	--	--	--	--	Helix-loop-helix DNA-binding domain	Transcription factor bHLH70 OS=Arabidopsis thaliana OX=3702 GN=BHLH70 PE=2 SV=1	K	Transcription	PREDICTED: transcription factor bHLH57-like [Musa acuminata subsp. malaccensis]	--
Ma01_g15360	Ma01_g15360	5.97869	449	4.53511	446	4.15628	425	2.73953	289	1.84147	173	1.26954	103	0.00465732	-1.25585	down	--	--	--	K09285|0|mus:103995048|K09285 AP2-like factor, ANT lineage | (RefSeq) AP2-like ethylene-responsive transcription factor AIL1 isoform X2	--	--	--	AP2 domain	AP2-like ethylene-responsive transcription factor AIL1 OS=Arabidopsis thaliana OX=3702 GN=AIL1 PE=2 SV=1	K	Transcription	PREDICTED: AP2-like ethylene-responsive transcription factor AIL1 isoform X2 [Musa acuminata subsp. malaccensis]	--
Ma08_g13630	Ma08_g13630	74.3899	8678	62.8032	9611	74.7827	11481	31.2294	5269	24.6653	3477	24.474	2863	9.10107e-08	-1.34033	down	--	--	Molecular Function: DNA binding (GO:0003677);; Cellular Component: nucleus (GO:0005634);; Biological Process: regulation of transcription, DNA-templated (GO:0006355);; Biological Process: auxin-activated signaling pathway (GO:0009734);;	--	--	--	--	B3 DNA binding domain	Auxin response factor 12 OS=Oryza sativa subsp. indica OX=39946 GN=ARF12 PE=3 SV=1	--	--	PREDICTED: auxin response factor 12-like [Musa acuminata subsp. malaccensis]	molecular function: binding (GO:0005488);; cellular component: cell (GO:0005623);; cellular component: organelle (GO:0043226);; cellular component: cell part (GO:0044464);; biological process: biological regulation (GO:0065007);; biological process: cellular process (GO:0009987);; biological process: signaling (GO:0023052);; biological process: single-organism process (GO:0044699);; biological pr…
Ma07_g01760	Ma07_g01760	1.908	70	4.05525	196	3.18508	155	0.557889	30	1.03493	47	0.39075	15	0.00234014	-2.13848	down	--	--	--	--	--	--	--	--	--	--	--	uncharacterized protein A4U43_C03F11250 [Asparagus officinalis]	--
Ma09_g10490	Ma09_g10490	0.752148	56	2.95735	299	2.79344	280	5.22788	568	5.19154	485	6.547	518	0.000519126	1.42997	up	[J]	Translation, ribosomal structure and biogenesis	Molecular Function: nucleic acid binding (GO:0003676);;	K13126|0|mus:103997585|K13126 polyadenylate-binding protein | (RefSeq) polyadenylate-binding protein 4-like	RNA transport (ko03013);; mRNA surveillance pathway (ko03015);; RNA degradation (ko03018)	[AJ]	RNA processing and modification;; Translation, ribosomal structure and biogenesis	RNA recognition motif. (a.k.a. RRM, RBD, or RNP domain);; Poly-adenylate binding protein, unique domain;; Nup53/35/40-type RNA recognition motif;; RNA binding motif;; Limkain b1	Polyadenylate-binding protein 7 OS=Arabidopsis thaliana OX=3702 GN=PAB7 PE=2 SV=1	S	Function unknown	PREDICTED: polyadenylate-binding protein 4-like [Musa acuminata subsp. malaccensis]	molecular function: binding (GO:0005488)
Ma06_g37840	Ma06_g37840	20.2597	3492	20.3099	4613	26.3931	5672	4.56667	1149	7.70306	1686	8.50835	1580	7.2019e-12	-1.53689	down	[K]	Transcription	Biological Process: microtubule bundle formation (GO:0001578);; Molecular Function: protein serine/threonine kinase activity (GO:0004674);; Molecular Function: steroid binding (GO:0005496);; Molecular Function: ATP binding (GO:0005524);; Cellular Component: endosome (GO:0005768);; Cellular Component: plasma membrane (GO:0005886);; Biological Process: protein phosphorylation (GO:0006468);; Biologi…	K13415|0|mus:103990003|K13415 protein brassinosteroid insensitive 1 [EC:2.7.10.1 2.7.11.1] | (RefSeq) systemin receptor SR160-like	Plant hormone signal transduction (ko04075)	--	--	Protein kinase domain;; Protein tyrosine kinase;; Leucine rich repeat;; Leucine Rich repeats (2 copies);; Leucine Rich Repeat;; Leucine rich repeat N-terminal domain;; Leucine Rich repeat	Brassinosteroid LRR receptor kinase BRI1 OS=Oryza sativa subsp. japonica OX=39947 GN=BRI1 PE=1 SV=1	S	Function unknown	PREDICTED: systemin receptor SR160-like [Musa acuminata subsp. malaccensis]	biological process: cellular process (GO:0009987);; biological process: cellular component organization or biogenesis (GO:0071840);; biological process: metabolic process (GO:0008152);; molecular function: catalytic activity (GO:0003824);; molecular function: binding (GO:0005488);; cellular component: cell (GO:0005623);; cellular component: organelle (GO:0043226);; cellular component: cell part (…
Ma03_g28690	Ma03_g28690	3.4014	131	4.18439	211	4.62608	235	16.6015	910	17.9073	849	17.9334	718	2.29896e-10	2.17123	up	--	--	--	--	--	--	--	--	Succinate dehydrogenase subunit 4, mitochondrial OS=Oryza sativa subsp. japonica OX=39947 GN=SDH4 PE=1 SV=1	S	Function unknown	PREDICTED: succinate dehydrogenase subunit 4, mitochondrial-like [Musa acuminata subsp. malaccensis]	--
Ma01_g14050	Ma01_g14050	0.353851	23	0.148449	13	0.305369	27	1.7378	161	3.08851	248	2.83178	192	2.27431e-09	3.31749	up	--	--	--	K13496|0|mus:103968812|K13496 UDP-glucosyl transferase 73C [EC:2.4.1.-] | (RefSeq) UDP-glycosyltransferase 73C5-like	--	[GC]	Carbohydrate transport and metabolism;; Energy production and conversion	UDP-glucoronosyl and UDP-glucosyl transferase	UDP-glycosyltransferase 73C5 OS=Arabidopsis thaliana OX=3702 GN=UGT73C5 PE=2 SV=1	S	Function unknown	PREDICTED: UDP-glycosyltransferase 73C5-like [Musa acuminata subsp. malaccensis]	--
Ma10_g16490	Ma10_g16490	6.46382	494	4.58952	445	4.86278	498	8.7299	968	11.3255	1096	10.4669	854	0.000880864	1.06379	up	--	--	Cellular Component: Golgi membrane (GO:0000139);; Molecular Function: sugar:proton symporter activity (GO:0005351);; Biological Process: carbohydrate transport (GO:0008643);; Biological Process: proton transport (GO:0015992);; Cellular Component: integral component of membrane (GO:0016021);;	--	--	[G]	Carbohydrate transport and metabolism	Nucleotide-sugar transporter	CMP-sialic acid transporter 5 OS=Oryza sativa subsp. japonica OX=39947 GN=CSTLP5 PE=2 SV=1	EG	Amino acid transport and metabolism;; Carbohydrate transport and metabolism	PREDICTED: CMP-sialic acid transporter 5-like [Musa acuminata subsp. malaccensis]	cellular component: cell (GO:0005623);; cellular component: membrane (GO:0016020);; cellular component: organelle (GO:0043226);; cellular component: organelle part (GO:0044422);; cellular component: cell part (GO:0044464);; biological process: single-organism process (GO:0044699);; biological process: localization (GO:0051179);; molecular function: transporter activity (GO:0005215);; cellular com…
Ma03_g06990	Ma03_g06990	10.3224	485	16.369	994	13.7882	850	5.9285	389	6.49551	370	6.86833	331	0.0033222	-1.0178	down	[P]	Inorganic ion transport and metabolism	Molecular Function: carbonate dehydratase activity (GO:0004089);; Biological Process: one-carbon metabolic process (GO:0006730);; Molecular Function: zinc ion binding (GO:0008270);;	K01674|0|mus:103977543|K01674 carbonic anhydrase [EC:4.2.1.1] | (RefSeq) alpha carbonic anhydrase 7-like	Nitrogen metabolism (ko00910)	[R]	General function prediction only	Eukaryotic-type carbonic anhydrase	Alpha carbonic anhydrase 7 OS=Arabidopsis thaliana OX=3702 GN=ACA7 PE=2 SV=1	P	Inorganic ion transport and metabolism	PREDICTED: alpha carbonic anhydrase 7-like [Musa acuminata subsp. malaccensis]	molecular function: catalytic activity (GO:0003824);; biological process: metabolic process (GO:0008152);; biological process: cellular process (GO:0009987);; biological process: single-organism process (GO:0044699);; molecular function: binding (GO:0005488)
Ma11_g22530	Ma11_g22530	4.77196	424	2.40636	281	2.64649	310	12.177	1542	8.178	896	6.36108	589	0.0015318	1.52715	up	[O]	Posttranslational modification, protein turnover, chaperones	--	--	--	--	--	Tetratricopeptide repeat	--	S	Function unknown	PREDICTED: uncharacterized protein LOC103972289 [Musa acuminata subsp. malaccensis]	--
Ma09_g11870	Ma09_g11870	42.4924	7493	26.3874	6101	29.3444	6837	93.9225	23572	104.902	22814	105.738	19413	6.80758e-09	1.71703	up	[N]	Cell motility	Cellular Component: plasma membrane (GO:0005886);; Molecular Function: zinc ion binding (GO:0008270);; Cellular Component: integral component of membrane (GO:0016021);; Molecular Function: cellulose synthase (UDP-forming) activity (GO:0016760);; Biological Process: cellulose biosynthetic process (GO:0030244);; Biological Process: cell wall organization (GO:0071555);;	K10999|0|mus:103997700|K10999 cellulose synthase A [EC:2.4.1.12] | (RefSeq) probable cellulose synthase A catalytic subunit 5 [UDP-forming]	--	--	--	Cellulose synthase;; Zinc-binding RING-finger;; Glycosyl transferase family group 2;; Glycosyl transferase family 2	Probable cellulose synthase A catalytic subunit 5 [UDP-forming] OS=Oryza sativa subsp. japonica OX=39947 GN=CESA5 PE=2 SV=1	M	Cell wall/membrane/envelope biogenesis	PREDICTED: probable cellulose synthase A catalytic subunit 5 [UDP-forming] [Musa acuminata subsp. malaccensis]	cellular component: cell (GO:0005623);; cellular component: membrane (GO:0016020);; cellular component: cell part (GO:0044464);; molecular function: binding (GO:0005488);; cellular component: membrane part (GO:0044425);; molecular function: catalytic activity (GO:0003824);; biological process: metabolic process (GO:0008152);; biological process: cellular process (GO:0009987);; biological process:…
Ma00_g01700	Ma00_g01700	12.8084	982	7.88426	793	8.61699	871	4.50859	493	3.17281	300	3.94089	315	0.000224309	-1.25002	down	--	--	Cellular Component: plasma membrane (GO:0005886);; Biological Process: response to desiccation (GO:0009269);; Cellular Component: integral component of membrane (GO:0016021);;	--	--	--	--	Late embryogenesis abundant protein	--	S	Function unknown	PREDICTED: uncharacterized protein LOC103974666 [Musa acuminata subsp. malaccensis]	cellular component: cell (GO:0005623);; cellular component: membrane (GO:0016020);; cellular component: cell part (GO:0044464);; biological process: response to stimulus (GO:0050896);; cellular component: membrane part (GO:0044425)
Ma08_g26420	Ma08_g26420	6.4754	338	6.12105	405	5.7992	385	20.1609	1725	24.7757	1647	22.921	1330	9.00721e-14	2.10231	up	--	--	Molecular Function: nucleic acid binding (GO:0003676);; Molecular Function: metal ion binding (GO:0046872);;	--	--	[R]	General function prediction only	Zinc finger, C2H2 type;; Zinc-finger of C2H2 type	Zinc finger protein WIP2 OS=Arabidopsis thaliana OX=3702 GN=WIP2 PE=1 SV=1	S	Function unknown	PREDICTED: zinc finger protein WIP2-like [Musa acuminata subsp. malaccensis]	molecular function: binding (GO:0005488)
Ma03_g21570	Ma03_g21570	1.5753	202	2.37308	366	2.75911	436	5.00244	862	9.22566	1383	10.856	1365	0.00256739	1.97735	up	[T]	Signal transduction mechanisms	Molecular Function: voltage-gated potassium channel activity (GO:0005249);; Cellular Component: mitochondrion (GO:0005739);; Cellular Component: integral component of membrane (GO:0016021);; Biological Process: regulation of ion transmembrane transport (GO:0034765);; Biological Process: potassium ion transmembrane transport (GO:0071805);;	--	--	[PT]	Inorganic ion transport and metabolism;; Signal transduction mechanisms	Ion transport protein;; KHA, dimerisation domain of potassium ion channel;; Ankyrin repeats (3 copies);; Ankyrin repeats (many copies);; Ankyrin repeat;; Ankyrin repeats (many copies);; Ankyrin repeat;; Cyclic nucleotide-binding domain;; Ion channel	Potassium channel AKT1 OS=Oryza sativa subsp. indica OX=39946 GN=AKT1 PE=2 SV=1	U	Intracellular trafficking, secretion, and vesicular transport	PREDICTED: potassium channel AKT1-like [Musa acuminata subsp. malaccensis]	biological process: cellular process (GO:0009987);; biological process: single-organism process (GO:0044699);; biological process: localization (GO:0051179);; biological process: biological regulation (GO:0065007);; molecular function: transporter activity (GO:0005215);; cellular component: cell (GO:0005623);; cellular component: organelle (GO:0043226);; cellular component: cell part (GO:0044464)…
Ma08_g23240	Ma08_g23240	7.48525	152	3.14384	84	4.2582	115	21.2568	613	23.5892	593	21.6474	461	2.92888e-09	2.25199	up	--	--	Cellular Component: integral component of mitochondrial inner membrane (GO:0031305);; Biological Process: mitochondrial respiratory chain complex IV assembly (GO:0033617);; Cellular Component: mitochondrial respiratory chain supercomplex (GO:0097249);;	--	--	--	--	Hypoxia induced protein conserved region	--	S	Function unknown	PREDICTED: uncharacterized protein LOC103995296 [Musa acuminata subsp. malaccensis]	cellular component: cell (GO:0005623);; cellular component: membrane (GO:0016020);; cellular component: organelle (GO:0043226);; cellular component: organelle part (GO:0044422);; cellular component: membrane part (GO:0044425);; cellular component: cell part (GO:0044464);; biological process: cellular process (GO:0009987);; biological process: cellular component organization or biogenesis (GO:0071…
Ma05_g15040	Ma05_g15040	24.6544	2094	17.8418	1969	18.7136	2115	36.2956	4409	47.3858	5007	46.4859	4146	6.46949e-07	1.18238	up	[E]	Amino acid transport and metabolism	Molecular Function: L-threonine ammonia-lyase activity (GO:0004794);; Biological Process: isoleucine biosynthetic process (GO:0009097);; Cellular Component: plastid (GO:0009536);; Molecular Function: pyridoxal phosphate binding (GO:0030170);;	K01754|0|mus:103985092|K01754 threonine dehydratase [EC:4.3.1.19] | (RefSeq) threonine dehydratase biosynthetic, chloroplastic-like	Glycine, serine and threonine metabolism (ko00260);; Valine, leucine and isoleucine biosynthesis (ko00290);; Carbon metabolism (ko01200);; Biosynthesis of amino acids (ko01230)	[E]	Amino acid transport and metabolism	Pyridoxal-phosphate dependent enzyme;; C-terminal regulatory domain of Threonine dehydratase	Threonine dehydratase biosynthetic, chloroplastic OS=Arabidopsis thaliana OX=3702 GN=OMR1 PE=1 SV=1	E	Amino acid transport and metabolism	PREDICTED: threonine dehydratase biosynthetic, chloroplastic-like [Musa acuminata subsp. malaccensis]	molecular function: catalytic activity (GO:0003824);; biological process: metabolic process (GO:0008152);; biological process: cellular process (GO:0009987);; biological process: single-organism process (GO:0044699);; cellular component: cell (GO:0005623);; cellular component: organelle (GO:0043226);; cellular component: cell part (GO:0044464);; molecular function: binding (GO:0005488)
Ma07_g24710	Ma07_g24710	10.4134	480	4.26402	258	4.33096	264	152.275	10064	96.4145	5476	62.1381	3115	3.08592e-07	4.1351	up	--	--	--	--	--	--	--	No apical meristem (NAM) protein	NAC domain-containing protein 48 OS=Oryza sativa subsp. japonica OX=39947 GN=NAC048 PE=1 SV=1	S	Function unknown	PREDICTED: NAC domain-containing protein 48-like [Musa acuminata subsp. malaccensis]	--
Ma03_g17160	Ma03_g17160	24.9765	2235	31.4715	3693	29.7599	3513	45.2013	5767	63.3443	6991	63.4475	5916	0.000251529	1.06856	up	[I]	Lipid transport and metabolism	Biological Process: lipid metabolic process (GO:0006629);; Cellular Component: integral component of membrane (GO:0016021);; Molecular Function: oxidoreductase activity (GO:0016491);; Biological Process: oxidation-reduction process (GO:0055114);;	K13076|0|mus:103978403|K13076 Delta8-fatty-acid desaturase [EC:1.14.19.4] | (RefSeq) acyl-lipid (9-3)-desaturase-like	--	[I]	Lipid transport and metabolism	Fatty acid desaturase;; Cytochrome b5-like Heme/Steroid binding domain	Acyl-lipid (9-3)-desaturase OS=Borago officinalis OX=13363 PE=1 SV=1	I	Lipid transport and metabolism	PREDICTED: acyl-lipid (9-3)-desaturase-like [Musa acuminata subsp. malaccensis]	biological process: metabolic process (GO:0008152);; biological process: single-organism process (GO:0044699);; cellular component: membrane (GO:0016020);; cellular component: membrane part (GO:0044425);; molecular function: catalytic activity (GO:0003824)
Ma01_g16110	Ma01_g16110	1.80199	106	2.29575	176	2.59051	200	0.953602	80	0.29177	21	0.296091	18	0.0003338	-2.05749	down	--	--	--	--	--	--	--	Transcriptional repressor, ovate	Transcription repressor OFP7 OS=Arabidopsis thaliana OX=3702 GN=OFP7 PE=2 SV=1	S	Function unknown	PREDICTED: transcription repressor OFP7-like [Musa acuminata subsp. malaccensis]	--
Ma01_g05740	Ma01_g05740	1.51471	116	1.16531	117	0.622943	63	3.87678	422	2.64374	249	2.73914	218	0.00046415	1.56053	up	--	--	Cellular Component: integral component of membrane (GO:0016021);; Molecular Function: transferase activity, transferring glycosyl groups (GO:0016757);;	--	--	[S]	Function unknown	Protein of unknown function (DUF563)	--	S	Function unknown	PREDICTED: uncharacterized protein LOC103987854 [Musa acuminata subsp. malaccensis]	cellular component: membrane (GO:0016020);; cellular component: membrane part (GO:0044425);; molecular function: catalytic activity (GO:0003824)
Musa_acuminata_newGene_488	--	1.95023	129	1.38629	120	1.53427	134	0.860708	81	0.270453	23	0.406825	28	0.00997604	-1.58024	down	--	--	--	--	--	--	--	--	--	S	Function unknown	PREDICTED: uncharacterized protein LOC103971840 [Musa acuminata subsp. malaccensis]	--
Ma10_g02440	Ma10_g02440	16.7476	1447	17.4353	1975	18.1724	2071	10.78	1328	5.74377	612	6.59084	594	8.36284e-05	-1.11045	down	--	--	Molecular Function: NAD+ ADP-ribosyltransferase activity (GO:0003950);; Molecular Function: metal ion binding (GO:0046872);;	--	--	--	--	--	--	S	Function unknown	PREDICTED: uncharacterized protein LOC103999603 [Musa acuminata subsp. malaccensis]	molecular function: catalytic activity (GO:0003824);; molecular function: binding (GO:0005488)
Ma04_g07200	Ma04_g07200	1.98222	174	2.22661	255	2.12911	246	0.906873	113	0.460596	50	0.684844	63	0.00247341	-1.55366	down	[HJ]	Coenzyme transport and metabolism;; Translation, ribosomal structure and biogenesis	Molecular Function: ligase activity (GO:0016874);;	K14487|0|mus:103980836|K14487 auxin responsive GH3 gene family | (RefSeq) probable indole-3-acetic acid-amido synthetase GH3.8	Plant hormone signal transduction (ko04075)	--	--	GH3 auxin-responsive promoter	Probable indole-3-acetic acid-amido synthetase GH3.8 OS=Oryza sativa subsp. japonica OX=39947 GN=GH3.8 PE=2 SV=1	S	Function unknown	PREDICTED: probable indole-3-acetic acid-amido synthetase GH3.8 [Musa acuminata subsp. malaccensis]	molecular function: catalytic activity (GO:0003824)
Ma04_g18960	Ma04_g18960	49.107	1068	32.1146	916	40.6543	1166	112.782	3496	78.6678	2110	66.4082	1505	0.00115514	1.16015	up	[I]	Lipid transport and metabolism	Molecular Function: fatty-acyl-CoA binding (GO:0000062);;	K08762|6.75506e-42|mus:103982003|K08762 diazepam-binding inhibitor (GABA receptor modulator, acyl-CoA-binding protein) | (RefSeq) acyl-CoA-binding protein	--	[I]	Lipid transport and metabolism	Acyl CoA binding protein	Acyl-CoA-binding protein OS=Ricinus communis OX=3988 PE=3 SV=1	I	Lipid transport and metabolism	PREDICTED: acyl-CoA-binding protein [Musa acuminata subsp. malaccensis]	molecular function: binding (GO:0005488)
Ma04_g21090	Ma04_g21090	0.024642	3	0.037201	5	0.061471	7	6.84429	803	4.87274	496	3.58647	307	1.53133e-20	6.76474	up	--	--	--	--	--	--	--	Nucleotide-diphospho-sugar transferase	Uncharacterized protein At1g28695 OS=Arabidopsis thaliana OX=3702 GN=At1g28695 PE=2 SV=1	S	Function unknown	PREDICTED: uncharacterized protein LOC103987816 [Musa acuminata subsp. malaccensis]	--
Ma09_g05550	Ma09_g05550	19.4229	676	18.8395	860	18.4598	848	42.1199	2090	44.7221	1920	45.8949	1664	1.20378e-06	1.30184	up	--	--	--	--	--	--	--	--	--	S	Function unknown	PREDICTED: uncharacterized protein LOC103997035 [Musa acuminata subsp. malaccensis]	--
Ma01_g00300	Ma01_g00300	11.7068	652	10.7025	781	12.8973	947	20.8765	1657	23.6574	1624	24.5457	1424	0.000274659	1.04602	up	[U]	Intracellular trafficking, secretion, and vesicular transport	Molecular Function: protein serine/threonine kinase activity (GO:0004674);; Molecular Function: ATP binding (GO:0005524);; Biological Process: protein phosphorylation (GO:0006468);;	K08856|0|mus:103981262|K08856 serine/threonine kinase 16 [EC:2.7.11.1] | (RefSeq) probable serine/threonine-protein kinase DDB_G0291350	--	[KIT]	Transcription;; Lipid transport and metabolism;; Signal transduction mechanisms	Protein kinase domain;; Protein tyrosine kinase	Mitogen-activated protein kinase kinase kinase 1 OS=Arabidopsis thaliana OX=3702 GN=MEKK1 PE=1 SV=2	T	Signal transduction mechanisms	PREDICTED: probable serine/threonine-protein kinase DDB_G0291350 [Musa acuminata subsp. malaccensis]	biological process: metabolic process (GO:0008152);; biological process: cellular process (GO:0009987);; molecular function: catalytic activity (GO:0003824);; molecular function: binding (GO:0005488)
Ma02_g24760	Ma02_g24760	19.3916	1413	15.0695	1467	15.1251	1487	8.36575	804	8.5068	717	7.56143	506	0.000217023	-1.0872	down	[T]	Signal transduction mechanisms	Molecular Function: protein serine/threonine kinase activity (GO:0004674);; Molecular Function: ATP binding (GO:0005524);; Biological Process: protein phosphorylation (GO:0006468);;	--	--	[T]	Signal transduction mechanisms	Protein tyrosine kinase;; Protein kinase domain	Serine/threonine-protein kinase HT1 OS=Arabidopsis thaliana OX=3702 GN=HT1 PE=1 SV=1	T	Signal transduction mechanisms	PREDICTED: serine/threonine-protein kinase HT1-like [Musa acuminata subsp. malaccensis]	biological process: metabolic process (GO:0008152);; biological process: cellular process (GO:0009987);; molecular function: catalytic activity (GO:0003824);; molecular function: binding (GO:0005488)
Ma04_g01400	Ma04_g01400	31.0995	2587	22.2014	2428	19.2293	2107	8.7711	1029	7.35238	753	6.74452	580	1.38818e-06	-1.59593	down	--	--	Cellular Component: cytoplasm (GO:0005737);; Cellular Component: integral component of membrane (GO:0016021);;	--	--	--	--	GDP-fucose protein O-fucosyltransferase	O-fucosyltransferase 20 OS=Arabidopsis thaliana OX=3702 GN=OFUT20 PE=1 SV=1	S	Function unknown	PREDICTED: uncharacterized protein At1g04910-like [Musa acuminata subsp. malaccensis]	cellular component: cell (GO:0005623);; cellular component: cell part (GO:0044464);; cellular component: membrane (GO:0016020);; cellular component: membrane part (GO:0044425)
Ma10_g31250	Ma10_g31250	21.291	1067	17.2345	1141	17.7264	1167	9.06727	669	2.63638	222	6.24519	356	5.42877e-06	-1.43495	down	--	--	--	K18810|0|mus:103969718|K18810 cyclin D1/2/4, plant | (RefSeq) cyclin-D2-1-like isoform X1	--	[D]	Cell cycle control, cell division, chromosome partitioning	Cyclin, N-terminal domain;; Cyclin, C-terminal domain	Cyclin-D2-1 OS=Oryza sativa subsp. japonica OX=39947 GN=CYCD2-1 PE=3 SV=2	S	Function unknown	PREDICTED: cyclin-D2-1-like isoform X1 [Musa acuminata subsp. malaccensis]	--
Ma04_g00100	Ma04_g00100	5.9783	547	5.26999	602	6.8114	613	11.2827	1734	12.5013	1377	13.8123	1295	1.46191e-06	1.3599	up	[HT]	Coenzyme transport and metabolism;; Signal transduction mechanisms	Cellular Component: plastoglobule (GO:0010287);;	K08869|0|mus:103980464|K08869 aarF domain-containing kinase | (RefSeq) uncharacterized aarF domain-containing protein kinase At5g05200, chloroplastic	--	[R]	General function prediction only	ABC1 family	Uncharacterized aarF domain-containing protein kinase At5g05200, chloroplastic OS=Arabidopsis thaliana OX=3702 GN=At5g05200 PE=1 SV=1	S	Function unknown	PREDICTED: uncharacterized aarF domain-containing protein kinase At5g05200, chloroplastic [Musa acuminata subsp. malaccensis]	cellular component: cell (GO:0005623);; cellular component: organelle (GO:0043226);; cellular component: organelle part (GO:0044422);; cellular component: cell part (GO:0044464)
Ma01_g14090	Ma01_g14090	2.57996	207	2.08225	221	2.44741	265	7.8224	882	7.94922	771	7.53605	619	3.21607e-07	1.75135	up	[T]	Signal transduction mechanisms	Molecular Function: protein serine/threonine kinase activity (GO:0004674);; Molecular Function: ATP binding (GO:0005524);; Cellular Component: plasma membrane (GO:0005886);; Biological Process: protein phosphorylation (GO:0006468);; Biological Process: defense response (GO:0006952);; Cellular Component: plasmodesma (GO:0009506);; Cellular Component: integral component of membrane (GO:0016021);;	--	--	--	--	Protein tyrosine kinase;; Protein kinase domain	Cysteine-rich receptor-like protein kinase 10 OS=Arabidopsis thaliana OX=3702 GN=CRK10 PE=1 SV=3	T	Signal transduction mechanisms	PREDICTED: putative receptor-like protein kinase At4g00960 isoform X1 [Musa acuminata subsp. malaccensis]	biological process: metabolic process (GO:0008152);; biological process: cellular process (GO:0009987);; molecular function: catalytic activity (GO:0003824);; molecular function: binding (GO:0005488);; cellular component: cell (GO:0005623);; cellular component: membrane (GO:0016020);; cellular component: cell part (GO:0044464);; biological process: response to stimulus (GO:0050896);; cellular com…
Musa_acuminata_newGene_841	--	12.2526	282	5.89709	178	6.58718	200	0.903185	30	0.544907	16	0.631951	16	4.09011e-06	-3.43942	down	--	--	--	--	--	--	--	--	--	--	--	--	--
Ma06_g28500	Ma06_g28500	53.3957	2551	42.5403	2739	46.9061	3043	34.0292	2159	17.7944	946	17.2517	795	4.36416e-05	-1.11799	down	--	--	--	--	--	[TZ]	Signal transduction mechanisms;; Cytoskeleton	--	Probable protein ABIL5 OS=Oryza sativa subsp. japonica OX=39947 GN=Os01g0760900 PE=2 SV=1	S	Function unknown	PREDICTED: probable protein ABIL5 isoform X2 [Musa acuminata subsp. malaccensis]	--
Ma02_g10010	Ma02_g10010	115.788	9706	83.4583	9888	91.7806	12375	48.5282	7073	34.0764	3894	34.9646	3038	6.314e-06	-1.19601	down	--	--	Biological Process: transport (GO:0006810);; Cellular Component: integral component of membrane (GO:0016021);;	--	--	[I]	Lipid transport and metabolism	CRAL/TRIO domain;; CRAL/TRIO, N-terminal domain	Patellin-3 OS=Arabidopsis thaliana OX=3702 GN=PATL3 PE=1 SV=2	S	Function unknown	PREDICTED: patellin-3-like isoform X1 [Musa acuminata subsp. malaccensis]	biological process: localization (GO:0051179);; cellular component: membrane (GO:0016020);; cellular component: membrane part (GO:0044425)
Musa_acuminata_newGene_4789	--	13.2767	792	11.5992	930	14.5367	1129	6.85827	595	4.60257	376	4.93369	333	0.000831774	-1.10375	down	--	--	--	--	--	--	--	--	--	--	--	--	--
Ma04_g15540	Ma04_g15540	1.15201	62	0.643236	47	0.540826	38	2.38736	179	2.43371	159	3.16781	175	0.000565155	1.82806	up	--	--	Molecular Function: transcription factor activity, sequence-specific DNA binding (GO:0003700);; Biological Process: regulation of transcription, DNA-templated (GO:0006355);; Molecular Function: sequence-specific DNA binding (GO:0043565);;	--	--	--	--	WRKY DNA -binding domain	Probable WRKY transcription factor 69 OS=Arabidopsis thaliana OX=3702 GN=WRKY69 PE=2 SV=1	K	Transcription	PREDICTED: probable WRKY transcription factor 65 [Musa acuminata subsp. malaccensis]	biological process: biological regulation (GO:0065007);; molecular function: nucleic acid binding transcription factor activity (GO:0001071);; molecular function: binding (GO:0005488)
Ma05_g18720	Ma05_g18720	0	0	0.068994	4	0.184466	8	15.2358	628	13.2569	471	15.2532	460	5.74684e-39	7.1682	up	--	--	Cellular Component: membrane (GO:0016020);;	--	--	--	--	Probable lipid transfer;; Protease inhibitor/seed storage/LTP family	Non-specific lipid-transfer protein-like protein At2g13820 OS=Arabidopsis thaliana OX=3702 GN=At2g13820 PE=1 SV=1	--	--	PREDICTED: non-specific lipid-transfer protein-like protein At2g13820 isoform X2 [Musa acuminata subsp. malaccensis]	cellular component: membrane (GO:0016020)
Ma06_g38350	Ma06_g38350	6.64134	709	6.23472	873	6.27128	884	2.62587	400	2.34446	309	2.35193	258	0.000103626	-1.31828	down	[C]	Energy production and conversion	Molecular Function: inorganic diphosphatase activity (GO:0004427);; Cellular Component: mitochondrion (GO:0005739);; Cellular Component: Golgi apparatus (GO:0005794);; Cellular Component: plasma membrane (GO:0005886);; Biological Process: response to water deprivation (GO:0009414);; Biological Process: response to salt stress (GO:0009651);; Molecular Function: hydrogen-translocating pyrophosphata…	K01507|0|mus:103989956|K01507 inorganic pyrophosphatase [EC:3.6.1.1] | (RefSeq) pyrophosphate-energized vacuolar membrane proton pump-like	Oxidative phosphorylation (ko00190)	--	--	Inorganic H+ pyrophosphatase	Pyrophosphate-energized vacuolar membrane proton pump OS=Vigna radiata var. radiata OX=3916 PE=1 SV=4	C	Energy production and conversion	PREDICTED: pyrophosphate-energized vacuolar membrane proton pump-like [Musa acuminata subsp. malaccensis]	molecular function: catalytic activity (GO:0003824);; cellular component: cell (GO:0005623);; cellular component: organelle (GO:0043226);; cellular component: cell part (GO:0044464);; cellular component: membrane (GO:0016020);; biological process: response to stimulus (GO:0050896);; biological process: localization (GO:0051179);; molecular function: transporter activity (GO:0005215);; cellular co…
Ma09_g21940	Ma09_g21940	6.0487	217	3.28109	157	3.43834	164	18.9958	972	11.2607	506	11.7619	443	4.16418e-05	1.80219	up	--	--	--	--	--	--	--	--	--	S	Function unknown	PREDICTED: probable NAD(P)H dehydrogenase subunit CRR3, chloroplastic [Musa acuminata subsp. malaccensis]	--
Ma05_g04790	Ma05_g04790	4.53634	396	6.6113	752	7.43482	771	11.4911	1245	13.9516	1327	13.7794	1112	0.00113165	1.02538	up	[P]	Inorganic ion transport and metabolism	--	K07300|0|mus:103983977|K07300 Ca2+:H+ antiporter | (RefSeq) vacuolar cation/proton exchanger 3-like isoform X2	--	[P]	Inorganic ion transport and metabolism	Sodium/calcium exchanger protein	Vacuolar cation/proton exchanger 5 OS=Arabidopsis thaliana OX=3702 GN=CAX5 PE=2 SV=1	P	Inorganic ion transport and metabolism	PREDICTED: vacuolar cation/proton exchanger 3-like isoform X2 [Musa acuminata subsp. malaccensis]	--
Ma08_g32850	Ma08_g32850	3.8282	260	3.3823	290	4.32444	380	2.13956	229	0.622409	68	1.0614	73	0.00590324	-1.35916	down	[Q]	Secondary metabolites biosynthesis, transport and catabolism	Molecular Function: iron ion binding (GO:0005506);; Molecular Function: oxidoreductase activity (GO:0016491);; Biological Process: oxidation-reduction process (GO:0055114);;	--	--	[QR]	Secondary metabolites biosynthesis, transport and catabolism;; General function prediction only	2OG-Fe(II) oxygenase superfamily;; non-haem dioxygenase in morphine synthesis N-terminal	Gibberellin 20 oxidase 2 OS=Oryza sativa subsp. japonica OX=39947 GN=20ox2 PE=1 SV=1	S	Function unknown	PREDICTED: gibberellin 20 oxidase 2-like [Musa acuminata subsp. malaccensis]	molecular function: binding (GO:0005488);; molecular function: catalytic activity (GO:0003824);; biological process: metabolic process (GO:0008152);; biological process: single-organism process (GO:0044699)
Ma08_g04360	Ma08_g04360	17.4455	1250	16.0983	1450	16.3254	1541	47.2945	4352	52.3418	4208	44.0562	3181	1.35389e-10	1.51054	up	[M]	Cell wall/membrane/envelope biogenesis	Molecular Function: RNA polymerase II transcription cofactor activity (GO:0001104);; Molecular Function: catalytic activity (GO:0003824);; Biological Process: regulation of transcription from RNA polymerase II promoter (GO:0006357);; Cellular Component: mediator complex (GO:0016592);; Molecular Function: coenzyme binding (GO:0050662);;	K10046|0|mus:103993866|K10046 GDP-D-mannose 3', 5'-epimerase [EC:5.1.3.18 5.1.3.-] | (RefSeq) GDP-mannose 3,5-epimerase 2	Ascorbate and aldarate metabolism (ko00053);; Amino sugar and nucleotide sugar metabolism (ko00520)	[GM]	Carbohydrate transport and metabolism;; Cell wall/membrane/envelope biogenesis	NAD dependent epimerase/dehydratase family;; GDP-mannose 4,6 dehydratase;; 3-beta hydroxysteroid dehydrogenase/isomerase family;; Male sterility protein	GDP-mannose 3,5-epimerase 1 OS=Oryza sativa subsp. japonica OX=39947 GN=GME-1 PE=1 SV=1	M	Cell wall/membrane/envelope biogenesis	PREDICTED: GDP-mannose 3,5-epimerase 2 [Musa acuminata subsp. malaccensis]	biological process: biological regulation (GO:0065007);; molecular function: transcription factor activity, protein binding (GO:0000988);; molecular function: catalytic activity (GO:0003824);; cellular component: cell (GO:0005623);; cellular component: membrane-enclosed lumen (GO:0031974);; cellular component: macromolecular complex (GO:0032991);; cellular component: organelle (GO:0043226);; cell…
Ma04_g39350	Ma04_g39350	2.71608	150	1.74633	127	1.91891	140	0.317744	25	0.266732	19	0.401953	24	5.90651e-06	-2.57034	down	--	--	--	--	--	--	--	TPL-binding domain in jasmonate signalling	Ninja-family protein 2 OS=Triticum aestivum OX=4565 GN=AFP-B1 PE=3 SV=1	--	--	PREDICTED: ninja-family protein AFP3-like [Musa acuminata subsp. malaccensis]	--
Ma07_g09270	Ma07_g09270	11.884	1284	11.7929	1670	11.9246	1699	2.77592	428	3.16257	422	2.81153	317	6.02772e-12	-1.94761	down	[L]	Replication, recombination and repair	Molecular Function: catalytic activity (GO:0003824);;	--	--	[S]	Function unknown	U-box domain;; Armadillo/beta-catenin-like repeat;; Armadillo-like	U-box domain-containing protein 4 OS=Oryza sativa subsp. japonica OX=39947 GN=PUB4 PE=2 SV=1	O	Posttranslational modification, protein turnover, chaperones	PREDICTED: U-box domain-containing protein 17-like [Musa acuminata subsp. malaccensis]	molecular function: catalytic activity (GO:0003824)
Ma04_g38090	Ma04_g38090	12.2641	1332	9.46033	1342	9.78997	1397	22.7039	3476	19.9933	2639	20.1701	2252	1.4306e-05	1.06011	up	--	--	--	--	--	--	--	TCP family transcription factor	Transcription factor TCP2 OS=Arabidopsis thaliana OX=3702 GN=TCP2 PE=1 SV=1	K	Transcription	PREDICTED: transcription factor PCF6-like [Musa acuminata subsp. malaccensis]	--
Ma06_g36520	Ma06_g36520	3.3519	72	2.05821	53	3.59874	109	0.734101	25	0.270555	7	0.987083	21	0.000585382	-2.08342	down	--	--	--	--	--	[Z]	Cytoskeleton	--	--	--	--	PREDICTED: uncharacterized protein LOC103990261 isoform X2 [Musa acuminata subsp. malaccensis]	--
Ma09_g09600	Ma09_g09600	4.09675	149	4.8132	229	5.04988	242	13.6081	701	11.7524	522	9.98106	376	0.00027082	1.39951	up	[R]	General function prediction only	Molecular Function: GTP binding (GO:0005525);; Cellular Component: endosome (GO:0005768);; Biological Process: small GTPase mediated signal transduction (GO:0007264);; Biological Process: protein transport (GO:0015031);; Cellular Component: endocytic vesicle (GO:0030139);;	K07889|4.13363e-140|mus:103997324|K07889 Ras-related protein Rab-5C | (RefSeq) ras-related protein RABF2b	Endocytosis (ko04144);; Phagosome (ko04145)	[U]	Intracellular trafficking, secretion, and vesicular transport	Ras family;; Ras of Complex, Roc, domain of DAPkinase;; ADP-ribosylation factor family	Ras-related protein RABF2b OS=Arabidopsis thaliana OX=3702 GN=RABF2B PE=1 SV=1	S	Function unknown	PREDICTED: ras-related protein RABF2b [Musa acuminata subsp. malaccensis]	molecular function: binding (GO:0005488);; cellular component: cell (GO:0005623);; cellular component: organelle (GO:0043226);; cellular component: cell part (GO:0044464);; biological process: cellular process (GO:0009987);; biological process: signaling (GO:0023052);; biological process: single-organism process (GO:0044699);; biological process: response to stimulus (GO:0050896);; biological pro…
Ma07_g16390	Ma07_g16390	10.4147	522	7.06328	516	7.03608	526	15.9949	1232	16.0711	953	17.443	886	0.0013562	1.00077	up	[G]	Carbohydrate transport and metabolism	Molecular Function: chitinase activity (GO:0004568);; Cellular Component: extracellular region (GO:0005576);; Biological Process: carbohydrate metabolic process (GO:0005975);; Biological Process: chitin catabolic process (GO:0006032);; Molecular Function: chitin binding (GO:0008061);;	K01183|0|mus:103991961|K01183 chitinase [EC:3.2.1.14] | (RefSeq) acidic mammalian chitinase-like isoform X1	Amino sugar and nucleotide sugar metabolism (ko00520)	[G]	Carbohydrate transport and metabolism	Glycosyl hydrolases family 18	Class V chitinase OS=Arabidopsis thaliana OX=3702 GN=ChiC PE=1 SV=1	G	Carbohydrate transport and metabolism	PREDICTED: acidic mammalian chitinase-like isoform X1 [Musa acuminata subsp. malaccensis]	molecular function: catalytic activity (GO:0003824);; cellular component: extracellular region (GO:0005576);; biological process: metabolic process (GO:0008152);; molecular function: binding (GO:0005488)
Ma02_g22720	Ma02_g22720	3.04016	156	1.23608	83	1.45784	99	31.9667	2332	29.9506	1890	27.4965	1466	2.05597e-43	4.05235	up	[C]	Energy production and conversion	Molecular Function: FMN binding (GO:0010181);; Molecular Function: oxidoreductase activity (GO:0016491);; Biological Process: oxidation-reduction process (GO:0055114);;	K05894|0|mus:103976563|K05894 12-oxophytodienoic acid reductase [EC:1.3.1.42] | (RefSeq) putative 12-oxophytodienoate reductase 5	alpha-Linolenic acid metabolism (ko00592)	[CR]	Energy production and conversion;; General function prediction only	NADH:flavin oxidoreductase / NADH oxidase family	Putative 12-oxophytodienoate reductase 5 OS=Oryza sativa subsp. japonica OX=39947 GN=OPR5 PE=2 SV=1	C	Energy production and conversion	PREDICTED: putative 12-oxophytodienoate reductase 5 [Musa acuminata subsp. malaccensis]	molecular function: binding (GO:0005488);; molecular function: catalytic activity (GO:0003824);; biological process: metabolic process (GO:0008152);; biological process: single-organism process (GO:0044699)
Ma09_g15210	Ma09_g15210	0.634003	36	2.39587	132	2.26253	151	3.46895	286	10.4249	654	8.72432	457	0.00720198	2.28251	up	--	--	--	--	--	--	--	Poly(ADP-ribose) polymerase catalytic domain;; RCD1-SRO-TAF4 (RST) plant domain	Probable inactive poly [ADP-ribose] polymerase SRO1 OS=Arabidopsis thaliana OX=3702 GN=SRO1 PE=1 SV=2	S	Function unknown	PREDICTED: probable inactive poly [ADP-ribose] polymerase SRO1 [Musa acuminata subsp. malaccensis]	--
Ma01_g00730	Ma01_g00730	11.1544	705	7.41187	649	9.06216	836	2.69313	280	3.75359	336	4.10115	289	0.000418009	-1.21222	down	[M]	Cell wall/membrane/envelope biogenesis	Cellular Component: chloroplast thylakoid membrane (GO:0009535);; Biological Process: photosynthetic electron transport in photosystem I (GO:0009773);; Cellular Component: NAD(P)H dehydrogenase complex (plastoquinone) (GO:0010598);; Molecular Function: transferase activity, transferring glycosyl groups (GO:0016757);;	--	--	--	--	--	Photosynthetic NDH subunit of subcomplex B 1, chloroplastic OS=Arabidopsis thaliana OX=3702 GN=PNSB1 PE=2 SV=1	M	Cell wall/membrane/envelope biogenesis	PREDICTED: photosynthetic NDH subunit of subcomplex B 1, chloroplastic [Musa acuminata subsp. malaccensis]	cellular component: cell (GO:0005623);; cellular component: membrane (GO:0016020);; cellular component: organelle (GO:0043226);; cellular component: organelle part (GO:0044422);; cellular component: cell part (GO:0044464);; biological process: metabolic process (GO:0008152);; biological process: cellular process (GO:0009987);; biological process: single-organism process (GO:0044699);; cellular co…
Ma09_g18120	Ma09_g18120	19.0303	1447	13.8818	1555	17.3802	1710	5.41838	826	4.49421	400	3.78484	441	2.01851e-07	-1.49081	down	--	--	Cellular Component: lysosome (GO:0005764);; Cellular Component: cytosol (GO:0005829);; Cellular Component: integral component of membrane (GO:0016021);; Molecular Function: thiolester hydrolase activity (GO:0016790);; Molecular Function: palmitoyl hydrolase activity (GO:0098599);; Biological Process: macromolecule depalmitoylation (GO:0098734);;	K01074|2.81137e-106|mus:103998396|K01074 palmitoyl-protein thioesterase [EC:3.1.2.22] | (RefSeq) palmitoyl-protein thioesterase 1-like	Fatty acid elongation (ko00062);; Fatty acid metabolism (ko01212)	[IO]	Lipid transport and metabolism;; Posttranslational modification, protein turnover, chaperones	Palmitoyl protein thioesterase	--	S	Function unknown	PREDICTED: palmitoyl-protein thioesterase 1-like [Musa acuminata subsp. malaccensis]	cellular component: cell (GO:0005623);; cellular component: organelle (GO:0043226);; cellular component: cell part (GO:0044464);; cellular component: membrane (GO:0016020);; cellular component: membrane part (GO:0044425);; molecular function: catalytic activity (GO:0003824);; biological process: metabolic process (GO:0008152)
Ma04_g05020	Ma04_g05020	3.02538	152	2.90865	155	2.455	197	29.964	2073	20.8125	1249	20.3296	1023	1.68592e-17	3.11525	up	--	--	--	--	--	--	--	B-box zinc finger	B-box zinc finger protein 21 OS=Arabidopsis thaliana OX=3702 GN=BBX21 PE=1 SV=1	S	Function unknown	PREDICTED: B-box zinc finger protein 20-like [Musa acuminata subsp. malaccensis]	--
Ma10_g14470	Ma10_g14470	7.11114	421	5.32608	414	6.17539	482	2.36177	200	1.38217	101	1.32651	83	2.93399e-05	-1.79307	down	[IR]	Lipid transport and metabolism;; General function prediction only	Molecular Function: hydrolase activity, acting on ester bonds (GO:0016788);;	K21026|0|mus:104000844|K21026 acetylajmaline esterase [EC:3.1.1.80] | (RefSeq) GDSL esterase/lipase At5g45910-like	--	--	--	GDSL-like Lipase/Acylhydrolase	GDSL esterase/lipase At5g45910 OS=Arabidopsis thaliana OX=3702 GN=At5g45910 PE=2 SV=1	--	--	PREDICTED: GDSL esterase/lipase At5g45910-like [Musa acuminata subsp. malaccensis]	molecular function: catalytic activity (GO:0003824)
Ma08_g21230	Ma08_g21230	14.0117	908	12.5427	1057	14.0815	1232	5.65043	451	5.47733	407	5.45539	350	1.2149e-05	-1.35332	down	--		Molecular Function: protein serine/threonine kinase activity (GO:0004674);; Molecular Function: ATP binding (GO:0005524);; Biological Process: protein phosphorylation (GO:0006468);; Cellular Component: plastid (GO:0009536);; Cellular Component: integral component of membrane (GO:0016021);;	--	--	[T]	Signal transduction mechanisms	Protein tyrosine kinase;; Protein kinase domain	Proline-rich receptor-like protein kinase PERK1 OS=Arabidopsis thaliana OX=3702 GN=PERK1 PE=1 SV=1	T	Signal transduction mechanisms	PREDICTED: proline-rich receptor-like protein kinase PERK1 [Musa acuminata subsp. malaccensis]	biological process: metabolic process (GO:0008152);; biological process: cellular process (GO:0009987);; molecular function: catalytic activity (GO:0003824);; molecular function: binding (GO:0005488);; cellular component: cell (GO:0005623);; cellular component: organelle (GO:0043226);; cellular component: cell part (GO:0044464);; cellular component: membrane (GO:0016020);; cellular component: mem…
Ma05_g06070	Ma05_g06070	2.86651	159	2.88968	300	3.65921	265	10.6141	1036	8.95701	578	9.74642	529	4.68378e-06	1.59539	up	--	--	Molecular Function: oxidoreductase activity, acting on single donors with incorporation of molecular oxygen, incorporation of two atoms of oxygen (GO:0016702);; Biological Process: oxidation-reduction process (GO:0055114);;	K10712|0|mus:103984371|K10712 cysteamine dioxygenase [EC:1.13.11.19] | (RefSeq) plant cysteine oxidase 2-like	Taurine and hypotaurine metabolism (ko00430)	[S]	Function unknown	PCO_ADO	Plant cysteine oxidase 2 OS=Arabidopsis thaliana OX=3702 GN=PCO2 PE=1 SV=1	S	Function unknown	PREDICTED: plant cysteine oxidase 2-like [Musa acuminata subsp. malaccensis]	biological process: metabolic process (GO:0008152);; biological process: single-organism process (GO:0044699);; molecular function: catalytic activity (GO:0003824)
Ma04_g04810	Ma04_g04810	23.8445	3263	26.7564	4801	25.8148	4660	9.6568	1885	9.86705	1666	10.15	1448	2.91855e-08	-1.29181	down	[K]	Transcription	Molecular Function: nucleotide binding (GO:0000166);; Molecular Function: protein kinase activity (GO:0004672);; Biological Process: tissue development (GO:0009888);; Cellular Component: membrane (GO:0016020);; Biological Process: phosphorylation (GO:0016310);; Biological Process: system development (GO:0048731);;	--	--	--	--	Protein kinase domain;; Protein tyrosine kinase;; Leucine rich repeat;; Leucine Rich repeats (2 copies);; Leucine Rich Repeat;; Leucine Rich repeat	Leucine-rich repeat receptor-like protein kinase TDR OS=Arabidopsis thaliana OX=3702 GN=TDR PE=1 SV=1	S	Function unknown	PREDICTED: leucine-rich repeat receptor-like protein kinase TDR [Musa acuminata subsp. malaccensis]	molecular function: binding (GO:0005488);; biological process: metabolic process (GO:0008152);; biological process: cellular process (GO:0009987);; molecular function: catalytic activity (GO:0003824);; biological process: developmental process (GO:0032502);; cellular component: membrane (GO:0016020)
Ma05_g03740	Ma05_g03740	0.133049	9	0.173117	16	0.088778	8	1.08164	103	0.850477	70	0.887858	62	3.1254e-06	2.85362	up	[R]	General function prediction only	Molecular Function: protein kinase activity (GO:0004672);; Biological Process: cellular process (GO:0009987);; Cellular Component: intracellular part (GO:0044424);;	--	--	[R]	General function prediction only	Protein kinase domain;; Protein tyrosine kinase	Serine/threonine-protein kinase WAG2 OS=Arabidopsis thaliana OX=3702 GN=WAG2 PE=2 SV=1	T	Signal transduction mechanisms	PREDICTED: serine/threonine-protein kinase WAG2-like [Musa acuminata subsp. malaccensis]	biological process: metabolic process (GO:0008152);; biological process: cellular process (GO:0009987);; molecular function: catalytic activity (GO:0003824);; cellular component: cell (GO:0005623);; cellular component: cell part (GO:0044464)
Ma07_g16630	Ma07_g16630	1.16671	51	1.44662	88	1.02393	61	0.202998	13	0.277446	17	0.450652	21	0.00186199	-1.8587	down	[G]	Carbohydrate transport and metabolism	Molecular Function: polygalacturonase activity (GO:0004650);; Cellular Component: extracellular region (GO:0005576);; Biological Process: carbohydrate metabolic process (GO:0005975);; Biological Process: cell wall organization (GO:0071555);;	K01213|0|mus:103992031|K01213 galacturan 1,4-alpha-galacturonidase [EC:3.2.1.67] | (RefSeq) exopolygalacturonase-like	Pentose and glucuronate interconversions (ko00040);; Starch and sucrose metabolism (ko00500)	--	--	Glycosyl hydrolases family 28	Exopolygalacturonase (Fragment) OS=Platanus acerifolia OX=140101 GN=plaa2 PE=1 SV=1	S	Function unknown	PREDICTED: exopolygalacturonase-like [Musa acuminata subsp. malaccensis]	molecular function: catalytic activity (GO:0003824);; cellular component: extracellular region (GO:0005576);; biological process: metabolic process (GO:0008152);; biological process: cellular process (GO:0009987);; biological process: cellular component organization or biogenesis (GO:0071840)
Ma04_g29530	Ma04_g29530	18.5783	2085	11.4344	1687	11.1223	1670	7.28399	1165	5.83876	658	5.6714	669	0.00457886	-1.13545	down	--	--	Cellular Component: vacuolar membrane (GO:0005774);; Cellular Component: plasma membrane (GO:0005886);; Molecular Function: zinc ion binding (GO:0008270);; Cellular Component: plasmodesma (GO:0009506);; Cellular Component: chloroplast envelope (GO:0009941);; Cellular Component: integral component of membrane (GO:0016021);;	--	--	[R]	General function prediction only	Calcium-dependent channel, 7TM region, putative phosphate;; Cytosolic domain of 10TM putative phosphate transporter;; Late exocytosis, associated with Golgi transport	CSC1-like protein ERD4 OS=Brassica juncea OX=3707 GN=ERD4 PE=3 SV=2	S	Function unknown	PREDICTED: CSC1-like protein ERD4 [Musa acuminata subsp. malaccensis]	cellular component: cell (GO:0005623);; cellular component: membrane (GO:0016020);; cellular component: organelle (GO:0043226);; cellular component: organelle part (GO:0044422);; cellular component: cell part (GO:0044464);; molecular function: binding (GO:0005488);; cellular component: cell junction (GO:0030054);; cellular component: membrane part (GO:0044425)
Ma08_g14690	Ma08_g14690	17.6118	1266	8.54288	837	9.56187	919	36.6701	3735	29.3577	2622	28.3323	2134	4.25231e-10	1.47336	up	--	--	Cellular Component: membrane (GO:0016020);;	--	--	[S]	Function unknown	Protein of unknown function (DUF563)	--	S	Function unknown	PREDICTED: uncharacterized protein LOC103973514 [Musa acuminata subsp. malaccensis]	cellular component: membrane (GO:0016020)
Ma02_g15680	Ma02_g15680	12.543	742	8.50032	660	5.97307	466	15.3245	1293	22.7876	1663	26.4059	1628	0.00284231	1.34428	up	[V]	Defense mechanisms	--	K03327|0|mus:103976268|K03327 multidrug resistance protein, MATE family | (RefSeq) protein DETOXIFICATION 18-like	--	[R]	General function prediction only	MatE	Protein DETOXIFICATION 18 OS=Arabidopsis thaliana OX=3702 GN=DTX18 PE=2 SV=1	V	Defense mechanisms	PREDICTED: protein DETOXIFICATION 18-like [Musa acuminata subsp. malaccensis]	--
Ma00_g02600	Ma00_g02600	47.557	2472	35.6161	2251	41.9786	2549	107.18	8440	71.6682	4647	92.1888	4884	8.01296e-06	1.31175	up	--	--	--	--	--	--	--	Stress-induced protein Di19, C-terminal;; Drought induced 19 protein (Di19), zinc-binding	Protein DEHYDRATION-INDUCED 19 homolog 2 OS=Oryza sativa subsp. japonica OX=39947 GN=DI19-2 PE=2 SV=2	S	Function unknown	PREDICTED: protein DEHYDRATION-INDUCED 19 homolog 2-like [Musa acuminata subsp. malaccensis]	--
Ma08_g29800	Ma08_g29800	1.88403	221	0.835804	129	0.945264	146	0.132948	23	0.273257	40	0.478855	59	0.00999668	-1.92887	down	[K]	Transcription	--	--	--	--	--	Leucine Rich repeats (2 copies);; Leucine rich repeat;; Protein tyrosine kinase;; Protein kinase domain;; Leucine Rich Repeat;; Leucine rich repeat N-terminal domain;; Leucine Rich repeat	Leucine-rich repeat receptor-like serine/threonine-protein kinase BAM1 OS=Arabidopsis thaliana OX=3702 GN=BAM1 PE=1 SV=1	S	Function unknown	PREDICTED: leucine-rich repeat receptor-like serine/threonine-protein kinase BAM1 [Musa acuminata subsp. malaccensis]	--
Ma04_g38240	Ma04_g38240	33.6445	5367	33.421	7023	35.9478	7587	12.8086	2911	11.1383	2203	10.081	1694	8.22349e-11	-1.52242	down	[K]	Transcription	Molecular Function: protein kinase activity (GO:0004672);; Molecular Function: ATP binding (GO:0005524);; Biological Process: protein phosphorylation (GO:0006468);; Cellular Component: integral component of membrane (GO:0016021);;	--	--	--	--	Leucine rich repeat;; Protein tyrosine kinase;; Protein kinase domain;; Leucine Rich repeats (2 copies);; Leucine Rich Repeat;; Leucine Rich repeat;; Leucine rich repeat N-terminal domain	Probable LRR receptor-like serine/threonine-protein kinase At4g20940 OS=Arabidopsis thaliana OX=3702 GN=At4g20940 PE=1 SV=1	S	Function unknown	PREDICTED: probable LRR receptor-like serine/threonine-protein kinase At4g20940 isoform X1 [Musa acuminata subsp. malaccensis]	biological process: metabolic process (GO:0008152);; biological process: cellular process (GO:0009987);; molecular function: catalytic activity (GO:0003824);; molecular function: binding (GO:0005488);; cellular component: membrane (GO:0016020);; cellular component: membrane part (GO:0044425)
Ma05_g22120	Ma05_g22120	69.8707	3983	66.0676	4939	67.5784	5075	24.0727	1961	21.6856	1554	25.8112	1562	1.10898e-09	-1.41181	down	[I]	Lipid transport and metabolism	Molecular Function: iron ion binding (GO:0005506);; Biological Process: fatty acid biosynthetic process (GO:0006633);; Cellular Component: integral component of membrane (GO:0016021);; Molecular Function: oxidoreductase activity (GO:0016491);; Biological Process: oxidation-reduction process (GO:0055114);;	K14423|0|mus:103985734|K14423 4,4-dimethyl-9beta,19-cyclopropylsterol-4alpha-methyl oxidase [EC:1.14.13.72] | (RefSeq) methylsterol monooxygenase 1-1 isoform X1	Steroid biosynthesis (ko00100)	[I]	Lipid transport and metabolism	Fatty acid hydroxylase superfamily	Methylsterol monooxygenase 1-1 OS=Arabidopsis thaliana OX=3702 GN=SMO1-1 PE=1 SV=1	I	Lipid transport and metabolism	PREDICTED: methylsterol monooxygenase 1-1 isoform X1 [Musa acuminata subsp. malaccensis]	molecular function: binding (GO:0005488);; biological process: metabolic process (GO:0008152);; biological process: cellular process (GO:0009987);; biological process: single-organism process (GO:0044699);; cellular component: membrane (GO:0016020);; cellular component: membrane part (GO:0044425);; molecular function: catalytic activity (GO:0003824)
Ma06_g04320	Ma06_g04320	1.16446	107	1.47627	177	1.35663	164	0.404259	53	0.67831	41	0.229056	22	0.000630401	-1.93568	down	--	--	Cellular Component: Golgi apparatus (GO:0005794);; Biological Process: protein glycosylation (GO:0006486);; Molecular Function: UDP-galactose:N-glycan beta-1,3-galactosyltransferase activity (GO:0010488);; Biological Process: Lewis a epitope biosynthetic process (GO:0010493);; Cellular Component: integral component of membrane (GO:0016021);; Molecular Function: carbohydrate binding (GO:0030246);;	K14413|0|mus:103986792|K14413 beta-1,3-galactosyltransferase [EC:2.4.1.-] | (RefSeq) beta-1,3-galactosyltransferase GALT1-like	--	[G]	Carbohydrate transport and metabolism	Galactosyltransferase;; Galactoside-binding lectin	Beta-1,3-galactosyltransferase GALT1 OS=Arabidopsis thaliana OX=3702 GN=GALT1 PE=1 SV=1	S	Function unknown	PREDICTED: beta-1,3-galactosyltransferase GALT1-like [Musa acuminata subsp. malaccensis]	cellular component: cell (GO:0005623);; cellular component: organelle (GO:0043226);; cellular component: cell part (GO:0044464);; biological process: metabolic process (GO:0008152);; biological process: cellular process (GO:0009987);; biological process: single-organism process (GO:0044699);; molecular function: catalytic activity (GO:0003824);; cellular component: membrane (GO:0016020);; cellula…
Ma11_g21500	Ma11_g21500	2.02192	242	1.77047	278	2.62161	353	0.909361	108	0.195411	29	0.256047	32	1.0817e-06	-2.40523	down	--	--	--	--	--	--	--	Auxin canalisation	--	--	--	PREDICTED: VAN3-binding protein-like [Musa acuminata subsp. malaccensis]	--
Ma02_g03440	Ma02_g03440	0	0	0.027944	3	0.052587	4	12.2666	968	9.21181	629	9.82833	567	1.48214e-53	8.39195	up	--	--	--	--	--	--	--	Right handed beta helix region	Polygalacturonase QRT3 OS=Arabidopsis thaliana OX=3702 GN=QRT3 PE=2 SV=1	S	Function unknown	PREDICTED: polygalacturonase QRT3 [Musa acuminata subsp. malaccensis]	--
Ma04_g33260	Ma04_g33260	4.79985	348	6.73489	639	7.03666	672	12.2635	1265	15.6816	1399	14.355	1082	4.12678e-05	1.25515	up	[G]	Carbohydrate transport and metabolism	Cellular Component: integral component of membrane (GO:0016021);; Molecular Function: pectate lyase activity (GO:0030570);; Biological Process: pectin catabolic process (GO:0045490);; Molecular Function: metal ion binding (GO:0046872);;	K01728|0|mus:103982637|K01728 pectate lyase [EC:4.2.2.2] | (RefSeq) probable pectate lyase 8	Pentose and glucuronate interconversions (ko00040)	--	--	Pectate lyase;; Right handed beta helix region	Probable pectate lyase 15 OS=Arabidopsis thaliana OX=3702 GN=At4g13710 PE=2 SV=1	G	Carbohydrate transport and metabolism	PREDICTED: probable pectate lyase 8 [Musa acuminata subsp. malaccensis]	cellular component: membrane (GO:0016020);; cellular component: membrane part (GO:0044425);; molecular function: catalytic activity (GO:0003824);; biological process: metabolic process (GO:0008152);; molecular function: binding (GO:0005488)
Ma04_g19490	Ma04_g19490	6.38368	595	7.28137	890	6.57756	809	9.58735	1274	15.0191	1726	14.5689	1415	0.00361505	1.02693	up	[Q]	Secondary metabolites biosynthesis, transport and catabolism	Molecular Function: beta-carotene 15,15'-monooxygenase activity (GO:0003834);; Cellular Component: plastoglobule (GO:0010287);; Biological Process: oxidation-reduction process (GO:0055114);;	K09840|0|mus:103982044|K09840 9-cis-epoxycarotenoid dioxygenase [EC:1.13.11.51] | (RefSeq) zeaxanthin 7,8(7',8')-cleavage dioxygenase, chromoplastic	Carotenoid biosynthesis (ko00906)	[Q]	Secondary metabolites biosynthesis, transport and catabolism	Retinal pigment epithelial membrane protein	9-cis-epoxycarotenoid dioxygenase NCED1, chloroplastic OS=Oryza sativa subsp. japonica OX=39947 GN=NCED1 PE=2 SV=1	Q	Secondary metabolites biosynthesis, transport and catabolism	PREDICTED: zeaxanthin 7,8(7&apos;,8&apos;)-cleavage dioxygenase, chromoplastic [Musa acuminata subsp. malaccensis]	biological process: metabolic process (GO:0008152);; biological process: single-organism process (GO:0044699);; molecular function: catalytic activity (GO:0003824);; cellular component: cell (GO:0005623);; cellular component: organelle (GO:0043226);; cellular component: organelle part (GO:0044422);; cellular component: cell part (GO:0044464)
Ma05_g08340	Ma05_g08340	23.8277	519	21.3937	611	21.9782	632	3.41991	107	2.02031	55	1.26732	29	3.31362e-15	-3.24281	down	--	--	--	--	--	--	--	--	--	--	--	PREDICTED: uncharacterized protein LOC103996443 [Musa acuminata subsp. malaccensis]	--
Ma06_g05350	Ma06_g05350	3.16674	455	3.46955	646	4.16335	738	1.7234	341	1.16322	221	1.81189	258	0.00264823	-1.10556	down	[HT]	Coenzyme transport and metabolism;; Signal transduction mechanisms	--	K08869|0|mus:103986888|K08869 aarF domain-containing kinase | (RefSeq) uncharacterized protein LOC103986888 isoform X1	--	[R]	General function prediction only	Beta-lactamase;; ABC1 family	Protein ACTIVITY OF BC1 COMPLEX KINASE 8, chloroplastic OS=Arabidopsis thaliana OX=3702 GN=ABC1K8 PE=2 SV=1	S	Function unknown	PREDICTED: uncharacterized protein LOC103986888 isoform X1 [Musa acuminata subsp. malaccensis]	--
Ma10_g27460	Ma10_g27460	1.93349	159	1.55154	166	1.75875	180	3.84966	417	4.67931	429	4.59545	357	0.00227218	1.30052	up	[QV]	Secondary metabolites biosynthesis, transport and catabolism;; Defense mechanisms	--	K09589|0|mus:103969391|K09589 steroid 3-oxidase [EC:1.14.-.-] | (RefSeq) cytochrome P450 90D2-like isoform X1	--	[QI]	Secondary metabolites biosynthesis, transport and catabolism;; Lipid transport and metabolism	Cytochrome P450	Cytochrome P450 90D2 OS=Oryza sativa subsp. japonica OX=39947 GN=CYP90D2 PE=1 SV=1	Q	Secondary metabolites biosynthesis, transport and catabolism	PREDICTED: cytochrome P450 90D2-like isoform X2 [Musa acuminata subsp. malaccensis]	--
Ma05_g13060	Ma05_g13060	11.714	702	11.8444	930	11.5874	916	3.80434	325	3.26758	242	3.6985	231	9.83749e-07	-1.63129	down	[G]	Carbohydrate transport and metabolism	--	K13495|0|mus:103985051|K13495 cis-zeatin O-glucosyltransferase [EC:2.4.1.215] | (RefSeq) zeatin O-xylosyltransferase-like	Zeatin biosynthesis (ko00908)	[GC]	Carbohydrate transport and metabolism;; Energy production and conversion	UDP-glucoronosyl and UDP-glucosyl transferase	Zeatin O-xylosyltransferase OS=Phaseolus vulgaris OX=3885 GN=ZOX1 PE=2 SV=1	S	Function unknown	PREDICTED: zeatin O-xylosyltransferase-like [Musa acuminata subsp. malaccensis]	--
Ma10_g23790	Ma10_g23790	3.41161	350	3.73027	503	3.9775	538	8.55462	1246	18.7636	2364	17.9636	1909	0.00173109	2.0959	up	[R]	General function prediction only	Molecular Function: nucleotide binding (GO:0000166);; Molecular Function: kinase activity (GO:0016301);; Biological Process: phosphorylation (GO:0016310);;	K08835|0|mus:103969078|K08835 serine/threonine-protein kinase OSR1/STK39 [EC:2.7.11.1] | (RefSeq) serine/threonine-protein kinase BLUS1-like	--	[T]	Signal transduction mechanisms	Protein kinase domain;; Protein tyrosine kinase;; Kinase-like	Serine/threonine-protein kinase BLUS1 OS=Arabidopsis thaliana OX=3702 GN=BLUS1 PE=1 SV=1	T	Signal transduction mechanisms	PREDICTED: serine/threonine-protein kinase BLUS1-like [Musa acuminata subsp. malaccensis]	molecular function: binding (GO:0005488);; molecular function: catalytic activity (GO:0003824);; biological process: metabolic process (GO:0008152);; biological process: cellular process (GO:0009987)
Ma06_g14370	Ma06_g14370	10.5396	483	4.20027	250	4.01354	232	19.0556	1249	19.895	1128	19.5352	916	3.38798e-09	1.74927	up	[Q]	Secondary metabolites biosynthesis, transport and catabolism	Biological Process: ethylene biosynthetic process (GO:0009693);; Molecular Function: 1-aminocyclopropane-1-carboxylate oxidase activity (GO:0009815);; Biological Process: fruit ripening (GO:0009835);; Molecular Function: L-ascorbic acid binding (GO:0031418);; Molecular Function: metal ion binding (GO:0046872);; Biological Process: oxidation-reduction process (GO:0055114);;	K05933|0|mus:103987677|K05933 aminocyclopropanecarboxylate oxidase [EC:1.14.17.4] | (RefSeq) 1-aminocyclopropane-1-carboxylate oxidase-like	Cysteine and methionine metabolism (ko00270)	[QR]	Secondary metabolites biosynthesis, transport and catabolism;; General function prediction only	2OG-Fe(II) oxygenase superfamily;; non-haem dioxygenase in morphine synthesis N-terminal	1-aminocyclopropane-1-carboxylate oxidase OS=Musa acuminata OX=4641 GN=MAO1B PE=3 SV=1	S	Function unknown	PREDICTED: 1-aminocyclopropane-1-carboxylate oxidase-like [Musa acuminata subsp. malaccensis]	biological process: metabolic process (GO:0008152);; biological process: cellular process (GO:0009987);; biological process: single-organism process (GO:0044699);; molecular function: catalytic activity (GO:0003824);; biological process: reproduction (GO:0000003);; biological process: reproductive process (GO:0022414);; biological process: developmental process (GO:0032502);; molecular function: …
Ma03_g00790	Ma03_g00790	0.418015	52	0.306022	50	0.437751	72	1.27475	219	0.983759	143	1.00807	128	0.00496731	1.51787	up	[R]	General function prediction only	--	--	--	[ODR]	Posttranslational modification, protein turnover, chaperones;; Cell cycle control, cell division, chromosome partitioning;; General function prediction only	PB1 domain;; TPR repeat;; Tetratricopeptide repeat	Protein PHOX1 OS=Arabidopsis thaliana OX=3702 GN=PHOX1 PE=1 SV=1	S	Function unknown	PREDICTED: uncharacterized protein LOC103977257 [Musa acuminata subsp. malaccensis]	--
Ma05_g00200	Ma05_g00200	4.66603	125	8.65681	304	9.02308	319	3.09424	119	0.776868	26	2.97546	83	0.00802009	-1.63965	down	--	--	Cellular Component: plastid (GO:0009536);;	--	--	--	--	Atrophin-1 family	--	S	Function unknown	PREDICTED: uncharacterized protein LOC103720174, partial [Phoenix dactylifera]	cellular component: cell (GO:0005623);; cellular component: organelle (GO:0043226);; cellular component: cell part (GO:0044464)
Ma11_g17420	Ma11_g17420	1.4967	89	1.80516	142	2.25282	178	0.59946	53	0.447501	34	0.805469	23	0.00111921	-1.86991	down	--	--	--	--	--	[R]	General function prediction only	C2H2-type zinc finger;; Zinc-finger of C2H2 type	Zinc finger protein WIP3 OS=Arabidopsis thaliana OX=3702 GN=WIP3 PE=2 SV=1	S	Function unknown	PREDICTED: zinc finger protein WIP3-like [Musa acuminata subsp. malaccensis]	--
Ma11_g18990	Ma11_g18990	0.031635	3	0.023958	2	0	0	2.99267	270	2.74829	215	2.48171	164	1.29217e-23	6.94122	up	--	--	--	--	--	--	--	--	--	--	--	--	--
Ma05_g20370	Ma05_g20370	1.77974	91	2.80536	182	3.22332	209	51.7517	3621	58.5216	3534	57.5299	2933	7.75706e-62	4.47135	up	--	--	--	--	--	--	--	PLATZ transcription factor	--	S	Function unknown	PREDICTED: uncharacterized protein LOC103985321 [Musa acuminata subsp. malaccensis]	--
Ma02_g11230	Ma02_g11230	10.5823	528	8.09859	530	8.53476	561	3.72971	265	0.768713	48	1.28177	67	1.69351e-07	-2.16252	down	--	--	Molecular Function: DNA binding (GO:0003677);; Cellular Component: nucleus (GO:0005634);; Biological Process: regulation of transcription, DNA-templated (GO:0006355);;	--	--	--	--	B3 DNA binding domain	B3 domain-containing protein Os01g0723500 OS=Oryza sativa subsp. japonica OX=39947 GN=Os01g0723500 PE=3 SV=1	S	Function unknown	PREDICTED: B3 domain-containing protein Os01g0723500-like [Musa acuminata subsp. malaccensis]	molecular function: binding (GO:0005488);; cellular component: cell (GO:0005623);; cellular component: organelle (GO:0043226);; cellular component: cell part (GO:0044464);; biological process: biological regulation (GO:0065007)
Ma04_g31250	Ma04_g31250	3.55142	354	4.22794	552	4.85143	638	2.07416	295	1.70503	210	1.78414	185	0.00488889	-1.11255	down	--	--	Cellular Component: plastid (GO:0009536);;	K15082|0|mus:103982797|K15082 DNA repair protein RAD7 | (RefSeq) uncharacterized protein LOC103982797 isoform X1	--	[R]	General function prediction only	--	F-box protein At3g58530 OS=Arabidopsis thaliana OX=3702 GN=At3g58530 PE=2 SV=1	S	Function unknown	PREDICTED: uncharacterized protein LOC103982797 isoform X1 [Musa acuminata subsp. malaccensis]	cellular component: cell (GO:0005623);; cellular component: organelle (GO:0043226);; cellular component: cell part (GO:0044464)
Ma10_g30160	Ma10_g30160	1.25634	88	1.74251	160	1.47394	136	0.639396	64	0.141849	13	0	0	7.75847e-05	-2.45193	down	--	--	--	--	--	--	--	--	--	S	Function unknown	PREDICTED: uncharacterized protein LOC103969619 [Musa acuminata subsp. malaccensis]	--
Ma09_g05310	Ma09_g05310	2.34506	89	3.27571	162	2.88636	144	6.64425	357	7.89679	367	8.13063	319	0.00111612	1.47751	up	--	--	Cellular Component: membrane (GO:0016020);;	--	--	--	--	Late embryogenesis abundant protein	--	S	Function unknown	PREDICTED: uncharacterized protein LOC103997016 [Musa acuminata subsp. malaccensis]	cellular component: membrane (GO:0016020)
Ma03_g31520	Ma03_g31520	0.166806	11	0.052783	5	0	0	1.90814	159	0.783726	58	0.769489	48	0.000436572	3.88567	up	--	--	--	K07964|0|mus:103980064|K07964 heparanase [EC:3.2.1.166] | (RefSeq) heparanase-like protein 2	Glycosaminoglycan degradation (ko00531)	--	--	Glycosyl hydrolase family 79, N-terminal domain	Heparanase-like protein 2 OS=Arabidopsis thaliana OX=3702 GN=At5g61250 PE=2 SV=1	G	Carbohydrate transport and metabolism	PREDICTED: heparanase-like protein 2 [Musa acuminata subsp. malaccensis]	--
Ma04_g03300	Ma04_g03300	0.107532	5	0.720861	41	0	0	1.73047	103	1.78094	91	1.49901	67	2.48276e-05	2.56049	up	--	--	Molecular Function: transporter activity (GO:0005215);; Cellular Component: intracellular (GO:0005622);; Biological Process: transport (GO:0006810);;	--	--	[I]	Lipid transport and metabolism	CRAL/TRIO domain;; CRAL/TRIO, N-terminal domain;; Divergent CRAL/TRIO domain	Patellin-6 OS=Arabidopsis thaliana OX=3702 GN=PATL6 PE=2 SV=1	S	Function unknown	PREDICTED: random slug protein 5-like [Musa acuminata subsp. malaccensis]	molecular function: transporter activity (GO:0005215);; cellular component: cell (GO:0005623);; cellular component: cell part (GO:0044464);; biological process: localization (GO:0051179)
Ma11_g05620	Ma11_g05620	7.96438	843	5.62854	781	5.0025	699	11.132	1680	14.5182	1896	14.7195	1624	9.3825e-06	1.20349	up	--	--	--	--	--	--	--	Plant calmodulin-binding domain	Calmodulin binding protein PICBP OS=Arabidopsis thaliana OX=3702 GN=PICBP PE=2 SV=1	S	Function unknown	PREDICTED: uncharacterized protein LOC103970502 [Musa acuminata subsp. malaccensis]	--
Ma07_g16730	Ma07_g16730	19.5057	1026	9.37344	763	13.6908	916	7.54777	604	5.84557	370	4.40088	297	0.00562621	-1.10696	down	--	--	Molecular Function: DNA binding (GO:0003677);; Cellular Component: nucleus (GO:0005634);; Biological Process: regulation of transcription, DNA-templated (GO:0006355);;	--	--	--	--	MYB-CC type transfactor, LHEQLE motif;; Myb-like DNA-binding domain	Myb family transcription factor PHL7 OS=Arabidopsis thaliana OX=3702 GN=PHL7 PE=2 SV=1	S	Function unknown	PREDICTED: myb family transcription factor PHL7-like [Musa acuminata subsp. malaccensis]	molecular function: binding (GO:0005488);; cellular component: cell (GO:0005623);; cellular component: organelle (GO:0043226);; cellular component: cell part (GO:0044464);; biological process: biological regulation (GO:0065007)
Ma07_g18570	Ma07_g18570	40.5094	2153	11.0393	787	10.7939	773	0	0	0	0	0.017775	2	5.3354e-06	-10.6366	down	--	--	Biological Process: metabolic process (GO:0008152);; Molecular Function: lyase activity (GO:0016829);; Molecular Function: metal ion binding (GO:0046872);;	--	--	--	--	Terpene synthase family, metal binding domain;; Terpene synthase, N-terminal domain	Alpha-humulene synthase OS=Zingiber zerumbet OX=311405 GN=ZSS1 PE=1 SV=1	--	--	PREDICTED: alpha-humulene synthase-like [Musa acuminata subsp. malaccensis]	biological process: metabolic process (GO:0008152);; molecular function: catalytic activity (GO:0003824);; molecular function: binding (GO:0005488)
Ma02_g15740	Ma02_g15740	6.83605	456	4.12246	400	4.61704	430	1.85462	169	1.1799	107	1.30034	79	1.41427e-05	-1.8715	down	--	--	Molecular Function: hydrolase activity, hydrolyzing O-glycosyl compounds (GO:0004553);; Biological Process: carbohydrate metabolic process (GO:0005975);;	K19891|0|mus:103975595|K19891 glucan endo-1,3-beta-glucosidase 1/2/3 [EC:3.2.1.39] | (RefSeq) glucan endo-1,3-beta-glucosidase 1-like isoform X1	Starch and sucrose metabolism (ko00500)	--	--	Glycosyl hydrolases family 17;; X8 domain	Glucan endo-1,3-beta-glucosidase 1 OS=Arabidopsis thaliana OX=3702 GN=At1g11820 PE=1 SV=3	G	Carbohydrate transport and metabolism	PREDICTED: glucan endo-1,3-beta-glucosidase 1-like isoform X1 [Musa acuminata subsp. malaccensis]	molecular function: catalytic activity (GO:0003824);; biological process: metabolic process (GO:0008152)
Ma07_g11410	Ma07_g11410	9.31642	453	5.70477	342	6.15973	369	3.87015	250	2.27245	127	1.82469	92	0.00528662	-1.35729	down	--	--	Molecular Function: zinc ion binding (GO:0008270);; Cellular Component: integral component of membrane (GO:0016021);;	--	--	[A]	RNA processing and modification	RING-variant domain	--	O	Posttranslational modification, protein turnover, chaperones	PREDICTED: uncharacterized protein LOC103991420 [Musa acuminata subsp. malaccensis]	molecular function: binding (GO:0005488);; cellular component: membrane (GO:0016020);; cellular component: membrane part (GO:0044425)
Ma10_g05150	Ma10_g05150	4.23866	157	4.83232	235	5.62177	275	0.814243	43	0.728272	34	1.28869	50	4.38612e-06	-2.28981	down	--	--	--	--	--	--	--	Transcriptional repressor, ovate;; DNA-binding domain	Transcription repressor OFP3 OS=Arabidopsis thaliana OX=3702 GN=OFP3 PE=1 SV=1	S	Function unknown	PREDICTED: transcription repressor OFP4-like [Musa acuminata subsp. malaccensis]	--
Ma04_g06430	Ma04_g06430	0.453126	62	0.473717	84	0.533174	96	1.62358	313	2.3203	387	2.08401	294	3.76624e-06	2.11198	up	[K]	Transcription	--	--	--	[R]	General function prediction only	Leucine rich repeat;; Leucine Rich repeats (2 copies);; Leucine Rich Repeat;; Leucine rich repeat N-terminal domain;; Leucine Rich repeat	Receptor-like protein EIX1 OS=Solanum lycopersicum OX=4081 GN=EIX1 PE=2 SV=2	S	Function unknown	PREDICTED: LRR receptor-like serine/threonine-protein kinase FLS2 [Musa acuminata subsp. malaccensis]	--
Ma09_g00100	Ma09_g00100	0	0	0.421679	27	0.458465	29	1.22026	82	1.75955	103	1.10444	55	0.000416464	2.22928	up	--	--	--	--	--	[K]	Transcription	--	--	S	Function unknown	PREDICTED: uncharacterized protein LOC103996548 [Musa acuminata subsp. malaccensis]	--
Ma03_g19220	Ma03_g19220	10.0993	711	12.455	1174	8.86301	820	4.03992	422	2.54499	222	4.5881	359	0.00013457	-1.3717	down	--	--	--	--	--	--	--	F-box domain	F-box protein At2g32560 OS=Arabidopsis thaliana OX=3702 GN=At2g32560 PE=2 SV=1	S	Function unknown	PREDICTED: F-box protein At2g32560-like [Musa acuminata subsp. malaccensis]	--
Ma07_g28300	Ma07_g28300	22.2043	960	36.8796	2153	36.4996	2173	13.7518	854	1.46639	80	1.75591	80	0.000435898	-2.47559	down	[GI]	Carbohydrate transport and metabolism;; Lipid transport and metabolism	Cellular Component: cell wall (GO:0005618);; Molecular Function: pectinesterase activity (GO:0030599);; Biological Process: cell wall modification (GO:0042545);; Molecular Function: aspartyl esterase activity (GO:0045330);; Biological Process: pectin catabolic process (GO:0045490);;	K01051|0|mus:103992933|K01051 pectinesterase [EC:3.1.1.11] | (RefSeq) pectinesterase QRT1	Pentose and glucuronate interconversions (ko00040);; Starch and sucrose metabolism (ko00500)	--	--	Pectinesterase	Pectinesterase QRT1 OS=Arabidopsis thaliana OX=3702 GN=QRT1 PE=2 SV=1	G	Carbohydrate transport and metabolism	PREDICTED: pectinesterase QRT1 [Musa acuminata subsp. malaccensis]	cellular component: cell (GO:0005623);; cellular component: cell part (GO:0044464);; molecular function: catalytic activity (GO:0003824);; biological process: cellular process (GO:0009987);; biological process: cellular component organization or biogenesis (GO:0071840);; biological process: metabolic process (GO:0008152)
Ma11_g20720	Ma11_g20720	2.09316	317	1.95467	388	2.2684	453	1.18596	256	0.103312	20	1.0036	159	0.00160023	-1.38457	down	[T]	Signal transduction mechanisms	Molecular Function: protein serine/threonine kinase activity (GO:0004674);; Molecular Function: ATP binding (GO:0005524);; Biological Process: protein phosphorylation (GO:0006468);;	--	--	[T]	Signal transduction mechanisms	Protein kinase domain;; Protein tyrosine kinase	Probable serine/threonine-protein kinase PBL21 OS=Arabidopsis thaliana OX=3702 GN=PBL21 PE=1 SV=1	T	Signal transduction mechanisms	probable serine/threonine-protein kinase PBL21 [Asparagus officinalis]	biological process: metabolic process (GO:0008152);; biological process: cellular process (GO:0009987);; molecular function: catalytic activity (GO:0003824);; molecular function: binding (GO:0005488)
Ma08_g01350	Ma08_g01350	3.01065	193	2.21258	186	2.55712	216	70.6125	6432	55.1336	4345	54.9595	3659	6.03838e-73	4.61229	up	[G]	Carbohydrate transport and metabolism	Cellular Component: integral component of membrane (GO:0016021);; Molecular Function: substrate-specific transmembrane transporter activity (GO:0022891);; Biological Process: transmembrane transport (GO:0055085);;	--	--	[R]	General function prediction only	Sugar (and other) transporter;; Major Facilitator Superfamily	Sugar transport protein MST3 OS=Oryza sativa subsp. japonica OX=39947 GN=MST3 PE=2 SV=1	G	Carbohydrate transport and metabolism	PREDICTED: sugar carrier protein C-like [Musa acuminata subsp. malaccensis]	cellular component: membrane (GO:0016020);; cellular component: membrane part (GO:0044425);; biological process: localization (GO:0051179);; molecular function: transporter activity (GO:0005215)
Ma04_g32520	Ma04_g32520	0.585138	93	0.251657	53	0.234388	50	0.829982	188	1.13875	223	0.97326	161	0.00240744	1.54353	up	[K]	Transcription	Molecular Function: nucleotide binding (GO:0000166);; Molecular Function: protein kinase activity (GO:0004672);; Cellular Component: membrane (GO:0016020);; Biological Process: phosphorylation (GO:0016310);;	--	--	--	--	Leucine rich repeat;; Protein kinase domain;; Protein tyrosine kinase;; Leucine Rich repeats (2 copies);; Leucine Rich repeat;; Leucine Rich Repeat;; Leucine rich repeat N-terminal domain	Phytosulfokine receptor 1 OS=Daucus carota OX=4039 GN=PSKR PE=1 SV=1	S	Function unknown	PREDICTED: phytosulfokine receptor 1-like [Musa acuminata subsp. malaccensis]	molecular function: binding (GO:0005488);; biological process: metabolic process (GO:0008152);; biological process: cellular process (GO:0009987);; molecular function: catalytic activity (GO:0003824);; cellular component: membrane (GO:0016020)
Ma01_g11240	Ma01_g11240	4.26395	238	5.65048	440	5.98556	477	2.30854	192	2.50414	173	2.34126	119	0.00560603	-1.19855	down	--	--	--	--	--	--	--	Homeobox domain	WUSCHEL-related homeobox 8 OS=Oryza sativa subsp. japonica OX=39947 GN=WOX8 PE=2 SV=1	K	Transcription	PREDICTED: WUSCHEL-related homeobox 8-like [Musa acuminata subsp. malaccensis]	--
Ma01_g16080	Ma01_g16080	7.38614	617	8.87621	1046	10.7829	1203	3.90398	469	4.17627	459	3.17931	287	0.000219651	-1.18428	down	--	--	--	--	--	[S]	Function unknown	PPPDE putative peptidase domain	DeSI-like protein At4g17486 OS=Arabidopsis thaliana OX=3702 GN=At4g17486 PE=2 SV=1	S	Function unknown	PREDICTED: deSI-like protein At4g17486 isoform X1 [Musa acuminata subsp. malaccensis]	--
Ma05_g00190	Ma05_g00190	3.22596	436	3.29928	579	3.70332	631	20.5847	3764	24.6302	3882	19.8191	2747	2.10772e-28	2.70957	up	[P]	Inorganic ion transport and metabolism	Molecular Function: potassium ion transmembrane transporter activity (GO:0015079);; Cellular Component: integral component of membrane (GO:0016021);; Biological Process: potassium ion transmembrane transport (GO:0071805);;	K03549|0|mus:103983716|K03549 KUP system potassium uptake protein | (RefSeq) probable potassium transporter 11	--	--	--	K+ potassium transporter	Probable potassium transporter 11 OS=Oryza sativa subsp. japonica OX=39947 GN=HAK11 PE=2 SV=4	P	Inorganic ion transport and metabolism	PREDICTED: probable potassium transporter 11 [Musa acuminata subsp. malaccensis]	biological process: localization (GO:0051179);; molecular function: transporter activity (GO:0005215);; cellular component: membrane (GO:0016020);; cellular component: membrane part (GO:0044425);; biological process: cellular process (GO:0009987);; biological process: single-organism process (GO:0044699)
Ma08_g19100	Ma08_g19100	30.5297	2828	24.4579	3058	25.6222	3295	15.2262	1950	12.9226	1405	11.3086	1077	4.63818e-05	-1.03674	down	--	--	--	--	--	--	--	--	Uncharacterized GPI-anchored protein At1g61900 OS=Arabidopsis thaliana OX=3702 GN=At1g61900 PE=1 SV=1	S	Function unknown	PREDICTED: uncharacterized GPI-anchored protein At1g61900-like [Musa acuminata subsp. malaccensis]	--
Musa_acuminata_newGene_3039	--	0	0	0	0	0.165588	7	4.688	206	5.71373	216	4.64782	148	1.14342e-20	6.51947	up	[IQR]	Lipid transport and metabolism;; Secondary metabolites biosynthesis, transport and catabolism;; General function prediction only	--	--	--	[R]	General function prediction only	Enoyl-(Acyl carrier protein) reductase;; short chain dehydrogenase;; short chain dehydrogenase;; Enoyl-(Acyl carrier protein) reductase	Secoisolariciresinol dehydrogenase (Fragment) OS=Forsythia intermedia OX=55183 PE=1 SV=1	S	Function unknown	PREDICTED: secoisolariciresinol dehydrogenase-like isoform X3 [Musa acuminata subsp. malaccensis]	--
Ma02_g23980	Ma02_g23980	9.13886	981	9.37105	1318	9.20549	1306	19.5949	2999	21.3585	2827	21.6902	2427	5.83782e-07	1.25068	up	--	--	Molecular Function: hydrolase activity (GO:0016787);;	K17508|0|mus:103976715|K17508 protein phosphatase PTC7 [EC:3.1.3.16] | (RefSeq) probable protein phosphatase 2C BIPP2C1	--	[T]	Signal transduction mechanisms	Stage II sporulation protein E (SpoIIE);; Protein phosphatase 2C;; Protein phosphatase 2C	Probable protein phosphatase 2C BIPP2C1 OS=Oryza sativa subsp. indica OX=39946 GN=BIPP2C1 PE=2 SV=1	T	Signal transduction mechanisms	PREDICTED: probable protein phosphatase 2C BIPP2C1 [Musa acuminata subsp. malaccensis]	molecular function: catalytic activity (GO:0003824)
Ma03_g08040	Ma03_g08040	1.75188	68	7.62333	384	7.37609	373	21.7508	1189	30.6837	1451	30.9802	1238	1.84853e-09	2.36745	up	[HR]	Coenzyme transport and metabolism;; General function prediction only	Molecular Function: catalytic activity (GO:0003824);;	--	--	[I]	Lipid transport and metabolism	Alpha/beta hydrolase family;; alpha/beta hydrolase fold;; Serine aminopeptidase, S33	--	S	Function unknown	PREDICTED: bifunctional epoxide hydrolase 2-like [Musa acuminata subsp. malaccensis]	molecular function: catalytic activity (GO:0003824)
Ma01_g18310	Ma01_g18310	7.23005	439	5.21563	415	6.60391	529	1.69479	147	2.36012	177	1.80015	114	7.29105e-05	-1.61738	down	--	--	--	--	--	[R]	General function prediction only	C2H2-type zinc finger;; C2H2-type zinc finger;; Zinc-finger double-stranded RNA-binding	Zinc finger protein ZAT9 OS=Arabidopsis thaliana OX=3702 GN=ZAT9 PE=2 SV=1	S	Function unknown	PREDICTED: zinc finger protein ZAT1-like [Musa acuminata subsp. malaccensis]	--
Ma05_g24950	Ma05_g24950	0.963956	60	0.576959	47	0.476929	39	2.80667	230	2.55277	177	2.1896	132	0.000285998	1.86781	up	[J]	Translation, ribosomal structure and biogenesis	Biological Process: ribosomal small subunit assembly (GO:0000028);; Molecular Function: structural constituent of ribosome (GO:0003735);; Biological Process: translation (GO:0006412);; Cellular Component: cytosolic small ribosomal subunit (GO:0022627);;	K02998|7.80525e-50|mus:103974502|K02998 small subunit ribosomal protein SAe | (RefSeq) 40S ribosomal protein Sa-2-like isoform X1	Ribosome (ko03010)	[J]	Translation, ribosomal structure and biogenesis	Ribosomal protein S2	40S ribosomal protein SA OS=Daucus carota OX=4039 GN=179B PE=2 SV=1	J	Translation, ribosomal structure and biogenesis	PREDICTED: 40S ribosomal protein Sa-2-like isoform X1 [Musa acuminata subsp. malaccensis]	biological process: cellular process (GO:0009987);; biological process: cellular component organization or biogenesis (GO:0071840);; molecular function: structural molecule activity (GO:0005198);; biological process: metabolic process (GO:0008152);; cellular component: cell (GO:0005623);; cellular component: macromolecular complex (GO:0032991);; cellular component: organelle (GO:0043226);; cellul…
Ma01_g03390	Ma01_g03390	5.06506	401	5.20229	520	5.37273	560	2.36837	267	1.8657	180	2.19493	184	0.00305447	-1.18752	down	--	--	--	--	--	--	--	Cell cycle regulated microtubule associated protein	Protein TPX2 OS=Arabidopsis thaliana OX=3702 GN=TPX2 PE=1 SV=1	S	Function unknown	PREDICTED: protein TPX2-like isoform X2 [Musa acuminata subsp. malaccensis]	--
Ma04_g31390	Ma04_g31390	10.8842	1056	12.5699	1612	11.9921	1542	26.6144	3886	26.1054	3293	27.0022	2861	6.99366e-08	1.30787	up	[G]	Carbohydrate transport and metabolism	Molecular Function: alpha,alpha-trehalase activity (GO:0004555);; Cellular Component: plasma membrane (GO:0005886);; Biological Process: trehalose catabolic process (GO:0005993);;	K01194|0|mus:103982784|K01194 alpha,alpha-trehalase [EC:3.2.1.28] | (RefSeq) probable trehalase	Starch and sucrose metabolism (ko00500)	[G]	Carbohydrate transport and metabolism	Trehalase	Probable trehalase OS=Oryza sativa subsp. japonica OX=39947 GN=Os10g0521000 PE=2 SV=1	G	Carbohydrate transport and metabolism	PREDICTED: probable trehalase [Musa acuminata subsp. malaccensis]	molecular function: catalytic activity (GO:0003824);; cellular component: cell (GO:0005623);; cellular component: membrane (GO:0016020);; cellular component: cell part (GO:0044464);; biological process: metabolic process (GO:0008152);; biological process: cellular process (GO:0009987);; biological process: single-organism process (GO:0044699)
Ma03_g11750	Ma03_g11750	4.76213	401	6.90785	764	6.01913	617	1.00674	121	1.51818	152	1.37158	108	1.05369e-08	-2.15117	down	--	--	--	--	--	--	--	NPH3 family	BTB/POZ domain-containing protein At5g47800 OS=Arabidopsis thaliana OX=3702 GN=At5g47800 PE=2 SV=1	S	Function unknown	PREDICTED: BTB/POZ domain-containing protein At5g47800-like [Musa acuminata subsp. malaccensis]	--
Ma03_g07150	Ma03_g07150	0.868128	23	1.51643	56	1.84268	73	10.9501	616	11.6506	592	11.4203	433	3.9793e-17	3.51886	up	[G]	Carbohydrate transport and metabolism	Molecular Function: alpha-amylase activity (GO:0004556);; Molecular Function: calcium ion binding (GO:0005509);; Biological Process: starch catabolic process (GO:0005983);; Biological Process: sucrose catabolic process (GO:0005987);;	--	--	[G]	Carbohydrate transport and metabolism	Alpha amylase, catalytic domain;; Alpha-amylase C-terminal beta-sheet domain	Alpha-amylase isozyme 3C OS=Oryza sativa subsp. japonica OX=39947 GN=AMY1.7 PE=2 SV=2	G	Carbohydrate transport and metabolism	PREDICTED: alpha-amylase isozyme 3C-like [Musa acuminata subsp. malaccensis]	molecular function: catalytic activity (GO:0003824);; molecular function: binding (GO:0005488);; biological process: metabolic process (GO:0008152);; biological process: cellular process (GO:0009987);; biological process: single-organism process (GO:0044699)
Ma01_g21550	Ma01_g21550	4.19407	351	4.70299	516	4.28944	473	8.4656	1009	9.88935	1019	9.25483	806	0.000495482	1.13731	up	[I]	Lipid transport and metabolism	Molecular Function: hydroxymethylglutaryl-CoA reductase (NADPH) activity (GO:0004420);; Cellular Component: mitochondrion (GO:0005739);; Cellular Component: peroxisomal membrane (GO:0005778);; Cellular Component: endoplasmic reticulum membrane (GO:0005789);; Biological Process: isoprenoid biosynthetic process (GO:0008299);; Biological Process: coenzyme A metabolic process (GO:0015936);; Cellular …	K00021|0|mus:103974403|K00021 hydroxymethylglutaryl-CoA reductase (NADPH) [EC:1.1.1.34] | (RefSeq) 3-hydroxy-3-methylglutaryl-coenzyme A reductase 3-like	Terpenoid backbone biosynthesis (ko00900)	[I]	Lipid transport and metabolism	Hydroxymethylglutaryl-coenzyme A reductase	3-hydroxy-3-methylglutaryl-coenzyme A reductase 3 OS=Oryza sativa subsp. japonica OX=39947 GN=HMG3 PE=2 SV=2	I	Lipid transport and metabolism	PREDICTED: 3-hydroxy-3-methylglutaryl-coenzyme A reductase 3-like [Musa acuminata subsp. malaccensis]	biological process: metabolic process (GO:0008152);; biological process: single-organism process (GO:0044699);; molecular function: catalytic activity (GO:0003824);; cellular component: cell (GO:0005623);; cellular component: organelle (GO:0043226);; cellular component: cell part (GO:0044464);; cellular component: membrane (GO:0016020);; cellular component: organelle part (GO:0044422);; cellular …
Ma08_g06560	Ma08_g06560	21.7998	3630	16.2867	3557	15.702	3450	7.64427	1816	5.52912	1136	6.24219	1084	1.33775e-08	-1.39033	down	--	--	--	K17398|0|mus:103993662|K17398 DNA (cytosine-5)-methyltransferase 3A [EC:2.1.1.37] | (RefSeq) uncharacterized protein LOC103993662	Cysteine and methionine metabolism (ko00270)	--	--	PWWP domain	--	S	Function unknown	PREDICTED: uncharacterized protein LOC103993662 [Musa acuminata subsp. malaccensis]	--
Ma05_g15310	Ma05_g15310	0.349014	14	0.041074	3	0	0	4.98591	280	3.26201	158	2.38042	98	2.2044e-10	4.79971	up	--	--	--	--	--	[K]	Transcription	CCT motif	Transcription factor GHD7 OS=Oryza sativa subsp. japonica OX=39947 GN=GHD7 PE=1 SV=1	S	Function unknown	PREDICTED: transcription factor GHD7-like [Musa acuminata subsp. malaccensis]	--
Ma01_g06970	Ma01_g06970	1.18285	76	1.3175	103	1.23978	97	0.090304	9	0.02409	3	0.054401	3	2.641e-10	-4.22887	down	--	--	Molecular Function: peptidase activity (GO:0008233);; Cellular Component: intracellular part (GO:0044424);;	K02737|1.29562e-50|mus:103997201|K02737 20S proteasome subunit beta 5 [EC:3.4.25.1] | (RefSeq) proteasome subunit beta type-5-like	Proteasome (ko03050)	[O]	Posttranslational modification, protein turnover, chaperones	Proteasome subunit	Proteasome subunit beta type-5-B OS=Arabidopsis thaliana OX=3702 GN=PBE2 PE=1 SV=1	O	Posttranslational modification, protein turnover, chaperones	PREDICTED: proteasome subunit beta type-5-like [Musa acuminata subsp. malaccensis]	molecular function: catalytic activity (GO:0003824);; cellular component: cell (GO:0005623);; cellular component: cell part (GO:0044464)
Ma09_g27690	Ma09_g27690	7.41097	617	6.03433	659	5.21836	573	12.2205	1450	14.6891	1507	16.9405	1469	4.0399e-06	1.31323	up	--	--	--	K13681|0|mus:103999162|K13681 xyloglucan fucosyltransferase [EC:2.4.1.-] | (RefSeq) galactoside 2-alpha-L-fucosyltransferase-like	--	--	--	Xyloglucan fucosyltransferase	Galactoside 2-alpha-L-fucosyltransferase OS=Pisum sativum OX=3888 GN=FT1 PE=2 SV=1	--	--	PREDICTED: galactoside 2-alpha-L-fucosyltransferase-like [Musa acuminata subsp. malaccensis]	--
Ma02_g18960	Ma02_g18960	16.0905	424	6.93464	240	10.4555	363	109.916	4125	103.822	3370	82.1251	2253	2.00204e-38	3.23255	up	--	--	--	--	--	--	--	VQ motif	VQ motif-containing protein 29 OS=Arabidopsis thaliana OX=3702 GN=VQ29 PE=2 SV=1	--	--	PREDICTED: uncharacterized protein LOC103975306 [Musa acuminata subsp. malaccensis]	--
Ma08_g01170	Ma08_g01170	3.77947	215	3.52442	263	4.13585	310	8.78523	712	11.5313	808	10.4348	618	2.11162e-05	1.50308	up	--	--	Molecular Function: methyltransferase activity (GO:0008168);; Cellular Component: integral component of membrane (GO:0016021);; Biological Process: methylation (GO:0032259);;	--	--	--	--	Methyltransferase domain	--	S	Function unknown	PREDICTED: uncharacterized protein LOC103994122 [Musa acuminata subsp. malaccensis]	molecular function: catalytic activity (GO:0003824);; cellular component: membrane (GO:0016020);; cellular component: membrane part (GO:0044425);; biological process: metabolic process (GO:0008152)
Ma09_g04310	Ma09_g04310	28.9531	3818	30.7725	5322	31.141	5419	10.0417	1889	13.0523	2124	11.9981	1650	1.61856e-08	-1.29731	down	--	--	Biological Process: RNA processing (GO:0006396);;	K12867|0|mus:103996935|K12867 pre-mRNA-splicing factor SYF1 | (RefSeq) pre-mRNA-splicing factor SYF1	Spliceosome (ko03040)	[A]	RNA processing and modification	Tetratricopeptide repeat;; Mad3/BUB1 homology region 1;; Suppressor of forked protein (Suf);; Tetratricopeptide repeat;; Tetratricopeptide repeat;; Tetratricopeptide repeat;; Tetratricopeptide repeat	Protein STABILIZED1 OS=Arabidopsis thaliana OX=3702 GN=STA1 PE=1 SV=1	A	RNA processing and modification	PREDICTED: pre-mRNA-splicing factor SYF1 [Musa acuminata subsp. malaccensis]	biological process: metabolic process (GO:0008152);; biological process: cellular process (GO:0009987)
Ma04_g02600	Ma04_g02600	156.688	4796	128.191	5146	131.448	5309	45.5248	1988	19.5615	739	22.7725	727	1.22441e-19	-2.17177	down	--	--	--	--	--	--	--	--	Protodermal factor 1 OS=Arabidopsis thaliana OX=3702 GN=PDF1 PE=2 SV=1	S	Function unknown	PREDICTED: protodermal factor 1-like [Musa acuminata subsp. malaccensis]	--
Ma09_g18950	Ma09_g18950	5.4782	371	4.35769	387	5.79605	517	2.11578	204	2.10741	188	1.17734	83	0.00101489	-1.42028	down	--	--	Molecular Function: NAD+ ADP-ribosyltransferase activity (GO:0003950);; Molecular Function: metal ion binding (GO:0046872);;	--	--	--	--	--	--	S	Function unknown	PREDICTED: uncharacterized protein LOC103973578 [Musa acuminata subsp. malaccensis]	molecular function: catalytic activity (GO:0003824);; molecular function: binding (GO:0005488)
Ma05_g07260	Ma05_g07260	0	0	0	0	0	0	4.67469	143	6.38537	169	5.83198	131	2.95397e-23	Inf	up	[O]	Posttranslational modification, protein turnover, chaperones	Molecular Function: ubiquitin-protein transferase activity (GO:0004842);; Molecular Function: ATP binding (GO:0005524);; Biological Process: ubiquitin-dependent protein catabolic process (GO:0006511);; Biological Process: protein ubiquitination (GO:0016567);;	--	--	[O]	Posttranslational modification, protein turnover, chaperones	Ubiquitin-conjugating enzyme	Ubiquitin-conjugating enzyme E2-17 kDa OS=Solanum lycopersicum OX=4081 PE=2 SV=1	O	Posttranslational modification, protein turnover, chaperones	PREDICTED: ubiquitin-conjugating enzyme E2-17 kDa [Musa acuminata subsp. malaccensis]	molecular function: catalytic activity (GO:0003824);; molecular function: binding (GO:0005488);; biological process: metabolic process (GO:0008152);; biological process: cellular process (GO:0009987)
Ma02_g21150	Ma02_g21150	15.052	425	10.5273	393	11.0988	489	56.302	2657	35.9154	1489	36.9812	1244	1.15689e-07	2.03887	up	--	--	--	--	--	--	--	--	--	S	Function unknown	PREDICTED: uncharacterized protein LOC103976425 [Musa acuminata subsp. malaccensis]	--
Ma09_g15240	Ma09_g15240	22.6512	1341	31.6356	2455	32.2405	2517	11.959	1010	11.5603	844	11.6524	719	2.70698e-05	-1.23077	down	[G]	Carbohydrate transport and metabolism	Molecular Function: hydrolase activity, hydrolyzing O-glycosyl compounds (GO:0004553);; Cellular Component: cell wall (GO:0005618);; Biological Process: xyloglucan metabolic process (GO:0010411);; Molecular Function: xyloglucan:xyloglucosyl transferase activity (GO:0016762);; Biological Process: cell wall biogenesis (GO:0042546);; Cellular Component: apoplast (GO:0048046);; Biological Process: ce…	K08235|0|mus:103998033|K08235 xyloglucan:xyloglucosyl transferase [EC:2.4.1.207] | (RefSeq) probable xyloglucan endotransglucosylase/hydrolase protein 28	--	--	--	Glycosyl hydrolases family 16;; Xyloglucan endo-transglycosylase (XET) C-terminus	Probable xyloglucan endotransglucosylase/hydrolase protein 28 OS=Arabidopsis thaliana OX=3702 GN=XTH28 PE=2 SV=1	G	Carbohydrate transport and metabolism	PREDICTED: probable xyloglucan endotransglucosylase/hydrolase protein 28 [Musa acuminata subsp. malaccensis]	molecular function: catalytic activity (GO:0003824);; cellular component: cell (GO:0005623);; cellular component: cell part (GO:0044464);; biological process: metabolic process (GO:0008152);; biological process: cellular process (GO:0009987);; biological process: cellular component organization or biogenesis (GO:0071840);; cellular component: extracellular region (GO:0005576)
Ma09_g14610	Ma09_g14610	13.543	1253	10.473	1276	10.632	1334	2.41771	332	2.82204	335	3.06988	294	4.0584e-11	-1.95936	down	[G]	Carbohydrate transport and metabolism	--	--	--	--	--	Protein of unknown function, DUF547;; Leucine-zipper of ternary complex factor MIP1	--	S	Function unknown	PREDICTED: uncharacterized protein LOC103997985 isoform X1 [Musa acuminata subsp. malaccensis]	--
Ma04_g19670	Ma04_g19670	0.35143	5	0.475828	9	0.381363	8	4.04692	81	3.90118	68	2.9649	44	5.66549e-07	3.16944	up	--	--	Biological Process: embryo development (GO:0009790);;	--	--	--	--	Late embryogenesis abundant (LEA) group 1	--	S	Function unknown	PREDICTED: uncharacterized protein LOC103982060 [Musa acuminata subsp. malaccensis]	biological process: multicellular organismal process (GO:0032501);; biological process: developmental process (GO:0032502);; biological process: single-organism process (GO:0044699)
Ma11_g02170	Ma11_g02170	3.09462	489	2.71069	563	3.01391	627	1.26914	286	0.944098	184	0.904162	149	0.00026199	-1.4257	down	[K]	Transcription	Molecular Function: protein kinase activity (GO:0004672);; Molecular Function: ATP binding (GO:0005524);; Biological Process: protein phosphorylation (GO:0006468);; Cellular Component: integral component of membrane (GO:0016021);;	--	--	--	--	Leucine rich repeat;; Protein tyrosine kinase;; Protein kinase domain;; Leucine Rich repeats (2 copies);; Leucine Rich Repeat;; Leucine rich repeat N-terminal domain	Receptor-like protein kinase 2 OS=Arabidopsis thaliana OX=3702 GN=RCH2 PE=1 SV=1	S	Function unknown	PREDICTED: receptor-like protein kinase 2 [Musa acuminata subsp. malaccensis]	biological process: metabolic process (GO:0008152);; biological process: cellular process (GO:0009987);; molecular function: catalytic activity (GO:0003824);; molecular function: binding (GO:0005488);; cellular component: membrane (GO:0016020);; cellular component: membrane part (GO:0044425)
Ma05_g00290	Ma05_g00290	0.380339	12	0.218608	9	0.468983	20	1.80594	81	2.56536	99	2.45554	80	8.12267e-06	2.7394	up	--	--	--	--	--	--	--	Phloem protein 2	Protein PHLOEM PROTEIN 2-LIKE A1 OS=Arabidopsis thaliana OX=3702 GN=PP2A1 PE=2 SV=1	S	Function unknown	PREDICTED: protein PHLOEM PROTEIN 2-LIKE A2-like [Musa acuminata subsp. malaccensis]	--
Ma02_g13250	Ma02_g13250	4.12638	370	2.99938	353	3.0916	362	7.98861	948	6.18186	625	6.82023	595	0.00312332	1.01172	up	[T]	Signal transduction mechanisms	--	K04733|0|mus:103975806|K04733 interleukin-1 receptor-associated kinase 4 [EC:2.7.11.1] | (RefSeq) protein kinase 2A, chloroplastic-like	--	[T]	Signal transduction mechanisms	Protein kinase domain;; Protein tyrosine kinase	Probable serine/threonine-protein kinase PIX13 OS=Arabidopsis thaliana OX=3702 GN=PIX13 PE=1 SV=2	T	Signal transduction mechanisms	PREDICTED: protein kinase 2A, chloroplastic-like [Musa acuminata subsp. malaccensis]	--
Ma07_g18150	Ma07_g18150	16.2227	1169	22.0613	2085	20.6824	1967	6.16531	634	4.58865	408	5.13683	386	6.51098e-10	-1.82513	down	--	--	Cellular Component: plasma membrane (GO:0005886);; Cellular Component: plant-type vacuole membrane (GO:0009705);; Biological Process: unidimensional cell growth (GO:0009826);; Biological Process: plant-type secondary cell wall biogenesis (GO:0009834);; Biological Process: auxin efflux (GO:0010315);; Cellular Component: integral component of membrane (GO:0016021);; Molecular Function: transmembran…	--	--	--	--	EamA-like transporter family	Protein WALLS ARE THIN 1 OS=Arabidopsis thaliana OX=3702 GN=WAT1 PE=1 SV=1	S	Function unknown	PREDICTED: protein WALLS ARE THIN 1 [Musa acuminata subsp. malaccensis]	cellular component: cell (GO:0005623);; cellular component: membrane (GO:0016020);; cellular component: cell part (GO:0044464);; cellular component: organelle (GO:0043226);; cellular component: organelle part (GO:0044422);; biological process: cellular process (GO:0009987);; biological process: developmental process (GO:0032502);; biological process: growth (GO:0040007);; biological process: sing…
Ma03_g31120	Ma03_g31120	12.6509	168	11.2443	196	11.543	202	3.65284	70	2.65738	44	0.574457	8	4.32207e-05	-2.28161	down	--	--	--	--	--	--	--	--	--	S	Function unknown	--	--
Ma11_g05340	Ma11_g05340	4.27908	306	4.534	422	5.21736	491	8.54987	867	9.03391	795	9.97528	739	0.00274902	1.04683	up	--	--	Biological Process: response to red or far red light (GO:0009639);; Biological Process: post-embryonic development (GO:0009791);; Biological Process: system development (GO:0048731);; Biological Process: regulation of biological process (GO:0050789);;	--	--	--	--	--	Phytochrome A-associated F-box protein OS=Arabidopsis thaliana OX=3702 GN=EID1 PE=1 SV=2	S	Function unknown	PREDICTED: phytochrome A-associated F-box protein [Musa acuminata subsp. malaccensis]	biological process: response to stimulus (GO:0050896);; biological process: multicellular organismal process (GO:0032501);; biological process: single-organism process (GO:0044699);; biological process: developmental process (GO:0032502);; biological process: biological regulation (GO:0065007)
Ma05_g29820	Ma05_g29820	3.80333	381	3.31792	399	3.31286	414	2.07001	269	0.971294	123	1.27115	128	0.0074815	-1.20573	down	[G]	Carbohydrate transport and metabolism	Molecular Function: ATP binding (GO:0005524);; Biological Process: pyruvate metabolic process (GO:0006090);; Molecular Function: kinase activity (GO:0016301);; Biological Process: phosphorylation (GO:0016310);; Molecular Function: metal ion binding (GO:0046872);; Molecular Function: pyruvate, phosphate dikinase activity (GO:0050242);;	K01006|0|mus:103986249|K01006 pyruvate, orthophosphate dikinase [EC:2.7.9.1] | (RefSeq) pyruvate, phosphate dikinase, chloroplastic-like	Pyruvate metabolism (ko00620);; Carbon fixation in photosynthetic organisms (ko00710);; Carbon metabolism (ko01200)	--	--	PEP-utilising enzyme, TIM barrel domain;; Pyruvate phosphate dikinase, PEP/pyruvate binding domain;; PEP-utilising enzyme, mobile domain	Pyruvate, phosphate dikinase, chloroplastic OS=Mesembryanthemum crystallinum OX=3544 GN=PPD PE=2 SV=1	G	Carbohydrate transport and metabolism	PREDICTED: pyruvate, phosphate dikinase, chloroplastic-like [Musa acuminata subsp. malaccensis]	molecular function: binding (GO:0005488);; biological process: metabolic process (GO:0008152);; biological process: cellular process (GO:0009987);; biological process: single-organism process (GO:0044699);; molecular function: catalytic activity (GO:0003824)
Ma07_g21120	Ma07_g21120	9.51207	995	7.92995	1042	8.36412	1039	3.48111	482	3.1411	349	2.84929	265	4.2112e-06	-1.48085	down	--	--	Molecular Function: acetylglucosaminyltransferase activity (GO:0008375);; Cellular Component: membrane (GO:0016020);;	--	--	[G]	Carbohydrate transport and metabolism	Core-2/I-Branching enzyme	Beta-glucuronosyltransferase GlcAT14A OS=Arabidopsis thaliana OX=3702 GN=GLCAT14A PE=2 SV=1	S	Function unknown	PREDICTED: beta-glucuronosyltransferase GlcAT14A-like [Musa acuminata subsp. malaccensis]	molecular function: catalytic activity (GO:0003824);; cellular component: membrane (GO:0016020)
Ma04_g20830	Ma04_g20830	12.8422	698	8.66763	636	7.60537	582	29.5556	2091	26.9229	1740	23.4471	1231	1.31129e-07	1.40262	up	--	--	Cellular Component: membrane (GO:0016020);; Molecular Function: metal ion binding (GO:0046872);;	--	--	[A]	RNA processing and modification	RING-variant domain	--	O	Posttranslational modification, protein turnover, chaperones	PREDICTED: uncharacterized protein LOC103979154 [Musa acuminata subsp. malaccensis]	cellular component: membrane (GO:0016020);; molecular function: binding (GO:0005488)
Ma09_g12130	Ma09_g12130	79.2869	10672	85.6284	15116	88.8186	15775	37.0372	7110	36.2883	6027	35.1877	4937	1.86242e-05	-1.15284	down	--	--	Molecular Function: calcium ion binding (GO:0005509);; Molecular Function: calcium-dependent phospholipid binding (GO:0005544);; Cellular Component: plasma membrane (GO:0005886);; Cellular Component: integral component of membrane (GO:0016021);;	--	--	--	--	Plant phosphoribosyltransferase C-terminal;; C2 domain;; Integral peroxisomal membrane peroxin	FT-interacting protein 1 OS=Arabidopsis thaliana OX=3702 GN=FTIP1 PE=1 SV=1	S	Function unknown	PREDICTED: FT-interacting protein 1-like [Musa acuminata subsp. malaccensis]	molecular function: binding (GO:0005488);; cellular component: cell (GO:0005623);; cellular component: membrane (GO:0016020);; cellular component: cell part (GO:0044464);; cellular component: membrane part (GO:0044425)
Ma09_g22830	Ma09_g22830	3.8221	224	3.50539	282	3.3797	296	1.76814	138	0.980665	84	1.2355	71	0.00363164	-1.43745	down	--	--	--	--	--	--	--	Helix-loop-helix DNA-binding domain	Transcription factor bHLH48 OS=Arabidopsis thaliana OX=3702 GN=BHLH48 PE=2 SV=1	--	--	PREDICTED: transcription factor bHLH48 [Musa acuminata subsp. malaccensis]	--
Musa_acuminata_newGene_1633	--	5.25651	132	6.36502	210	4.63216	154	0.28534	11	0.27455	9	0.252912	7	3.75583e-12	-4.1655	down	--	--	--	--	--	--	--	--	--	--	--	--	--
Ma07_g05750	Ma07_g05750	0.338993	9	1.30126	45	0.850057	30	8.37251	312	5.78243	186	5.24979	143	1.59251e-08	2.98443	up	--	--	--	--	--	--	--	zinc-finger of the FCS-type, C2-C2	Protein MARD1 OS=Arabidopsis thaliana OX=3702 GN=MARD1 PE=2 SV=2	S	Function unknown	PREDICTED: uncharacterized protein LOC103990530 [Musa acuminata subsp. malaccensis]	--
Ma03_g16790	Ma03_g16790	5.66974	215	5.87656	292	6.28883	314	1.97198	107	2.15333	101	1.54266	61	0.00109718	-1.57686	down	--	--	--	--	--	--	--	--	--	--	--	PREDICTED: nucleolin [Musa acuminata subsp. malaccensis]	--
Ma06_g35810	Ma06_g35810	24.3728	820	31.1498	1374	36.1263	1603	3.29246	158	2.59467	108	2.29016	81	2.87748e-18	-3.41447	down	[O]	Posttranslational modification, protein turnover, chaperones	Cellular Component: cytoplasm (GO:0005737);;	K13993|1.18941e-113|mus:103990188|K13993 HSP20 family protein | (RefSeq) 17.3 kDa class I heat shock protein-like	Protein processing in endoplasmic reticulum (ko04141)	[O]	Posttranslational modification, protein turnover, chaperones	Hsp20/alpha crystallin family	17.3 kDa class I heat shock protein OS=Glycine max OX=3847 GN=HSP17.3-B PE=3 SV=1	O	Posttranslational modification, protein turnover, chaperones	PREDICTED: 17.3 kDa class I heat shock protein-like [Musa acuminata subsp. malaccensis]	cellular component: cell (GO:0005623);; cellular component: cell part (GO:0044464)
Ma08_g33410	Ma08_g33410	5.53444	408	7.40419	715	6.0309	586	9.87253	1036	15.2661	1386	15.1429	1161	0.00195304	1.15618	up	[E]	Amino acid transport and metabolism	Molecular Function: prephenate dehydratase activity (GO:0004664);; Biological Process: L-phenylalanine biosynthetic process (GO:0009094);; Cellular Component: chloroplast stroma (GO:0009570);; Molecular Function: amino acid binding (GO:0016597);; Molecular Function: arogenate dehydratase activity (GO:0047769);;	K05359|0|mus:103995645|K05359 arogenate/prephenate dehydratase [EC:4.2.1.91 4.2.1.51] | (RefSeq) arogenate dehydratase/prephenate dehydratase 6, chloroplastic-like	Phenylalanine, tyrosine and tryptophan biosynthesis (ko00400);; Biosynthesis of amino acids (ko01230)	[E]	Amino acid transport and metabolism	Prephenate dehydratase	Arogenate dehydratase/prephenate dehydratase 6, chloroplastic OS=Arabidopsis thaliana OX=3702 GN=ADT6 PE=1 SV=1	E	Amino acid transport and metabolism	PREDICTED: arogenate dehydratase/prephenate dehydratase 6, chloroplastic-like [Musa acuminata subsp. malaccensis]	molecular function: catalytic activity (GO:0003824);; biological process: metabolic process (GO:0008152);; biological process: cellular process (GO:0009987);; biological process: single-organism process (GO:0044699);; cellular component: cell (GO:0005623);; cellular component: organelle (GO:0043226);; cellular component: organelle part (GO:0044422);; cellular component: cell part (GO:0044464);; m…
Ma02_g15830	Ma02_g15830	3.79742	346	4.33575	574	4.77124	644	1.07855	166	0.722843	99	0.800479	65	3.60516e-08	-2.23121	down	--	--	Cellular Component: membrane (GO:0016020);; Molecular Function: metal ion binding (GO:0046872);;	--	--	[O]	Posttranslational modification, protein turnover, chaperones	Ring finger domain;; RING-like zinc finger;; Zinc finger, C3HC4 type (RING finger)	NEP1-interacting protein 1 OS=Arabidopsis thaliana OX=3702 GN=NIP1 PE=1 SV=2	T	Signal transduction mechanisms	PREDICTED: NEP1-interacting protein 1 isoform X1 [Musa acuminata subsp. malaccensis]	cellular component: membrane (GO:0016020);; molecular function: binding (GO:0005488)
Ma02_g02820	Ma02_g02820	0	0	0	0	0	0	3.63049	270	6.07346	390	5.15996	280	2.34407e-32	Inf	up	--	--	Molecular Function: DNA binding (GO:0003677);; Molecular Function: transcription factor activity, sequence-specific DNA binding (GO:0003700);; Cellular Component: nucleus (GO:0005634);; Biological Process: regulation of transcription, DNA-templated (GO:0006355);;	--	--	--	--	AP2 domain	Ethylene-responsive transcription factor ERF114 OS=Arabidopsis thaliana OX=3702 GN=ERF114 PE=1 SV=1	--	--	PREDICTED: ethylene-responsive transcription factor ABR1-like isoform X2 [Musa acuminata subsp. malaccensis]	molecular function: binding (GO:0005488);; biological process: biological regulation (GO:0065007);; molecular function: nucleic acid binding transcription factor activity (GO:0001071);; cellular component: cell (GO:0005623);; cellular component: organelle (GO:0043226);; cellular component: cell part (GO:0044464)
Ma03_g12590	Ma03_g12590	4.52445	382	3.55141	391	3.08509	341	7.8697	937	8.94465	920	9.38496	814	6.05173e-05	1.30009	up	--	--	--	--	--	--	--	--	--	S	Function unknown	PREDICTED: uncharacterized protein LOC103978027 [Musa acuminata subsp. malaccensis]	--
Ma04_g39550	Ma04_g39550	7.96845	328	2.63698	143	3.26121	177	15.8138	927	18.821	955	16.9054	725	5.62504e-10	1.99283	up	--	--	Biological Process: response to light stimulus (GO:0009416);; Cellular Component: photosystem I (GO:0009522);; Cellular Component: chloroplast thylakoid membrane (GO:0009535);; Biological Process: photosynthesis, light harvesting in photosystem I (GO:0009768);; Cellular Component: chloroplast envelope (GO:0009941);; Cellular Component: plastoglobule (GO:0010287);; Cellular Component: integral com…	K08913|0|mus:103982129|K08913 light-harvesting complex II chlorophyll a/b binding protein 2 | (RefSeq) chlorophyll a-b binding protein 151, chloroplastic	Photosynthesis - antenna proteins (ko00196)	--	--	Chlorophyll A-B binding protein	Chlorophyll a-b binding protein 151, chloroplastic OS=Gossypium hirsutum OX=3635 GN=CAB-151 PE=2 SV=2	J	Translation, ribosomal structure and biogenesis	PREDICTED: chlorophyll a-b binding protein 151, chloroplastic [Musa acuminata subsp. malaccensis]	biological process: response to stimulus (GO:0050896);; cellular component: cell (GO:0005623);; cellular component: membrane (GO:0016020);; cellular component: macromolecular complex (GO:0032991);; cellular component: membrane part (GO:0044425);; cellular component: cell part (GO:0044464);; cellular component: organelle (GO:0043226);; cellular component: organelle part (GO:0044422);; biological p…
Ma05_g25880	Ma05_g25880	12.3844	1191	15.1241	1907	15.4313	1958	5.75525	789	5.3792	638	5.53623	555	2.1362e-06	-1.2952	down	--	--	--	K19476|0|mus:103985413|K19476 vacuolar protein sorting-associated protein IST1 | (RefSeq) uncharacterized protein LOC103985413	--	[Z]	Cytoskeleton	Regulator of Vps4 activity in the MVB pathway	--	--	--	PREDICTED: uncharacterized protein LOC103985413 [Musa acuminata subsp. malaccensis]	--
Ma10_g11270	Ma10_g11270	3.48944	120	6.41542	287	6.2425	281	1.46049	72	2.05967	93	2.11912	82	0.00541981	-1.36547	down	--	--	Molecular Function: DNA binding (GO:0003677);; Molecular Function: transcription factor activity, sequence-specific DNA binding (GO:0003700);; Cellular Component: nucleus (GO:0005634);; Biological Process: regulation of transcription, DNA-templated (GO:0006355);; Molecular Function: protein dimerization activity (GO:0046983);;	K09264|6.51409e-172|mus:104000751|K09264 MADS-box transcription factor, plant | (RefSeq) MADS7; agamous-like MADS-box protein AGL11 isoform X2	--	[K]	Transcription	K-box region;; SRF-type transcription factor (DNA-binding and dimerisation domain)	Floral homeotic protein AGAMOUS OS=Petunia hybrida OX=4102 GN=AG1 PE=1 SV=1	K	Transcription	PREDICTED: agamous-like MADS-box protein AGL11 isoform X2 [Musa acuminata subsp. malaccensis]	molecular function: binding (GO:0005488);; biological process: biological regulation (GO:0065007);; molecular function: nucleic acid binding transcription factor activity (GO:0001071);; cellular component: cell (GO:0005623);; cellular component: organelle (GO:0043226);; cellular component: cell part (GO:0044464)
Ma06_g08570	Ma06_g08570	23.773	1262	14.8825	1067	14.2805	1041	128.781	9957	168.683	11416	164.472	9217	1.13848e-31	3.21705	up	[QR]	Secondary metabolites biosynthesis, transport and catabolism;; General function prediction only	Molecular Function: zinc ion binding (GO:0008270);; Molecular Function: oxidoreductase activity (GO:0016491);; Biological Process: oxidation-reduction process (GO:0055114);;	--	--	[R]	General function prediction only	Zinc-binding dehydrogenase;; N-terminal domain of oxidoreductase;; Zinc-binding dehydrogenase	2-alkenal reductase (NADP(+)-dependent) OS=Nicotiana tabacum OX=4097 GN=DBR PE=1 SV=1	S	Function unknown	PREDICTED: 2-alkenal reductase (NADP(+)-dependent) [Musa acuminata subsp. malaccensis]	molecular function: binding (GO:0005488);; molecular function: catalytic activity (GO:0003824);; biological process: metabolic process (GO:0008152);; biological process: single-organism process (GO:0044699)
Ma09_g11740	Ma09_g11740	23.177	1750	18.3447	1778	20.0787	1962	10.3721	1069	9.3808	768	8.37813	623	3.93927e-05	-1.14298	down	--	--	Molecular Function: nucleoside transmembrane transporter activity (GO:0005337);; Cellular Component: integral component of membrane (GO:0016021);; Biological Process: nucleoside transmembrane transport (GO:1901642);;	K15014|0|mus:103997689|K15014 solute carrier family 29 (equilibrative nucleoside transporter), member 1/2/3 | (RefSeq) equilibrative nucleotide transporter 3 isoform X1	--	[F]	Nucleotide transport and metabolism	Nucleoside transporter	Equilibrative nucleotide transporter 3 OS=Arabidopsis thaliana OX=3702 GN=ENT3 PE=1 SV=1	S	Function unknown	PREDICTED: equilibrative nucleotide transporter 3 isoform X1 [Musa acuminata subsp. malaccensis]	biological process: single-organism process (GO:0044699);; biological process: localization (GO:0051179);; molecular function: transporter activity (GO:0005215);; cellular component: membrane (GO:0016020);; cellular component: membrane part (GO:0044425)
Ma08_g07760	Ma08_g07760	17.3428	1278	18.2544	1739	18.1612	1753	9.39564	979	6.94118	620	5.97969	481	4.02815e-05	-1.18237	down	[CP]	Energy production and conversion;; Inorganic ion transport and metabolism	Molecular Function: magnesium ion binding (GO:0000287);; Molecular Function: inorganic diphosphatase activity (GO:0004427);; Cellular Component: cytoplasm (GO:0005737);; Biological Process: phosphate-containing compound metabolic process (GO:0006796);;	K01507|4.95933e-151|mus:103993556|K01507 inorganic pyrophosphatase [EC:3.6.1.1] | (RefSeq) soluble inorganic pyrophosphatase-like	Oxidative phosphorylation (ko00190)	[C]	Energy production and conversion	Inorganic pyrophosphatase	Soluble inorganic pyrophosphatase OS=Zea mays OX=4577 GN=IPP PE=2 SV=1	C	Energy production and conversion	PREDICTED: soluble inorganic pyrophosphatase-like [Musa acuminata subsp. malaccensis]	molecular function: binding (GO:0005488);; molecular function: catalytic activity (GO:0003824);; cellular component: cell (GO:0005623);; cellular component: cell part (GO:0044464);; biological process: metabolic process (GO:0008152);; biological process: cellular process (GO:0009987)
Ma04_g17460	Ma04_g17460	0.355557	15	2.35422	127	2.70133	147	1053.45	61614	977.978	49482	945.368	40410	9.45143e-79	9.14462	up	--	--	--	--	--	--	--	D-mannose binding lectin	Mannose-specific lectin 1 OS=Crocus vernus OX=87752 GN=LECCVA1 PE=1 SV=1	--	--	PREDICTED: mannose-specific lectin 3-like [Musa acuminata subsp. malaccensis]	--
Ma04_g28040	Ma04_g28040	13.9428	1369	14.4011	1855	14.3122	1854	34.5389	4836	35.635	4316	36.5521	3740	3.27333e-09	1.39707	up	[E]	Amino acid transport and metabolism	Biological Process: amino acid transmembrane transport (GO:0003333);; Molecular Function: amino acid transmembrane transporter activity (GO:0015171);; Cellular Component: integral component of membrane (GO:0016021);;	K13863|0|mus:103983083|K13863 solute carrier family 7 (cationic amino acid transporter), member 1 | (RefSeq) cationic amino acid transporter 2, vacuolar-like	--	[E]	Amino acid transport and metabolism	Amino acid permease;; Amino acid permease;; C-terminus of AA_permease	Cationic amino acid transporter 2, vacuolar OS=Arabidopsis thaliana OX=3702 GN=CAT2 PE=1 SV=1	E	Amino acid transport and metabolism	PREDICTED: cationic amino acid transporter 2, vacuolar-like [Musa acuminata subsp. malaccensis]	biological process: single-organism process (GO:0044699);; biological process: localization (GO:0051179);; molecular function: transporter activity (GO:0005215);; cellular component: membrane (GO:0016020);; cellular component: membrane part (GO:0044425)
Ma09_g13020	Ma09_g13020	16.1202	1415	18.6329	2135	18.964	2184	8.32393	1047	7.04159	760	6.80703	635	9.45886e-06	-1.19181	down	[M]	Cell wall/membrane/envelope biogenesis	Molecular Function: protein serine/threonine kinase activity (GO:0004674);; Molecular Function: ATP binding (GO:0005524);; Biological Process: protein phosphorylation (GO:0006468);; Cellular Component: integral component of membrane (GO:0016021);;	--	--	--	--	Protein kinase domain;; Protein tyrosine kinase;; Leucine rich repeat N-terminal domain;; Leucine Rich repeats (2 copies);; Leucine rich repeat	Probable LRR receptor-like serine/threonine-protein kinase At2g23950 OS=Arabidopsis thaliana OX=3702 GN=At2g23950 PE=2 SV=1	T	Signal transduction mechanisms	PREDICTED: probable LRR receptor-like serine/threonine-protein kinase At2g23950 [Musa acuminata subsp. malaccensis]	biological process: metabolic process (GO:0008152);; biological process: cellular process (GO:0009987);; molecular function: catalytic activity (GO:0003824);; molecular function: binding (GO:0005488);; cellular component: membrane (GO:0016020);; cellular component: membrane part (GO:0044425)
Ma06_g25350	Ma06_g25350	12.6396	638	6.53612	433	7.04909	469	16.7533	1205	16.4038	1021	16.8317	885	0.00078127	1.01998	up	[HR]	Coenzyme transport and metabolism;; General function prediction only	Biological Process: secondary shoot formation (GO:0010223);; Molecular Function: carboxylic ester hydrolase activity (GO:0052689);; Biological Process: strigolactone biosynthetic process (GO:1901601);;	--	--	--	--	Alpha/beta hydrolase family;; alpha/beta hydrolase fold;; Serine aminopeptidase, S33	Strigolactone esterase D14 OS=Oryza sativa subsp. japonica OX=39947 GN=D14 PE=1 SV=1	S	Function unknown	PREDICTED: probable strigolactone esterase DAD2 [Musa acuminata subsp. malaccensis]	biological process: multicellular organismal process (GO:0032501);; biological process: developmental process (GO:0032502);; biological process: single-organism process (GO:0044699);; molecular function: catalytic activity (GO:0003824);; biological process: metabolic process (GO:0008152);; biological process: cellular process (GO:0009987)
Ma08_g20380	Ma08_g20380	41.8105	1603	10.3427	520	8.605	436	133.602	7302	111.955	5293	109.889	4389	4.82526e-24	2.65501	up	--	--	Cellular Component: nucleus (GO:0005634);; Biological Process: regulation of transcription, DNA-templated (GO:0006355);; Biological Process: auxin-activated signaling pathway (GO:0009734);;	K14484|1.29825e-135|mus:103995121|K14484 auxin-responsive protein IAA | (RefSeq) auxin-responsive protein IAA30 isoform X1	Plant hormone signal transduction (ko04075)	--	--	AUX/IAA family	Auxin-responsive protein IAA30 OS=Oryza sativa subsp. japonica OX=39947 GN=IAA30 PE=2 SV=1	K	Transcription	PREDICTED: auxin-responsive protein IAA30 isoform X1 [Musa acuminata subsp. malaccensis]	cellular component: cell (GO:0005623);; cellular component: organelle (GO:0043226);; cellular component: cell part (GO:0044464);; biological process: biological regulation (GO:0065007);; biological process: cellular process (GO:0009987);; biological process: signaling (GO:0023052);; biological process: single-organism process (GO:0044699);; biological process: response to stimulus (GO:0050896)
Ma11_g18690	Ma11_g18690	6.21046	596	5.4569	646	5.42546	654	2.62884	363	2.08885	243	2.10921	221	0.0017344	-1.17845	down	--	--	Biological Process: regulation of transcription, DNA-templated (GO:0006355);;	--	--	--	--	GRAS domain family	Scarecrow-like protein 3 OS=Arabidopsis thaliana OX=3702 GN=SCL3 PE=1 SV=1	L	Replication, recombination and repair	PREDICTED: scarecrow-like protein 3 [Musa acuminata subsp. malaccensis]	biological process: biological regulation (GO:0065007)
Ma03_g21530	Ma03_g21530	5.25059	478	4.42174	527	5.03158	604	1.72999	225	1.59283	179	2.3612	167	0.000178023	-1.45188	down	--	--	Biological Process: cellular protein metabolic process (GO:0044267);;	--	--	--	--	F-box domain	--	S	Function unknown	PREDICTED: uncharacterized protein LOC103979268 [Musa acuminata subsp. malaccensis]	biological process: metabolic process (GO:0008152);; biological process: cellular process (GO:0009987)
Ma03_g21010	Ma03_g21010	1.06862	25	1.13344	35	0.860982	27	2.91231	97	3.93253	113	4.15503	101	0.00141711	1.90569	up	--	--	Cellular Component: integral component of membrane (GO:0016021);;	--	--	--	--	--	--	S	Function unknown	PREDICTED: uncharacterized protein LOC103979311 [Musa acuminata subsp. malaccensis]	cellular component: membrane (GO:0016020);; cellular component: membrane part (GO:0044425)
Ma10_g29500	Ma10_g29500	8.68131	357	0.808401	44	1.39316	76	8.87065	519	9.99596	506	11.1847	479	0.00946032	1.58612	up	--	--	Molecular Function: SNARE binding (GO:0000149);; Molecular Function: SNAP receptor activity (GO:0005484);; Cellular Component: plasma membrane (GO:0005886);; Biological Process: intracellular protein transport (GO:0006886);; Biological Process: exocytosis (GO:0006887);; Biological Process: vesicle fusion (GO:0006906);; Cellular Component: endomembrane system (GO:0012505);; Cellular Component: int…	K08486|0|mus:103969553|K08486 syntaxin 1B/2/3 | (RefSeq) syntaxin-112	SNARE interactions in vesicular transport (ko04130)	[U]	Intracellular trafficking, secretion, and vesicular transport	Syntaxin;; SNARE domain	Syntaxin-112 OS=Arabidopsis thaliana OX=3702 GN=SYP112 PE=2 SV=2	U	Intracellular trafficking, secretion, and vesicular transport	PREDICTED: syntaxin-112 [Musa acuminata subsp. malaccensis]	molecular function: binding (GO:0005488);; cellular component: cell (GO:0005623);; cellular component: membrane (GO:0016020);; cellular component: cell part (GO:0044464);; biological process: localization (GO:0051179);; biological process: cellular process (GO:0009987);; biological process: single-organism process (GO:0044699);; biological process: cellular component organization or biogenesis (G…
Ma03_g21690	Ma03_g21690	10.3583	434	6.14807	340	6.90365	383	3.53889	213	2.82669	147	3.49426	155	0.0097726	-1.15103	down	--	--	Molecular Function: RNA polymerase II regulatory region sequence-specific DNA binding (GO:0000977);; Molecular Function: transcription factor activity, sequence-specific DNA binding (GO:0003700);; Biological Process: regulation of transcription from RNA polymerase II promoter (GO:0006357);; Molecular Function: protein dimerization activity (GO:0046983);; Cellular Component: RNA polymerase II tran…	--	--	--	--	Helix-loop-helix DNA-binding domain	Transcription factor bHLH162 OS=Arabidopsis thaliana OX=3702 GN=BHLH162 PE=1 SV=1	S	Function unknown	PREDICTED: uncharacterized protein LOC103979252 [Musa acuminata subsp. malaccensis]	molecular function: binding (GO:0005488);; biological process: biological regulation (GO:0065007);; molecular function: nucleic acid binding transcription factor activity (GO:0001071);; cellular component: cell (GO:0005623);; cellular component: macromolecular complex (GO:0032991);; cellular component: organelle (GO:0043226);; cellular component: organelle part (GO:0044422);; cellular component: …
Ma05_g31860	Ma05_g31860	6.4753	191	3.25378	126	3.64638	142	1.79023	75	1.57126	57	0.947605	29	0.00933052	-1.55429	down	--	--	--	--	--	--	--	Domain of unknown function (DUF4228)	--	S	Function unknown	PREDICTED: uncharacterized protein LOC103986070 [Musa acuminata subsp. malaccensis]	--
Ma08_g01990	Ma08_g01990	0.149955	11	0.09476	7	0.270938	15	2.13431	137	2.10229	118	1.28311	87	1.60786e-08	3.39966	up	--		Molecular Function: protein serine/threonine kinase activity (GO:0004674);; Molecular Function: ATP binding (GO:0005524);; Biological Process: protein phosphorylation (GO:0006468);;	K04733|0|mus:103994051|K04733 interleukin-1 receptor-associated kinase 4 [EC:2.7.11.1] | (RefSeq) probable serine/threonine-protein kinase NAK isoform X2	--	[T]	Signal transduction mechanisms	Protein kinase domain;; Protein tyrosine kinase	Receptor-like cytoplasmic kinase 176 OS=Oryza sativa subsp. japonica OX=39947 GN=RLCK176 PE=1 SV=1	T	Signal transduction mechanisms	PREDICTED: probable serine/threonine-protein kinase NAK isoform X2 [Musa acuminata subsp. malaccensis]	biological process: metabolic process (GO:0008152);; biological process: cellular process (GO:0009987);; molecular function: catalytic activity (GO:0003824);; molecular function: binding (GO:0005488)
Ma08_g20450	Ma08_g20450	6.34803	707	8.76839	1165	7.80389	1021	3.39717	417	3.24551	338	2.54184	237	2.90721e-06	-1.51016	down	--	--	Molecular Function: DNA binding (GO:0003677);; Biological Process: transcription, DNA-templated (GO:0006351);; Cellular Component: intracellular part (GO:0044424);;	K09419|0|mus:103995114|K09419 heat shock transcription factor, other eukaryote | (RefSeq) heat stress transcription factor A-2b-like	--	[K]	Transcription	HSF-type DNA-binding	Heat stress transcription factor A-2b OS=Oryza sativa subsp. japonica OX=39947 GN=HSFA2B PE=2 SV=1	K	Transcription	PREDICTED: heat stress transcription factor A-2b-like [Musa acuminata subsp. malaccensis]	molecular function: binding (GO:0005488);; biological process: metabolic process (GO:0008152);; biological process: cellular process (GO:0009987);; cellular component: cell (GO:0005623);; cellular component: cell part (GO:0044464)
Ma05_g18760	Ma05_g18760	10.5914	843	8.89677	916	11.2655	1100	17.9017	2056	17.6409	1998	18.9296	1784	5.8589e-05	1.08695	up	--	--	Molecular Function: DNA binding (GO:0003677);; Cellular Component: nucleus (GO:0005634);;	--	--	[S]	Function unknown	CG-1 domain	Calmodulin-binding transcription activator 2 OS=Arabidopsis thaliana OX=3702 GN=CAMTA2 PE=1 SV=1	K	Transcription	PREDICTED: calmodulin-binding transcription activator 2 [Musa acuminata subsp. malaccensis]	molecular function: binding (GO:0005488);; cellular component: cell (GO:0005623);; cellular component: organelle (GO:0043226);; cellular component: cell part (GO:0044464)
Ma07_g06230	Ma07_g06230	0.010952	2	0.131407	16	0.038401	5	9.73723	1286	8.13372	929	8.21555	793	3.74278e-59	7.10403	up	[O]	Posttranslational modification, protein turnover, chaperones	Molecular Function: hydrolase activity (GO:0016787);;	--	--	--	--	Subtilase family;; Peptidase inhibitor I9;; PA domain	Subtilisin-like protease SBT5.3 OS=Arabidopsis thaliana OX=3702 GN=AIR3 PE=2 SV=1	O	Posttranslational modification, protein turnover, chaperones	PREDICTED: subtilisin-like protease SBT5.3 isoform X4 [Musa acuminata subsp. malaccensis]	molecular function: catalytic activity (GO:0003824)
Ma02_g04470	Ma02_g04470	2.4334	81	1.43755	63	3.22777	141	15.9204	751	13.929	569	13.7035	473	2.70129e-12	2.69445	up	--	--	--	--	--	--	--	VQ motif	--	S	Function unknown	PREDICTED: uncharacterized protein LOC103970827 [Musa acuminata subsp. malaccensis]	--
Ma08_g13890	Ma08_g13890	2.24064	94	1.99864	117	1.09933	63	0.438305	28	0.484601	22	0.375058	18	0.00105329	-2.00263	down	--	--	--	K11723|1.28646e-24|pda:103723982|K11723 bromodomain-containing protein 7/9 | (RefSeq) uncharacterized LOC103723982	--	[R]	General function prediction only	Bromodomain	Transcription factor GTE12 OS=Arabidopsis thaliana OX=3702 GN=GTE12 PE=2 SV=2	S	Function unknown	hypothetical protein CCACVL1_02489 [Corchorus capsularis]	--
Ma11_g15140	Ma11_g15140	36.4005	1682	41.384	2508	40.264	2455	22.4378	1479	15.2838	872	16.7831	809	8.46167e-05	-1.04526	down	--	--	--	--	--	--	--	--	--	S	Function unknown	PREDICTED: ABC transporter F family member 4 [Musa acuminata subsp. malaccensis]	--
Ma06_g07050	Ma06_g07050	27.5575	2972	21.5923	2945	20.2442	2696	11.8915	1645	9.80794	1245	9.79021	1021	9.75146e-06	-1.12866	down	--	--	--	--	--	[R]	General function prediction only	PPR repeat family;; PPR repeat;; PPR repeat;; Pentatricopeptide repeat domain;; Pentacotripeptide-repeat region of PRORP;; Tetratricopeptide repeat	Pentatricopeptide repeat-containing protein At2g36240 OS=Arabidopsis thaliana OX=3702 GN=At2g36240 PE=2 SV=1	S	Function unknown	PREDICTED: pentatricopeptide repeat-containing protein At2g36240 [Musa acuminata subsp. malaccensis]	--
Ma08_g01660	Ma08_g01660	0.282569	27	0.373868	46	0.450609	55	34.0737	4486	23.8665	2718	21.8675	2104	1.12289e-35	6.21536	up	--	--	Molecular Function: methyltransferase activity (GO:0008168);; Cellular Component: integral component of membrane (GO:0016021);; Biological Process: methylation (GO:0032259);;	--	--	--	--	Methyltransferase domain;; Methyltransferase FkbM domain	--	S	Function unknown	PREDICTED: uncharacterized protein LOC103994078 [Musa acuminata subsp. malaccensis]	molecular function: catalytic activity (GO:0003824);; cellular component: membrane (GO:0016020);; cellular component: membrane part (GO:0044425);; biological process: metabolic process (GO:0008152)
Ma06_g10080	Ma06_g10080	47.4402	3174	35.0892	2663	34.7375	2599	19.4516	1532	8.41199	693	7.80433	546	0.000135054	-1.65353	down	--	--	--	--	--	--	--	--	--	S	Function unknown	PREDICTED: uncharacterized protein LOC103987301 [Musa acuminata subsp. malaccensis]	--
Ma06_g26360	Ma06_g26360	5.52027	526	13.4807	1541	11.0382	1235	17.0831	2542	20.2594	2281	23.0272	2197	6.54398e-05	1.18141	up	--	--	--	--	--	--	--	Myb-like DNA-binding domain	AT-rich interactive domain-containing protein 2 OS=Arabidopsis thaliana OX=3702 GN=ARID2 PE=1 SV=1	S	Function unknown	PREDICTED: uncharacterized protein LOC103989001 isoform X1 [Musa acuminata subsp. malaccensis]	--
Ma05_g03540	Ma05_g03540	30.3052	5493	41.5468	9876	43.7032	10451	17.403	4499	14.4139	3223	15.3597	2902	3.64702e-05	-1.22541	down	[L]	Replication, recombination and repair	Biological Process: resolution of meiotic recombination intermediates (GO:0000712);; Biological Process: sister chromatid segregation (GO:0000819);; Molecular Function: DNA binding (GO:0003677);; Molecular Function: DNA topoisomerase type II (ATP-hydrolyzing) activity (GO:0003918);; Molecular Function: ATP binding (GO:0005524);; Cellular Component: nucleus (GO:0005634);; Biological Process: DNA t…	K03164|0|mus:103983855|K03164 DNA topoisomerase II [EC:5.99.1.3] | (RefSeq) DNA topoisomerase 2-like	--	[B]	Chromatin structure and dynamics	DNA gyrase/topoisomerase IV, subunit A;; C-terminal associated domain of TOPRIM;; DNA gyrase B;; Histidine kinase-, DNA gyrase B-, and HSP90-like ATPase;; Toprim domain	DNA topoisomerase 2 OS=Arabidopsis thaliana OX=3702 GN=TOP2 PE=2 SV=2	L	Replication, recombination and repair	PREDICTED: DNA topoisomerase 2-like [Musa acuminata subsp. malaccensis]	biological process: reproduction (GO:0000003);; biological process: cellular process (GO:0009987);; biological process: reproductive process (GO:0022414);; biological process: single-organism process (GO:0044699);; biological process: cellular component organization or biogenesis (GO:0071840);; molecular function: binding (GO:0005488);; molecular function: catalytic activity (GO:0003824);; cellul…
Ma02_g24020	Ma02_g24020	0.145477	8	0.241028	16	0.255088	17	0.759573	54	1.00869	62	0.728682	38	0.00184946	1.97915	up	[G]	Carbohydrate transport and metabolism	Molecular Function: trehalose-phosphatase activity (GO:0004805);; Biological Process: trehalose biosynthetic process (GO:0005992);; Biological Process: dephosphorylation (GO:0016311);;	K01087|0|mus:103976711|K01087 trehalose 6-phosphate phosphatase [EC:3.1.3.12] | (RefSeq) probable trehalose-phosphate phosphatase 6	Starch and sucrose metabolism (ko00500)	[G]	Carbohydrate transport and metabolism	Trehalose-phosphatase	Probable trehalose-phosphate phosphatase 6 OS=Oryza sativa subsp. japonica OX=39947 GN=TPP6 PE=2 SV=1	G	Carbohydrate transport and metabolism	PREDICTED: probable trehalose-phosphate phosphatase 6 [Musa acuminata subsp. malaccensis]	biological process: metabolic process (GO:0008152);; biological process: cellular process (GO:0009987);; molecular function: catalytic activity (GO:0003824);; biological process: single-organism process (GO:0044699)
Ma06_g37470	Ma06_g37470	2.72648	212	2.18271	237	2.57461	270	20.0467	2354	13.3661	1335	14.5394	1213	3.13196e-14	2.78024	up	[E]	Amino acid transport and metabolism	Biological Process: amino acid transmembrane transport (GO:0003333);; Molecular Function: amino acid transmembrane transporter activity (GO:0015171);; Cellular Component: integral component of membrane (GO:0016021);;	--	--	[E]	Amino acid transport and metabolism	Amino acid permease;; Amino acid permease;; C-terminus of AA_permease	Cationic amino acid transporter 7, chloroplastic OS=Arabidopsis thaliana OX=3702 GN=CAT7 PE=3 SV=1	E	Amino acid transport and metabolism	PREDICTED: cationic amino acid transporter 7, chloroplastic-like [Musa acuminata subsp. malaccensis]	biological process: single-organism process (GO:0044699);; biological process: localization (GO:0051179);; molecular function: transporter activity (GO:0005215);; cellular component: membrane (GO:0016020);; cellular component: membrane part (GO:0044425)
Ma04_g32820	Ma04_g32820	90.7941	3080	73.9301	3251	72.5845	3250	161.136	7801	152.431	6384	141.23	4997	1.49863e-05	1.02298	up	[VI]	Defense mechanisms;; Lipid transport and metabolism	Molecular Function: glutathione peroxidase activity (GO:0004602);; Biological Process: response to oxidative stress (GO:0006979);; Biological Process: oxidation-reduction process (GO:0055114);; Biological Process: cellular oxidant detoxification (GO:0098869);;	K00432|2.91754e-118|mus:103982674|K00432 glutathione peroxidase [EC:1.11.1.9] | (RefSeq) probable phospholipid hydroperoxide glutathione peroxidase	Glutathione metabolism (ko00480);; Arachidonic acid metabolism (ko00590)	[O]	Posttranslational modification, protein turnover, chaperones	Glutathione peroxidase;; Redoxin;; AhpC/TSA family	Probable phospholipid hydroperoxide glutathione peroxidase 6, mitochondrial OS=Arabidopsis thaliana OX=3702 GN=GPX6 PE=2 SV=2	O	Posttranslational modification, protein turnover, chaperones	PREDICTED: probable phospholipid hydroperoxide glutathione peroxidase [Musa acuminata subsp. malaccensis]	biological process: metabolic process (GO:0008152);; biological process: cellular process (GO:0009987);; biological process: single-organism process (GO:0044699);; biological process: response to stimulus (GO:0050896);; biological process: detoxification (GO:0098754);; molecular function: catalytic activity (GO:0003824);; molecular function: antioxidant activity (GO:0016209)
Ma01_g05900	Ma01_g05900	19.9696	4047	18.1398	4741	16.8155	5228	7.9962	2423	8.25272	2284	8.42546	1813	8.06367e-06	-1.05851	down	--	--	--	--	--	--	--	--	COP1-interacting protein 7 OS=Arabidopsis thaliana OX=3702 GN=CIP7 PE=1 SV=1	S	Function unknown	PREDICTED: uncharacterized protein LOC103989658 [Musa acuminata subsp. malaccensis]	--
Ma08_g26780	Ma08_g26780	8.99217	518	5.89944	429	6.45876	465	17.7523	1330	13.9601	947	13.7477	769	0.000264898	1.10875	up	--	--	Cellular Component: integral component of membrane (GO:0016021);;	--	--	[S]	Function unknown	Ndr family;; alpha/beta hydrolase fold	Protein NDL1 OS=Arabidopsis thaliana OX=3702 GN=NDL1 PE=1 SV=1	S	Function unknown	PREDICTED: pollen-specific protein SF21 isoform X1 [Musa acuminata subsp. malaccensis]	cellular component: membrane (GO:0016020);; cellular component: membrane part (GO:0044425)
Ma09_g31520	Ma09_g31520	0	0	0.03778	5	0.014583	2	0.520499	61	0.889973	90	0.990305	85	3.30567e-11	5.24247	up	[K]	Transcription	--	--	--	--	--	Leucine rich repeat;; Leucine Rich Repeat;; Leucine rich repeat N-terminal domain	Pollen-specific leucine-rich repeat extensin-like protein 3 OS=Arabidopsis thaliana OX=3702 GN=PEX3 PE=2 SV=1	S	Function unknown	PREDICTED: pollen-specific leucine-rich repeat extensin-like protein 3 [Musa acuminata subsp. malaccensis]	--
Ma02_g09390	Ma02_g09390	4.97902	186	2.57957	137	2.65113	143	1.45378	83	0.80716	39	0.419596	20	0.00249405	-1.79241	down	[R]	General function prediction only	Cellular Component: endosome (GO:0005768);; Cellular Component: cytosol (GO:0005829);; Biological Process: intracellular protein transport (GO:0006886);; Molecular Function: protein transporter activity (GO:0008565);; Cellular Component: retromer complex (GO:0030904);; Biological Process: retrograde transport, endosome to Golgi (GO:0042147);;	K18467|6.90605e-99|mus:103973457|K18467 vacuolar protein sorting-associated protein 29 | (RefSeq) vacuolar protein sorting-associated protein 29	Endocytosis (ko04144)	[U]	Intracellular trafficking, secretion, and vesicular transport	Calcineurin-like phosphoesterase superfamily domain	Vacuolar protein sorting-associated protein 29 OS=Arabidopsis thaliana OX=3702 GN=VPS29 PE=2 SV=1	S	Function unknown	Phosphodiesterase MJ0936 [Macleaya cordata]	cellular component: cell (GO:0005623);; cellular component: organelle (GO:0043226);; cellular component: cell part (GO:0044464);; biological process: localization (GO:0051179);; molecular function: transporter activity (GO:0005215);; cellular component: membrane (GO:0016020);; cellular component: macromolecular complex (GO:0032991);; cellular component: membrane part (GO:0044425)
Musa_acuminata_newGene_4261	--	2.32771	54	4.75762	144	4.74923	138	0.729202	24	1.28953	38	1.26166	39	0.00713539	-1.59107	down	--	--	--	--	--	--	--	--	--	S	Function unknown	uncharacterized GPI-anchored protein At1g61900-like isoform X2 [Asparagus officinalis]	--
Ma06_g08780	Ma06_g08780	1.37465	160	1.046	170	1.66358	268	17.7291	2975	21.822	3146	21.4683	2619	8.39764e-49	3.93935	up	--	--	--	--	--	[K]	Transcription	Associated with HOX;; Homeobox KN domain;; Homeobox domain	BEL1-like homeodomain protein 6 OS=Arabidopsis thaliana OX=3702 GN=BLH6 PE=1 SV=1	K	Transcription	PREDICTED: BEL1-like homeodomain protein 1 [Musa acuminata subsp. malaccensis]	--
Ma04_g12050	Ma04_g12050	0.455281	18	0.253519	14	0.134505	7	6.4904	365	4.48431	219	4.99019	205	5.02598e-16	4.29887	up	--	--	Molecular Function: DNA binding (GO:0003677);; Molecular Function: transcription factor activity, sequence-specific DNA binding (GO:0003700);; Cellular Component: nucleus (GO:0005634);; Biological Process: regulation of transcription, DNA-templated (GO:0006355);;	--	--	--	--	AP2 domain	Ethylene-responsive transcription factor ERF098 OS=Arabidopsis thaliana OX=3702 GN=ERF098 PE=1 SV=1	K	Transcription	PREDICTED: ethylene-responsive transcription factor ERF098-like [Musa acuminata subsp. malaccensis]	molecular function: binding (GO:0005488);; biological process: biological regulation (GO:0065007);; molecular function: nucleic acid binding transcription factor activity (GO:0001071);; cellular component: cell (GO:0005623);; cellular component: organelle (GO:0043226);; cellular component: cell part (GO:0044464)
Ma06_g27800	Ma06_g27800	3.47299	168	3.38072	214	3.51159	223	27.2885	1873	13.9195	827	11.6678	586	0.00248155	2.41513	up	[IR]	Lipid transport and metabolism;; General function prediction only	Molecular Function: hydrolase activity, acting on ester bonds (GO:0016788);;	--	--	--	--	GDSL-like Lipase/Acylhydrolase	GDSL esterase/lipase At5g45670 OS=Arabidopsis thaliana OX=3702 GN=At5g45670 PE=2 SV=1	S	Function unknown	PREDICTED: GDSL esterase/lipase At5g45670-like [Musa acuminata subsp. malaccensis]	molecular function: catalytic activity (GO:0003824)
Ma08_g06910	Ma08_g06910	6.78423	1598	4.75392	1437	4.8635	1485	2.71866	921	1.95784	559	2.65311	661	0.000284515	-1.05719	down	--	--	--	--	--	--	--	Protein of unknown function (DUF 659)	F-box/kelch-repeat protein SKIP11 OS=Arabidopsis thaliana OX=3702 GN=SKIP11 PE=1 SV=2	S	Function unknown	PREDICTED: uncharacterized protein LOC103993628 [Musa acuminata subsp. malaccensis]	--
Ma01_g12480	Ma01_g12480	0.318197	28	0.102863	13	0.343298	41	5.47079	418	3.45571	250	2.31374	114	0.000118393	3.21798	up	--	--	--	--	--	[T]	Signal transduction mechanisms	OPT oligopeptide transporter protein	Oligopeptide transporter 5 OS=Arabidopsis thaliana OX=3702 GN=OPT5 PE=2 SV=1	S	Function unknown	PREDICTED: oligopeptide transporter 5-like [Musa acuminata subsp. malaccensis]	--
Ma11_g16650	Ma11_g16650	31.9347	878	12.5835	454	14.5328	527	239.101	9369	151.054	5121	128.902	3692	1.66287e-08	3.22599	up	--	--	Biological Process: response to stress (GO:0006950);;	--	--	--	--	Late embryogenesis abundant protein	Late embryogenesis abundant protein Lea5-D OS=Gossypium hirsutum OX=3635 GN=LEA5-D PE=2 SV=1	S	Function unknown	PREDICTED: late embryogenesis abundant protein Lea5-like [Musa acuminata subsp. malaccensis]	biological process: response to stimulus (GO:0050896)
Ma06_g37210	Ma06_g37210	14.021	651	11.0935	640	10.7413	640	5.05215	385	5.11374	337	4.30413	200	0.00544831	-1.06495	down	--	--	--	--	--	--	--	--	--	--	--	--	--
Ma02_g10160	Ma02_g10160	14.3033	786	13.1702	949	14.5817	1057	24.6815	1933	34.388	2330	32.7064	1872	7.07788e-06	1.20391	up	--	--	--	--	--	--	--	Protein of unknown function (DUF642)	--	S	Function unknown	PREDICTED: uncharacterized protein LOC103976040 [Musa acuminata subsp. malaccensis]	--
Ma03_g04870	Ma03_g04870	2.7558	97	2.91862	135	3.65201	170	1.02692	52	0.919829	40	0.731673	27	0.00268128	-1.72352	down	--	--	--	--	--	--	--	--	--	--	--	--	--
Ma02_g17070	Ma02_g17070	9.64382	431	6.73716	398	8.40833	489	2.43899	156	4.35509	230	2.37386	127	0.0014677	-1.32	down	--	--	--	--	--	--	--	CCT motif	Transcription factor GHD7 OS=Oryza sativa subsp. japonica OX=39947 GN=GHD7 PE=1 SV=1	S	Function unknown	PREDICTED: uncharacterized protein LOC103975476 isoform X1 [Musa acuminata subsp. malaccensis]	--
Ma08_g06960	Ma08_g06960	23.5687	1698	15.8243	1495	16.4672	1565	6.12845	630	5.89183	524	5.61626	422	2.66517e-08	-1.57918	down	--	--	--	--	--	[I]	Lipid transport and metabolism	--	Patatin-like protein 7 OS=Arabidopsis thaliana OX=3702 GN=PLP7 PE=2 SV=1	S	Function unknown	PREDICTED: patatin-like protein 3 [Musa acuminata subsp. malaccensis]	--
Ma08_g28920	Ma08_g28920	0.904404	62	1.09535	97	1.47658	132	2.84085	274	2.75819	230	3.37753	238	0.00461586	1.43537	up	--	--	--	K09419|5.33171e-129|mus:103989260|K09419 heat shock transcription factor, other eukaryote | (RefSeq) heat stress transcription factor A-5-like	--	[K]	Transcription	HSF-type DNA-binding	Heat stress transcription factor A-5 OS=Oryza sativa subsp. japonica OX=39947 GN=HSFA5 PE=2 SV=1	K	Transcription	PREDICTED: heat stress transcription factor A-5-like [Musa acuminata subsp. malaccensis]	--
Ma03_g26910	Ma03_g26910	4.81066	257	2.87629	201	2.46777	174	10.0749	765	12.4188	816	11.5247	640	7.83623e-08	1.82922	up	--	--	Molecular Function: binding (GO:0005488);; Biological Process: transcription, DNA-templated (GO:0006351);;	--	--	[K]	Transcription	SRF-type transcription factor (DNA-binding and dimerisation domain)	Agamous-like MADS-box protein AGL62 OS=Arabidopsis thaliana OX=3702 GN=AGL62 PE=1 SV=1	Q	Secondary metabolites biosynthesis, transport and catabolism	PREDICTED: agamous-like MADS-box protein AGL62 [Musa acuminata subsp. malaccensis]	molecular function: binding (GO:0005488);; biological process: metabolic process (GO:0008152);; biological process: cellular process (GO:0009987)
Musa_acuminata_newGene_3454	--	6.33966	72	4.36391	65	6.17613	93	0.880864	15	1.06709	15	1.3335	16	0.000195109	-2.25076	down	--	--	--	--	--	[S]	Function unknown	MINDY deubiquitinase	--	S	Function unknown	PREDICTED: uncharacterized protein LOC108952576 [Musa acuminata subsp. malaccensis]	--
Ma01_g19630	Ma01_g19630	21.2624	2067	25.0404	3166	25.1518	3227	10.833	1490	9.09852	1092	8.96815	909	6.26952e-07	-1.2361	down	--	--	--	--	--	--	--	Protein of unknown function (DUF632);; Protein of unknown function (DUF630)	Nitrate regulatory gene2 protein OS=Arabidopsis thaliana OX=3702 GN=NRG2 PE=1 SV=1	S	Function unknown	PREDICTED: uncharacterized protein LOC103998915 [Musa acuminata subsp. malaccensis]	--
Ma10_g01120	Ma10_g01120	1.34787	62	0.435229	24	0.77813	42	12.0303	694	18.8563	940	19.8175	835	2.55789e-16	4.29702	up	[IQR]	Lipid transport and metabolism;; Secondary metabolites biosynthesis, transport and catabolism;; General function prediction only	--	--	--	[R]	General function prediction only	Enoyl-(Acyl carrier protein) reductase;; short chain dehydrogenase;; KR domain	Secoisolariciresinol dehydrogenase (Fragment) OS=Forsythia intermedia OX=55183 PE=1 SV=1	S	Function unknown	PREDICTED: secoisolariciresinol dehydrogenase-like isoform X4 [Musa acuminata subsp. malaccensis]	--
Ma08_g22350	Ma08_g22350	0.771537	91	1.22599	190	0.986503	154	0.302852	51	0.447506	65	0.257468	32	0.00748188	-1.50134	down	[K]	Transcription	Molecular Function: ADP binding (GO:0043531);;	--	--	[T]	Signal transduction mechanisms	NB-ARC domain;; Leucine rich repeat	Putative disease resistance RPP13-like protein 1 OS=Arabidopsis thaliana OX=3702 GN=RPPL1 PE=3 SV=1	S	Function unknown	PREDICTED: putative disease resistance protein At3g14460 [Musa acuminata subsp. malaccensis]	molecular function: binding (GO:0005488)
Ma04_g08390	Ma04_g08390	2.19903	157	1.12395	105	1.43962	136	4.02134	408	4.11085	361	3.23222	240	0.00205125	1.33819	up	--	--	--	--	--	--	--	WRKY DNA -binding domain	Probable WRKY transcription factor 65 OS=Arabidopsis thaliana OX=3702 GN=WRKY65 PE=2 SV=1	K	Transcription	PREDICTED: probable WRKY transcription factor 65 [Musa acuminata subsp. malaccensis]	--
Ma09_g09080	Ma09_g09080	110.086	3644	78.5081	3408	81.3946	3555	41.4	1955	40.0679	1637	38.3536	1324	1.02984e-05	-1.08963	down	--	--	Molecular Function: copper ion binding (GO:0005507);; Molecular Function: electron carrier activity (GO:0009055);; Biological Process: electron transport chain (GO:0022900);; Cellular Component: anchored component of plasma membrane (GO:0046658);;	--	--	--	--	Plastocyanin-like domain	Lamin-like protein OS=Arabidopsis thaliana OX=3702 GN=At5g15350 PE=1 SV=1	S	Function unknown	PREDICTED: mavicyanin-like [Musa acuminata subsp. malaccensis]	molecular function: binding (GO:0005488);; molecular function: electron carrier activity (GO:0009055);; biological process: metabolic process (GO:0008152);; biological process: cellular process (GO:0009987);; biological process: single-organism process (GO:0044699);; cellular component: cell (GO:0005623);; cellular component: membrane (GO:0016020);; cellular component: membrane part (GO:0044425);…
Ma07_g23280	Ma07_g23280	29.0525	1296	18.3358	1072	20.2634	1183	137.148	8700	98.3587	5360	102.873	4667	4.24751e-17	2.39193	up	--	--	Molecular Function: DNA binding (GO:0003677);; Cellular Component: nucleus (GO:0005634);; Biological Process: regulation of transcription, DNA-templated (GO:0006355);;	--	--	--	--	No apical meristem (NAM) protein	NAC domain-containing protein 68 OS=Oryza sativa subsp. japonica OX=39947 GN=NAC068 PE=2 SV=1	K	Transcription	PREDICTED: NAC domain-containing protein 68-like [Musa acuminata subsp. malaccensis]	molecular function: binding (GO:0005488);; cellular component: cell (GO:0005623);; cellular component: organelle (GO:0043226);; cellular component: cell part (GO:0044464);; biological process: biological regulation (GO:0065007)
Ma06_g19370	Ma06_g19370	2.44518	136	1.03207	76	0.763688	56	5.09404	404	4.66016	320	5.17812	300	8.8828e-06	1.90929	up	--	--	--	--	--	--	--	--	--	S	Function unknown	PREDICTED: uncharacterized protein LOC103988098 [Musa acuminata subsp. malaccensis]	--
Ma02_g09230	Ma02_g09230	4.68858	344	6.08033	584	6.56794	635	11.5162	1202	16.5139	1492	17.4912	1335	3.20663e-05	1.4641	up	[E]	Amino acid transport and metabolism	Cellular Component: mitochondrion (GO:0005739);; Molecular Function: transaminase activity (GO:0008483);; Biological Process: biosynthetic process (GO:0009058);; Molecular Function: pyridoxal phosphate binding (GO:0030170);;	K00814|0|mus:103976115|K00814 alanine transaminase [EC:2.6.1.2] | (RefSeq) alanine aminotransferase 2-like	Arginine biosynthesis (ko00220);; Alanine, aspartate and glutamate metabolism (ko00250);; Carbon fixation in photosynthetic organisms (ko00710);; Carbon metabolism (ko01200);; 2-Oxocarboxylic acid metabolism (ko01210);; Biosynthesis of amino acids (ko01230)	[E]	Amino acid transport and metabolism	Aminotransferase class I and II	Alanine aminotransferase 2 OS=Hordeum vulgare OX=4513 PE=1 SV=1	E	Amino acid transport and metabolism	PREDICTED: alanine aminotransferase 2-like [Musa acuminata subsp. malaccensis]	cellular component: cell (GO:0005623);; cellular component: organelle (GO:0043226);; cellular component: cell part (GO:0044464);; molecular function: catalytic activity (GO:0003824);; biological process: metabolic process (GO:0008152);; molecular function: binding (GO:0005488)
Ma06_g31710	Ma06_g31710	18.3591	2449	24.7714	4274	25.854	4492	10.0458	1878	8.4302	1391	9.96855	1359	7.00525e-06	-1.21321	down	--	--	Cellular Component: nucleus (GO:0005634);; Biological Process: DNA metabolic process (GO:0006259);; Biological Process: cellular protein modification process (GO:0006464);; Biological Process: cellular response to DNA damage stimulus (GO:0006974);; Biological Process: regulation of cellular metabolic process (GO:0031323);; Biological Process: single-organism process (GO:0044699);; Biological Proc…	K10683|0|mus:103989451|K10683 BRCA1-associated RING domain protein 1 | (RefSeq) protein BREAST CANCER SUSCEPTIBILITY 1 homolog isoform X1	--	[LK]	Replication, recombination and repair;; Transcription	Zinc finger, C3HC4 type (RING finger);; PHD-like zinc-binding domain;; zinc finger of C3HC4-type, RING;; Ring finger domain;; RING-type zinc-finger;; Zinc finger, C3HC4 type (RING finger);; Zinc finger, C3HC4 type (RING finger);; zinc-RING finger domain;; BRCA1 C Terminus (BRCT) domain	Protein BREAST CANCER SUSCEPTIBILITY 1 homolog OS=Arabidopsis thaliana OX=3702 GN=BRCA1 PE=1 SV=1	S	Function unknown	PREDICTED: protein BREAST CANCER SUSCEPTIBILITY 1 homolog isoform X1 [Musa acuminata subsp. malaccensis]	cellular component: cell (GO:0005623);; cellular component: organelle (GO:0043226);; cellular component: cell part (GO:0044464);; biological process: metabolic process (GO:0008152);; biological process: cellular process (GO:0009987);; biological process: response to stimulus (GO:0050896);; biological process: biological regulation (GO:0065007);; biological process: single-organism process (GO:004…
Ma01_g16600	Ma01_g16600	1.35284	68	0.942839	62	0.966451	64	0.028536	3	0.171094	11	0	0	1.57301e-08	-3.81253	down	--		Molecular Function: protein serine/threonine kinase activity (GO:0004674);; Molecular Function: ATP binding (GO:0005524);; Biological Process: protein phosphorylation (GO:0006468);;	--	--	[T]	Signal transduction mechanisms	Protein kinase domain;; Protein tyrosine kinase	Rust resistance kinase Lr10 OS=Triticum aestivum OX=4565 GN=LRK10 PE=2 SV=1	T	Signal transduction mechanisms	PREDICTED: rust resistance kinase Lr10-like [Musa acuminata subsp. malaccensis]	biological process: metabolic process (GO:0008152);; biological process: cellular process (GO:0009987);; molecular function: catalytic activity (GO:0003824);; molecular function: binding (GO:0005488)
Ma09_g12530	Ma09_g12530	1.18893	41	0.815225	37	0.91313	41	4.82058	233	3.35223	141	3.94772	140	6.28971e-05	2.1195	up	--	--	--	--	--	--	--	--	--	--	--	PREDICTED: uncharacterized protein LOC103997767 [Musa acuminata subsp. malaccensis]	--
Ma10_g21310	Ma10_g21310	0.219205	16	0.140339	14	0.114845	11	1.72365	178	0.65948	55	1.08247	75	0.0018873	2.86347	up	--	--	--	--	--	--	--	IQ calmodulin-binding motif	--	--	--	PREDICTED: uncharacterized protein LOC103968854 [Musa acuminata subsp. malaccensis]	--
Ma06_g05050	Ma06_g05050	46.1049	4049	33.0862	3422	30.4605	3530	14.141	1771	7.68666	833	8.08176	740	2.67247e-06	-1.74965	down	[K]	Transcription	Cellular Component: membrane (GO:0016020);; Molecular Function: kinase activity (GO:0016301);; Biological Process: phosphorylation (GO:0016310);;	--	--	--	--	Protein kinase domain;; Protein tyrosine kinase;; Leucine rich repeat N-terminal domain;; Leucine rich repeat	Receptor protein kinase-like protein ZAR1 OS=Arabidopsis thaliana OX=3702 GN=ZAR1 PE=1 SV=1	S	Function unknown	PREDICTED: receptor protein kinase-like protein ZAR1 [Musa acuminata subsp. malaccensis]	cellular component: membrane (GO:0016020);; molecular function: catalytic activity (GO:0003824);; biological process: metabolic process (GO:0008152);; biological process: cellular process (GO:0009987)
Ma04_g35310	Ma04_g35310	4.38291	156	3.97095	186	4.19714	197	1.2195	62	0.791452	35	1.18464	44	0.00040264	-1.895	down	--	--	--	--	--	--	--	Lateral organ boundaries (LOB) domain	LOB domain-containing protein 18 OS=Arabidopsis thaliana OX=3702 GN=LBD18 PE=1 SV=2	--	--	PREDICTED: LOB domain-containing protein 30-like [Musa acuminata subsp. malaccensis]	--
Ma04_g01430	Ma04_g01430	10.9847	621	10.7824	799	10.5873	789	5.76145	465	4.25053	297	4.90998	290	0.00357444	-1.04009	down	[K]	Transcription	--	--	--	[R]	General function prediction only	Leucine rich repeat;; Leucine Rich repeats (2 copies);; Leucine Rich Repeat;; Leucine rich repeat N-terminal domain;; Leucine Rich repeat	DNA damage-repair/toleration protein DRT100 OS=Arabidopsis thaliana OX=3702 GN=DRT100 PE=2 SV=2	S	Function unknown	PREDICTED: DNA-damage-repair/toleration protein DRT100-like [Musa acuminata subsp. malaccensis]	--
Ma08_g19800	Ma08_g19800	24.0657	1064	14.0434	823	14.1862	833	9.67864	595	6.38361	343	6.7811	306	0.00963763	-1.14845	down	[R]	General function prediction only	Molecular Function: O-methyltransferase activity (GO:0008171);; Biological Process: methylation (GO:0032259);;	--	--	[Q]	Secondary metabolites biosynthesis, transport and catabolism	O-methyltransferase;; Methyltransferase domain	Caffeoyl-CoA O-methyltransferase OS=Eucalyptus gunnii OX=3933 PE=2 SV=1	S	Function unknown	PREDICTED: caffeoyl-CoA O-methyltransferase [Musa acuminata subsp. malaccensis]	biological process: metabolic process (GO:0008152);; molecular function: catalytic activity (GO:0003824)
Ma09_g05790	Ma09_g05790	3.91634	282	4.11	392	3.38732	399	7.98502	939	6.157	669	7.51066	623	0.00161306	1.09801	up	[T]	Signal transduction mechanisms	Molecular Function: protein serine/threonine kinase activity (GO:0004674);; Molecular Function: ATP binding (GO:0005524);; Biological Process: protein phosphorylation (GO:0006468);; Cellular Component: integral component of membrane (GO:0016021);;	--	--	--	--	Carbohydrate-binding protein of the ER;; Protein tyrosine kinase;; Protein kinase domain;; Leucine rich repeat;; Leucine Rich repeats (2 copies);; Leucine Rich Repeat;; Leucine Rich repeat	Putative leucine-rich repeat receptor-like serine/threonine-protein kinase At2g19230 OS=Arabidopsis thaliana OX=3702 GN=At2g19230 PE=3 SV=3	T	Signal transduction mechanisms	PREDICTED: LOW QUALITY PROTEIN: uncharacterized protein LOC103997281 [Musa acuminata subsp. malaccensis]	biological process: metabolic process (GO:0008152);; biological process: cellular process (GO:0009987);; molecular function: catalytic activity (GO:0003824);; molecular function: binding (GO:0005488);; cellular component: membrane (GO:0016020);; cellular component: membrane part (GO:0044425)
Ma11_g04610	Ma11_g04610	5.22649	433	4.16529	453	4.05708	444	12.2535	1447	12.2938	1256	12.2767	1060	1.73721e-07	1.5315	up	[U]	Intracellular trafficking, secretion, and vesicular transport	--	--	--	--	--	WD40-like Beta Propeller Repeat;; Dipeptidyl peptidase IV (DPP IV) N-terminal region	--	U	Intracellular trafficking, secretion, and vesicular transport	PREDICTED: uncharacterized protein LOC103970421 [Musa acuminata subsp. malaccensis]	--
Ma08_g12190	Ma08_g12190	2.78402	215	1.83621	179	2.36315	224	6.66952	685	7.03222	629	5.9185	457	2.70698e-05	1.53868	up	--	--	Molecular Function: calcium ion binding (GO:0005509);;	--	--	[K]	Transcription	Endonuclease/Exonuclease/phosphatase family	Uncharacterized calcium-binding protein At1g02270 OS=Arabidopsis thaliana OX=3702 GN=At1g02270 PE=2 SV=2	S	Function unknown	PREDICTED: uncharacterized calcium-binding protein At1g02270-like isoform X2 [Musa acuminata subsp. malaccensis]	molecular function: binding (GO:0005488)
Ma10_g25400	Ma10_g25400	17.681	1098	18.4941	1505	17.272	1413	47.5857	4281	62.3021	4853	38.1527	2443	2.76695e-05	1.55667	up	[P]	Inorganic ion transport and metabolism	Molecular Function: cation transmembrane transporter activity (GO:0008324);; Cellular Component: integral component of membrane (GO:0016021);; Biological Process: cation transmembrane transport (GO:0098655);;	--	--	[P]	Inorganic ion transport and metabolism	Cation efflux family;; Dimerisation domain of Zinc Transporter	Metal tolerance protein 7 OS=Oryza sativa subsp. japonica OX=39947 GN=MTP7 PE=2 SV=1	P	Inorganic ion transport and metabolism	PREDICTED: metal tolerance protein 7-like [Musa acuminata subsp. malaccensis]	biological process: localization (GO:0051179);; molecular function: transporter activity (GO:0005215);; cellular component: membrane (GO:0016020);; cellular component: membrane part (GO:0044425)
Ma02_g24140	Ma02_g24140	16.53	531	5.7409	242	6.17019	262	54.6429	2498	175.254	6928	155.287	5187	0.000251183	3.86239	up	--	--	--	--	--	--	--	--	--	S	Function unknown	PREDICTED: uncharacterized protein LOC103976698 [Musa acuminata subsp. malaccensis]	--
Ma04_g28280	Ma04_g28280	1.66374	125	1.72307	158	1.66369	156	6.45368	686	5.0514	465	4.53011	353	4.3568e-06	1.79042	up	[T]	Signal transduction mechanisms	--	--	--	[T]	Signal transduction mechanisms	Protein tyrosine kinase;; Protein kinase domain	Probable serine/threonine-protein kinase PBL19 OS=Arabidopsis thaliana OX=3702 GN=PBL19 PE=1 SV=1	T	Signal transduction mechanisms	PREDICTED: probable receptor-like protein kinase At5g47070 [Musa acuminata subsp. malaccensis]	--
Ma05_g05230	Ma05_g05230	3.15708	179	2.25177	167	2.35611	176	5.88283	474	5.83149	407	5.43728	320	0.00349762	1.2221	up	--	--	--	--	--	[TU]	Signal transduction mechanisms;; Intracellular trafficking, secretion, and vesicular transport	ANTH domain	Putative clathrin assembly protein At4g40080 OS=Arabidopsis thaliana OX=3702 GN=At4g40080 PE=2 SV=2	U	Intracellular trafficking, secretion, and vesicular transport	PREDICTED: putative clathrin assembly protein At4g40080 [Musa acuminata subsp. malaccensis]	--
Ma04_g17810	Ma04_g17810	36.9363	1097	33.4467	1303	38.6104	1513	62.8882	2663	106.268	3892	96.4296	2984	0.000561684	1.3646	up	--	--	--	--	--	--	--	Protein of unknown function, DUF538	--	S	Function unknown	PREDICTED: uncharacterized protein LOC103981889 [Musa acuminata subsp. malaccensis]	--
Ma06_g26220	Ma06_g26220	8.6954	394	10.2958	610	9.38963	559	3.61208	232	2.21086	123	2.22769	109	1.39231e-05	-1.73908	down	[K]	Transcription	Cellular Component: integral component of membrane (GO:0016021);;	--	--	[R]	General function prediction only	Leucine Rich repeats (2 copies);; Leucine rich repeat;; Leucine Rich Repeat	Inactive LRR receptor-like serine/threonine-protein kinase BIR2 OS=Arabidopsis thaliana OX=3702 GN=BIR2 PE=1 SV=1	S	Function unknown	PREDICTED: inactive LRR receptor-like serine/threonine-protein kinase BIR2 isoform X1 [Musa acuminata subsp. malaccensis]	cellular component: membrane (GO:0016020);; cellular component: membrane part (GO:0044425)
Ma05_g13580	Ma05_g13580	7.16918	400	8.37543	611	11.4303	840	0.526465	44	0.002259	1	0.171802	11	2.0247e-20	-5.09534	down	--	--	--	--	--	--	--	Protein BYPASS1-related	UPF0496 protein 4 OS=Oryza sativa subsp. indica OX=39946 GN=OsI_033149 PE=3 SV=2	--	--	PREDICTED: UPF0496 protein 4-like [Musa acuminata subsp. malaccensis]	--
Ma08_g08700	Ma08_g08700	15.9754	1014	18.6721	1554	19.5524	1637	35.1106	3176	43.5596	3409	40.2186	2659	1.38812e-06	1.20512	up	[G]	Carbohydrate transport and metabolism	Molecular Function: fructose-bisphosphate aldolase activity (GO:0004332);; Biological Process: glycolytic process (GO:0006096);;	K01623|0|mus:103993470|K01623 fructose-bisphosphate aldolase, class I [EC:4.1.2.13] | (RefSeq) fructose-bisphosphate aldolase 1, cytoplasmic-like	Glycolysis / Gluconeogenesis (ko00010);; Pentose phosphate pathway (ko00030);; Fructose and mannose metabolism (ko00051);; Carbon fixation in photosynthetic organisms (ko00710);; Carbon metabolism (ko01200);; Biosynthesis of amino acids (ko01230)	[G]	Carbohydrate transport and metabolism	Fructose-bisphosphate aldolase class-I	Fructose-bisphosphate aldolase 1, cytoplasmic OS=Oryza sativa subsp. japonica OX=39947 GN=FBA1 PE=1 SV=2	G	Carbohydrate transport and metabolism	PREDICTED: fructose-bisphosphate aldolase 1, cytoplasmic-like [Musa acuminata subsp. malaccensis]	molecular function: catalytic activity (GO:0003824);; biological process: metabolic process (GO:0008152);; biological process: cellular process (GO:0009987);; biological process: single-organism process (GO:0044699)
Ma06_g16060	Ma06_g16060	3.57439	166	1.78936	110	1.30368	80	8.26871	550	8.51634	489	8.92839	434	1.51925e-07	2.0411	up	--	--	--	K00430|0|mus:103987820|K00430 peroxidase [EC:1.11.1.7] | (RefSeq) peroxidase P7-like	Phenylpropanoid biosynthesis (ko00940)	--	--	Peroxidase	Peroxidase 52 OS=Arabidopsis thaliana OX=3702 GN=PER52 PE=2 SV=1	G	Carbohydrate transport and metabolism	PREDICTED: peroxidase P7-like [Musa acuminata subsp. malaccensis]	--
Ma04_g13100	Ma04_g13100	5.02768	336	5.41568	475	4.79516	442	38.5935	2729	42.8153	2836	55.5527	2844	5.46039e-18	2.82374	up	--	--	--	--	--	[I]	Lipid transport and metabolism	CRAL/TRIO domain;; CRAL/TRIO, N-terminal domain	Phosphatidylinositol/phosphatidylcholine transfer protein SFH1 OS=Arabidopsis thaliana OX=3702 GN=SFH1 PE=2 SV=1	S	Function unknown	PREDICTED: phosphatidylinositol/phosphatidylcholine transfer protein SFH1-like isoform X1 [Musa acuminata subsp. malaccensis]	--
Ma04_g22880	Ma04_g22880	10.306	1055	9.51042	1241	9.43356	1254	2.15296	196	1.7917	147	1.50728	136	2.65292e-19	-2.85446	down	[Q]	Secondary metabolites biosynthesis, transport and catabolism	Molecular Function: metal ion binding (GO:0046872);; Molecular Function: dioxygenase activity (GO:0051213);; Biological Process: oxidation-reduction process (GO:0055114);;	--	--	[QR]	Secondary metabolites biosynthesis, transport and catabolism;; General function prediction only	2OG-Fe(II) oxygenase superfamily	Gibberellin 20-oxidase-like protein OS=Arabidopsis thaliana OX=3702 GN=At5g51310 PE=2 SV=1	S	Function unknown	PREDICTED: gibberellin 3-beta-dioxygenase 4-like isoform X1 [Musa acuminata subsp. malaccensis]	molecular function: binding (GO:0005488);; biological process: metabolic process (GO:0008152);; biological process: single-organism process (GO:0044699);; molecular function: catalytic activity (GO:0003824)
Ma08_g18470	Ma08_g18470	4.04019	445	4.42989	652	4.31262	640	0.246483	43	0.214177	33	0.259937	34	1.17291e-20	-3.92224	down	--	--	--	--	--	--	--	Domain of unknown function (DUF4378);; DUF761-associated sequence motif	--	S	Function unknown	PREDICTED: uncharacterized protein LOC103994881 [Musa acuminata subsp. malaccensis]	--
Ma01_g19390	Ma01_g19390	0.949936	15	0	0	0.308238	7	3.35221	72	2.86256	53	3.52324	55	1.33378e-06	2.97325	up	[O]	Posttranslational modification, protein turnover, chaperones	Cellular Component: cell (GO:0005623);; Molecular Function: electron carrier activity (GO:0009055);; Molecular Function: protein disulfide oxidoreductase activity (GO:0015035);; Biological Process: cell redox homeostasis (GO:0045454);; Biological Process: oxidation-reduction process (GO:0055114);;	K03676|2.4055e-66|mus:103999078|K03676 glutaredoxin 3 | (RefSeq) putative glutaredoxin-C14	--	[O]	Posttranslational modification, protein turnover, chaperones	Glutaredoxin	Glutaredoxin-C1 OS=Oryza sativa subsp. japonica OX=39947 GN=GRXC1 PE=3 SV=1	O	Posttranslational modification, protein turnover, chaperones	PREDICTED: putative glutaredoxin-C14 [Musa acuminata subsp. malaccensis]	cellular component: cell (GO:0005623);; molecular function: electron carrier activity (GO:0009055);; biological process: metabolic process (GO:0008152);; biological process: single-organism process (GO:0044699);; molecular function: catalytic activity (GO:0003824);; biological process: cellular process (GO:0009987);; biological process: biological regulation (GO:0065007)
Ma10_g11520	Ma10_g11520	4.47287	675	6.4928	1292	5.84117	1187	1.7788	393	1.62099	310	1.87474	303	1.38212e-06	-1.57986	down	--	--	--	--	--	--	--	Zein-binding	Myosin-binding protein 2 OS=Arabidopsis thaliana OX=3702 GN=MYOB2 PE=1 SV=1	S	Function unknown	PREDICTED: myosin-binding protein 2 [Musa acuminata subsp. malaccensis]	--
Ma09_g01990	Ma09_g01990	9.03672	569	8.70023	718	9.5154	790	20.2141	1813	21.8846	1698	20.6048	1351	4.5415e-06	1.27688	up	[C]	Energy production and conversion	Molecular Function: glycerol-3-phosphate dehydrogenase [NAD+] activity (GO:0004367);; Biological Process: carbohydrate metabolic process (GO:0005975);; Cellular Component: glycerol-3-phosphate dehydrogenase complex (GO:0009331);; Molecular Function: protein homodimerization activity (GO:0042803);; Biological Process: glycerol-3-phosphate catabolic process (GO:0046168);; Molecular Function: NAD bi…	K00006|0|mus:103996733|K00006 glycerol-3-phosphate dehydrogenase (NAD+) [EC:1.1.1.8] | (RefSeq) glycerol-3-phosphate dehydrogenase [NAD(+)]	Glycerophospholipid metabolism (ko00564)	[C]	Energy production and conversion	NAD-dependent glycerol-3-phosphate dehydrogenase C-terminus;; NAD-dependent glycerol-3-phosphate dehydrogenase N-terminus	Glycerol-3-phosphate dehydrogenase [NAD(+)] OS=Cuphea lanceolata OX=3930 GN=GPDH PE=2 SV=1	C	Energy production and conversion	PREDICTED: glycerol-3-phosphate dehydrogenase [NAD(+)] [Musa acuminata subsp. malaccensis]	biological process: metabolic process (GO:0008152);; biological process: single-organism process (GO:0044699);; molecular function: catalytic activity (GO:0003824);; cellular component: cell (GO:0005623);; cellular component: macromolecular complex (GO:0032991);; cellular component: cell part (GO:0044464);; molecular function: binding (GO:0005488);; biological process: cellular process (GO:000998…
Ma01_g17730	Ma01_g17730	3.06899	143	1.78499	113	1.87153	127	19.2043	1373	37.7784	2244	33.351	1682	2.7019e-10	3.84601	up	--	--	Biological Process: metal ion transport (GO:0030001);; Molecular Function: metal ion binding (GO:0046872);;	--	--	[P]	Inorganic ion transport and metabolism	Heavy-metal-associated domain	Heavy metal-associated isoprenylated plant protein 28 OS=Arabidopsis thaliana OX=3702 GN=HIPP28 PE=3 SV=1	S	Function unknown	PREDICTED: heavy metal-associated isoprenylated plant protein 3-like isoform X2 [Musa acuminata subsp. malaccensis]	biological process: localization (GO:0051179);; molecular function: binding (GO:0005488)
Ma11_g08790	Ma11_g08790	0.472451	20	0.080022	5	0.207151	12	1.88278	110	0.928319	47	1.75095	75	2.69888e-05	2.61442	up	--	--	--	--	--	[O]	Posttranslational modification, protein turnover, chaperones	Ring finger domain;; RING-like zinc finger;; RING-H2 zinc finger domain;; Anaphase-promoting complex subunit 11 RING-H2 finger	RING-H2 finger protein ATL3 OS=Arabidopsis thaliana OX=3702 GN=ATL3 PE=2 SV=1	O	Posttranslational modification, protein turnover, chaperones	PREDICTED: RING-H2 finger protein ATL3-like [Musa acuminata subsp. malaccensis]	--
Ma00_g02930	Ma00_g02930	4.84758	280	3.07895	233	4.58572	349	1.08929	90	0.714277	51	1.09158	66	2.02348e-05	-2.02212	down	--	--	Cellular Component: mitochondrion (GO:0005739);;	--	--	--	--	No apical meristem (NAM) protein	SUPPRESSOR OF GAMMA RESPONSE 1 OS=Arabidopsis thaliana OX=3702 GN=SOG1 PE=1 SV=1	S	Function unknown	PREDICTED: NAC domain-containing protein 8-like [Musa acuminata subsp. malaccensis]	cellular component: cell (GO:0005623);; cellular component: organelle (GO:0043226);; cellular component: cell part (GO:0044464)
Ma08_g03470	Ma08_g03470	13.9317	638	6.86992	413	5.57183	337	42.8612	2797	38.4819	2173	38.9292	1857	2.52892e-19	2.27896	up	--	--	Molecular Function: DNA binding (GO:0003677);; Molecular Function: transcription factor activity, sequence-specific DNA binding (GO:0003700);; Cellular Component: nucleus (GO:0005634);; Biological Process: regulation of transcription, DNA-templated (GO:0006355);;	K09286|5.52972e-83|mus:103993939|K09286 EREBP-like factor | (RefSeq) ethylene-responsive transcription factor 4-like	--	--	--	AP2 domain	Ethylene-responsive transcription factor 4 OS=Nicotiana sylvestris OX=4096 GN=ERF4 PE=2 SV=1	K	Transcription	PREDICTED: ethylene-responsive transcription factor 4-like [Musa acuminata subsp. malaccensis]	molecular function: binding (GO:0005488);; biological process: biological regulation (GO:0065007);; molecular function: nucleic acid binding transcription factor activity (GO:0001071);; cellular component: cell (GO:0005623);; cellular component: organelle (GO:0043226);; cellular component: cell part (GO:0044464)
Ma09_g08620	Ma09_g08620	10.47	329	7.08811	292	7.90845	328	110.787	4963	116.323	4508	98.2549	3217	6.61939e-52	3.75754	up	--	--	Molecular Function: signal transducer activity (GO:0004871);; Biological Process: defense response (GO:0006952);; Cellular Component: plasmodesma (GO:0009506);; Cellular Component: integral component of membrane (GO:0016021);; Cellular Component: anchored component of plasma membrane (GO:0046658);;	--	--	--	--	Late embryogenesis abundant protein	NDR1/HIN1-like protein 1 OS=Arabidopsis thaliana OX=3702 GN=NHL1 PE=2 SV=1	S	Function unknown	PREDICTED: NDR1/HIN1-like protein 12 [Musa acuminata subsp. malaccensis]	molecular function: signal transducer activity (GO:0004871);; biological process: response to stimulus (GO:0050896);; cellular component: cell junction (GO:0030054);; cellular component: membrane (GO:0016020);; cellular component: membrane part (GO:0044425);; cellular component: cell (GO:0005623);; cellular component: cell part (GO:0044464)
Ma09_g00220	Ma09_g00220	0.457305	29	0.464578	39	0.458534	39	3.57793	324	3.24337	254	3.40327	225	2.34055e-09	2.95114	up	--	--	--	K10664|0|mus:103996558|K10664 E3 ubiquitin-protein ligase ATL6/9/15/31/42/55 [EC:2.3.2.27] | (RefSeq) E3 ubiquitin-protein ligase ATL42-like	--	[O]	Posttranslational modification, protein turnover, chaperones	Ring finger domain;; RING-like zinc finger;; Zinc finger, C3HC4 type (RING finger);; RING-H2 zinc finger domain;; Zinc finger, C3HC4 type (RING finger);; Anaphase-promoting complex subunit 11 RING-H2 finger	E3 ubiquitin-protein ligase ATL42 OS=Arabidopsis thaliana OX=3702 GN=ATL42 PE=1 SV=2	O	Posttranslational modification, protein turnover, chaperones	PREDICTED: E3 ubiquitin-protein ligase ATL42-like [Musa acuminata subsp. malaccensis]	--
Ma06_g28880	Ma06_g28880	4.6418	382	3.79356	401	4.10464	431	11.3704	1270	9.93293	947	12.6963	1061	1.46042e-06	1.47996	up	[H]	Coenzyme transport and metabolism	Molecular Function: uroporphyrin-III C-methyltransferase activity (GO:0004851);; Cellular Component: chloroplast (GO:0009507);; Biological Process: siroheme biosynthetic process (GO:0019354);; Biological Process: methylation (GO:0032259);; Biological Process: oxidation-reduction process (GO:0055114);;	--	--	[H]	Coenzyme transport and metabolism	Tetrapyrrole (Corrin/Porphyrin) Methylases	Uroporphyrinogen-III C-methyltransferase OS=Cyanidium caldarium OX=2771 GN=cobA PE=3 SV=1	H	Coenzyme transport and metabolism	PREDICTED: uncharacterized protein LOC103989206 [Musa acuminata subsp. malaccensis]	biological process: metabolic process (GO:0008152);; molecular function: catalytic activity (GO:0003824);; cellular component: cell (GO:0005623);; cellular component: organelle (GO:0043226);; cellular component: cell part (GO:0044464);; biological process: cellular process (GO:0009987);; biological process: single-organism process (GO:0044699)
Ma06_g10450	Ma06_g10450	3.43834	350	5.01943	671	5.16294	694	10.9183	1585	12.2562	1540	11.7377	1246	9.56581e-07	1.42483	up	[G]	Carbohydrate transport and metabolism	Cellular Component: chloroplast (GO:0009507);; Biological Process: response to abscisic acid (GO:0009737);; Molecular Function: galactinol-sucrose galactosyltransferase activity (GO:0047274);;	K06617|0|mus:103987336|K06617 raffinose synthase [EC:2.4.1.82] | (RefSeq) galactinol--sucrose galactosyltransferase	Galactose metabolism (ko00052)	--	--	Raffinose synthase or seed imbibition protein Sip1	Galactinol--sucrose galactosyltransferase OS=Oryza sativa subsp. japonica OX=39947 GN=RFS PE=1 SV=1	S	Function unknown	PREDICTED: galactinol--sucrose galactosyltransferase [Musa acuminata subsp. malaccensis]	cellular component: cell (GO:0005623);; cellular component: organelle (GO:0043226);; cellular component: cell part (GO:0044464);; biological process: response to stimulus (GO:0050896);; molecular function: catalytic activity (GO:0003824)
Ma08_g08520	Ma08_g08520	9.0723	665	5.73697	552	5.41311	524	12.5504	1312	14.8293	1341	15.7822	1206	5.06474e-05	1.18058	up	[M]	Cell wall/membrane/envelope biogenesis	Cellular Component: endosome (GO:0005768);; Cellular Component: trans-Golgi network (GO:0005802);; Biological Process: carbohydrate metabolic process (GO:0005975);; Cellular Component: integral component of membrane (GO:0016021);; Molecular Function: racemase and epimerase activity, acting on carbohydrates and derivatives (GO:0016857);; Molecular Function: coenzyme binding (GO:0050662);;	K08679|0|mus:103993486|K08679 UDP-glucuronate 4-epimerase [EC:5.1.3.6] | (RefSeq) UDP-glucuronate 4-epimerase 6-like	Starch and sucrose metabolism (ko00500);; Amino sugar and nucleotide sugar metabolism (ko00520)	[M]	Cell wall/membrane/envelope biogenesis	NAD dependent epimerase/dehydratase family;; GDP-mannose 4,6 dehydratase;; RmlD substrate binding domain;; 3-beta hydroxysteroid dehydrogenase/isomerase family;; Polysaccharide biosynthesis protein	UDP-glucuronate 4-epimerase 6 OS=Arabidopsis thaliana OX=3702 GN=GAE6 PE=1 SV=1	M	Cell wall/membrane/envelope biogenesis	PREDICTED: UDP-glucuronate 4-epimerase 6-like [Musa acuminata subsp. malaccensis]	cellular component: cell (GO:0005623);; cellular component: organelle (GO:0043226);; cellular component: cell part (GO:0044464);; cellular component: organelle part (GO:0044422);; biological process: metabolic process (GO:0008152);; cellular component: membrane (GO:0016020);; cellular component: membrane part (GO:0044425);; molecular function: catalytic activity (GO:0003824);; molecular function:…
Ma04_g04350	Ma04_g04350	14.5095	795	7.23842	500	6.90245	479	26.7796	2033	28.6416	1896	29.1784	1623	2.67476e-10	1.64714	up	[C]	Energy production and conversion	--	--	--	--	--	4Fe-4S single cluster domain of Ferredoxin I;; Metallo-beta-lactamase superfamily	--	S	Function unknown	PREDICTED: uncharacterized protein LOC103980583 [Musa acuminata subsp. malaccensis]	--
Ma07_g11290	Ma07_g11290	3.11399	186	2.96837	232	3.48695	274	6.41925	546	8.46085	622	6.15433	382	0.00208255	1.21132	up	--	--	--	--	--	--	--	--	--	S	Function unknown	PREDICTED: uncharacterized protein LOC103991408 [Musa acuminata subsp. malaccensis]	--
Ma01_g01960	Ma01_g01960	4.6136	152	2.83732	153	3.5285	152	17.6482	1444	12.383	806	12.2131	661	7.35381e-10	2.65929	up	--	--	--	--	--	--	--	--	--	--	--	PREDICTED: uncharacterized protein LOC103999945 isoform X2 [Musa acuminata subsp. malaccensis]	--
Ma01_g20460	Ma01_g20460	0.252826	20	0.040641	5	0.193163	20	8.96379	966	13.8868	1295	15.4743	1219	2.13096e-23	6.32314	up	--	--	Molecular Function: transferase activity, transferring acyl groups other than amino-acyl groups (GO:0016747);;	--	--	--	--	Transferase family	BAHD acyltransferase DCR OS=Arabidopsis thaliana OX=3702 GN=DCR PE=2 SV=1	S	Function unknown	PREDICTED: uncharacterized acetyltransferase At3g50280-like [Musa acuminata subsp. malaccensis]	molecular function: catalytic activity (GO:0003824)
Ma06_g28780	Ma06_g28780	1.43507	111	1.87227	189	1.27714	130	16.2398	1783	16.1731	1536	16.7997	1348	8.94981e-31	3.48965	up	[G]	Carbohydrate transport and metabolism	Biological Process: metabolic process (GO:0008152);; Molecular Function: transferase activity, transferring hexosyl groups (GO:0016758);;	--	--	[GC]	Carbohydrate transport and metabolism;; Energy production and conversion	UDP-glucoronosyl and UDP-glucosyl transferase	Scopoletin glucosyltransferase OS=Nicotiana tabacum OX=4097 GN=TOGT1 PE=1 SV=1	J	Translation, ribosomal structure and biogenesis	PREDICTED: scopoletin glucosyltransferase-like [Musa acuminata subsp. malaccensis]	biological process: metabolic process (GO:0008152);; molecular function: catalytic activity (GO:0003824)
Ma10_g25340	Ma10_g25340	11.2102	304	17.9203	623	20.6793	730	42.7806	1642	70.2511	2325	67.3879	1889	1.24885e-05	1.93341	up	--	--	--	--	--	--	--	--	--	--	--	PREDICTED: uncharacterized protein LOC103986848 [Musa acuminata subsp. malaccensis]	--
Ma03_g23910	Ma03_g23910	21.0053	3022	20.1271	3579	19.2	3453	38.952	7843	36.4075	6394	36.9151	5494	2.88439e-05	1.00734	up	--	--	--	--	--	--	--	WRC;; QLQ	Growth-regulating factor 4 OS=Arabidopsis thaliana OX=3702 GN=GRF4 PE=1 SV=1	K	Transcription	PREDICTED: growth-regulating factor 3 [Musa acuminata subsp. malaccensis]	--
Ma01_g14490	Ma01_g14490	6.67766	246	10.8278	523	11.1201	540	46.4705	2439	58.9534	2677	53.3772	2047	6.48826e-22	2.5373	up	[O]	Posttranslational modification, protein turnover, chaperones	--	K13993|7.52139e-142|mus:103991938|K13993 HSP20 family protein | (RefSeq) 18.1 kDa class I heat shock protein-like	Protein processing in endoplasmic reticulum (ko04141)	[O]	Posttranslational modification, protein turnover, chaperones	Hsp20/alpha crystallin family	18.1 kDa class I heat shock protein OS=Oryza sativa subsp. japonica OX=39947 GN=HSP18.1 PE=2 SV=1	O	Posttranslational modification, protein turnover, chaperones	PREDICTED: 18.1 kDa class I heat shock protein-like [Musa acuminata subsp. malaccensis]	--
Ma08_g22110	Ma08_g22110	29.58	1986	19.1347	1683	21.4417	1901	57.0745	5510	66.1282	5551	69.2024	4910	1.54572e-11	1.55908	up	--	--	Cellular Component: integral component of membrane (GO:0016021);;	K15285|0|mus:103995404|K15285 solute carrier family 35, member E3 | (RefSeq) uncharacterized membrane protein At1g06890-like	--	[GE]	Carbohydrate transport and metabolism;; Amino acid transport and metabolism	Triose-phosphate Transporter family;; EamA-like transporter family	UDP-xylose transporter 3 OS=Arabidopsis thaliana OX=3702 GN=UXT3 PE=1 SV=1	S	Function unknown	PREDICTED: uncharacterized membrane protein At1g06890-like [Musa acuminata subsp. malaccensis]	cellular component: membrane (GO:0016020);; cellular component: membrane part (GO:0044425)
Ma07_g02270	Ma07_g02270	61.8295	4105	35.6943	3080	34.5076	2965	119.311	11203	150.258	12085	148.627	10180	9.53568e-13	1.74578	up	[C]	Energy production and conversion	Molecular Function: NADPH dehydrogenase activity (GO:0003959);; Cellular Component: peroxisome (GO:0005777);; Biological Process: jasmonic acid biosynthetic process (GO:0009695);; Molecular Function: FMN binding (GO:0010181);; Molecular Function: 12-oxophytodienoate reductase activity (GO:0016629);; Biological Process: oxylipin biosynthetic process (GO:0031408);; Biological Process: oxidation-red…	K05894|0|mus:103990853|K05894 12-oxophytodienoic acid reductase [EC:1.3.1.42] | (RefSeq) 12-oxophytodienoate reductase 7	alpha-Linolenic acid metabolism (ko00592)	[CR]	Energy production and conversion;; General function prediction only	NADH:flavin oxidoreductase / NADH oxidase family	12-oxophytodienoate reductase 7 OS=Oryza sativa subsp. japonica OX=39947 GN=OPR7 PE=2 SV=1	C	Energy production and conversion	PREDICTED: 12-oxophytodienoate reductase 7 [Musa acuminata subsp. malaccensis]	biological process: metabolic process (GO:0008152);; biological process: single-organism process (GO:0044699);; molecular function: catalytic activity (GO:0003824);; cellular component: cell (GO:0005623);; cellular component: organelle (GO:0043226);; cellular component: cell part (GO:0044464);; biological process: cellular process (GO:0009987);; molecular function: binding (GO:0005488)
Ma03_g23390	Ma03_g23390	0	0	0	0	0	0	1.12152	108	0.635143	53	0.833187	59	1.84061e-17	Inf	up	--	--	--	--	--	--	--	Leucine Rich repeats (2 copies);; Leucine rich repeat	Putative disease resistance protein At3g14460 OS=Arabidopsis thaliana OX=3702 GN=At3g14460 PE=3 SV=1	S	Function unknown	PREDICTED: putative disease resistance protein At3g14460, partial [Musa acuminata subsp. malaccensis]	--
Ma02_g17540	Ma02_g17540	32.5093	1155	29.536	1378	28.508	1336	73.159	3780	58.0306	2543	54.4571	2016	3.76624e-06	1.12007	up	--	--	Cellular Component: integral component of membrane (GO:0016021);;	--	--	--	--	--	--	S	Function unknown	PREDICTED: uncharacterized protein LOC103975436 [Musa acuminata subsp. malaccensis]	cellular component: membrane (GO:0016020);; cellular component: membrane part (GO:0044425)
Ma01_g21990	Ma01_g21990	5.62004	114	5.2634	140	4.86941	130	17.5979	507	10.4135	260	9.65658	203	0.00461693	1.32357	up	--	--	--	--	--	--	--	Protein of unknown function, DUF538	--	--	--	PREDICTED: uncharacterized protein LOC103973334 [Musa acuminata subsp. malaccensis]	--
Ma04_g39340	Ma04_g39340	1.90522	364	5.23581	1266	5.90412	1404	15.041	4142	14.8247	3488	14.5751	2850	1.56e-14	1.88017	up	[T]	Signal transduction mechanisms	--	--	--	--	--	Leucine rich repeat;; Protein kinase domain;; Protein tyrosine kinase;; Leucine Rich repeats (2 copies);; Leucine Rich Repeat;; Leucine rich repeat N-terminal domain;; Leucine Rich repeat	LRR receptor-like serine/threonine-protein kinase RPK2 OS=Arabidopsis thaliana OX=3702 GN=RPK2 PE=2 SV=1	T	Signal transduction mechanisms	PREDICTED: LRR receptor-like serine/threonine-protein kinase RPK2 [Musa acuminata subsp. malaccensis]	--
Ma03_g15410	Ma03_g15410	55.2931	4662	38.6928	4283	41.7354	4643	23.7958	2864	16.5797	1729	16.1914	1425	1.7313e-06	-1.18164	down	--	--	Molecular Function: Rho guanyl-nucleotide exchange factor activity (GO:0005089);; Biological Process: positive regulation of GTPase activity (GO:0043547);;	--	--	--	--	PRONE (Plant-specific Rop nucleotide exchanger)	Rop guanine nucleotide exchange factor 1 OS=Arabidopsis thaliana OX=3702 GN=ROPGEF1 PE=1 SV=2	S	Function unknown	PREDICTED: rop guanine nucleotide exchange factor 1-like [Musa acuminata subsp. malaccensis]	biological process: biological regulation (GO:0065007);; molecular function: molecular function regulator (GO:0098772)
Ma08_g08100	Ma08_g08100	10.021	455	11.6649	694	11.4836	687	24.435	1579	29.0448	1624	25.2447	1193	4.53709e-06	1.31729	up	[Q]	Secondary metabolites biosynthesis, transport and catabolism	Biological Process: cellular aromatic compound metabolic process (GO:0006725);; Molecular Function: ferrous iron binding (GO:0008198);; Molecular Function: zinc ion binding (GO:0008270);; Molecular Function: oxidoreductase activity, acting on single donors with incorporation of molecular oxygen (GO:0016701);; Biological Process: oxidation-reduction process (GO:0055114);;	K15777|0|mus:103993524|K15777 4,5-DOPA dioxygenase extradiol [EC:1.13.11.-] | (RefSeq) extradiol ring-cleavage dioxygenase-like	--	--	--	Catalytic LigB subunit of aromatic ring-opening dioxygenase	Extradiol ring-cleavage dioxygenase OS=Arabidopsis thaliana OX=3702 GN=LIGB PE=2 SV=1	S	Function unknown	PREDICTED: extradiol ring-cleavage dioxygenase-like [Musa acuminata subsp. malaccensis]	biological process: metabolic process (GO:0008152);; biological process: cellular process (GO:0009987);; molecular function: binding (GO:0005488);; biological process: single-organism process (GO:0044699);; molecular function: catalytic activity (GO:0003824)
Ma05_g26870	Ma05_g26870	1.31531	85	1.09931	93	0.840055	73	16.8324	1548	24.4948	1932	28.1553	1881	9.13776e-18	4.48177	up	--	--	Cellular Component: integral component of membrane (GO:0016021);; Biological Process: lipid catabolic process (GO:0016042);; Molecular Function: hydrolase activity (GO:0016787);;	--	--	[IOT]	Lipid transport and metabolism;; Posttranslational modification, protein turnover, chaperones;; Signal transduction mechanisms	Lipase (class 3);; Lipase 3 N-terminal region	--	S	Function unknown	PREDICTED: uncharacterized protein LOC103985993 [Musa acuminata subsp. malaccensis]	cellular component: membrane (GO:0016020);; cellular component: membrane part (GO:0044425);; biological process: metabolic process (GO:0008152);; biological process: single-organism process (GO:0044699);; molecular function: catalytic activity (GO:0003824)
Musa_acuminata_newGene_393	--	3.37419	482	2.00689	438	2.1937	432	0.739413	177	0.483297	90	0.71725	126	2.19058e-05	-1.76415	down	--	--	--	--	--	--	--	--	--	--	--	--	--
Ma06_g10220	Ma06_g10220	2.4906	81	1.7021	78	1.7451	74	0.591629	29	0.274721	13	0.511182	19	0.00202225	-1.9211	down	--	--	Molecular Function: structural constituent of ribosome (GO:0003735);; Cellular Component: ribosome (GO:0005840);; Biological Process: translation (GO:0006412);;	K02866|6.51366e-43|mus:103987933|K02866 large subunit ribosomal protein L10e | (RefSeq) 60S ribosomal protein L10	Ribosome (ko03010)	[J]	Translation, ribosomal structure and biogenesis	Ribosomal protein L16p/L10e	60S ribosomal protein L10 (Fragment) OS=Nicotiana tabacum OX=4097 GN=RPL10 PE=2 SV=1	J	Translation, ribosomal structure and biogenesis	hypothetical protein CDL15_Pgr024581 [Punica granatum]	molecular function: structural molecule activity (GO:0005198);; cellular component: cell (GO:0005623);; cellular component: macromolecular complex (GO:0032991);; cellular component: organelle (GO:0043226);; cellular component: cell part (GO:0044464);; biological process: metabolic process (GO:0008152);; biological process: cellular process (GO:0009987)
Ma09_g14430	Ma09_g14430	2.3933	105	2.15383	124	2.39039	138	0.572515	36	0.628852	34	0.864076	40	0.00340956	-1.65769	down	--	--	--	--	--	--	--	Helix-loop-helix DNA-binding domain	Transcription factor bHLH96 OS=Arabidopsis thaliana OX=3702 GN=BHLH96 PE=1 SV=1	--	--	PREDICTED: transcription factor bHLH94-like isoform X1 [Musa acuminata subsp. malaccensis]	--
Ma02_g07680	Ma02_g07680	10.6831	502	9.38271	578	9.18919	569	18.4201	1233	19.2369	1114	18.0912	885	0.00119377	1.00678	up	[L]	Replication, recombination and repair	--	--	--	--	--	--	--	S	Function unknown	PREDICTED: uncharacterized protein LOC103972980 [Musa acuminata subsp. malaccensis]	--
Ma03_g06960	Ma03_g06960	37.8051	2049	52.4081	3725	53.4209	3820	10.322	798	9.03349	604	8.92998	505	2.83158e-11	-2.27709	down	--	--	--	K09419|0|mus:103977540|K09419 heat shock transcription factor, other eukaryote | (RefSeq) heat stress transcription factor B-4c-like	--	[K]	Transcription	HSF-type DNA-binding	Heat stress transcription factor B-4c OS=Oryza sativa subsp. japonica OX=39947 GN=HSFB4C PE=2 SV=1	K	Transcription	PREDICTED: heat stress transcription factor B-4c-like [Musa acuminata subsp. malaccensis]	--
Ma09_g05360	Ma09_g05360	13.9303	855	1.23532	100	5.53325	448	26.1214	2285	15.4364	1169	18.4949	1183	0.0037129	1.64848	up	--	--	--	--	--	--	--	Transcriptional repressor, ovate	Transcription repressor OFP8 OS=Arabidopsis thaliana OX=3702 GN=OFP8 PE=1 SV=1	S	Function unknown	PREDICTED: uncharacterized protein LOC103997019 [Musa acuminata subsp. malaccensis]	--
Ma08_g13590	Ma08_g13590	17.284	1352	20.2002	2072	21.7025	2240	8.70937	972	6.55276	633	9.82363	801	9.19585e-06	-1.16571	down	[K]	Transcription	--	K14319|0|mus:103994469|K14319 Ran GTPase-activating protein 1 | (RefSeq) RAN GTPase-activating protein 2-like	RNA transport (ko03013)	[AYT]	RNA processing and modification;; Nuclear structure;; Signal transduction mechanisms	WPP domain;; Leucine Rich repeat;; Leucine Rich repeats (2 copies);; Leucine rich repeat;; Leucine Rich Repeat	RAN GTPase-activating protein 1 OS=Arabidopsis thaliana OX=3702 GN=RANGAP1 PE=1 SV=1	U	Intracellular trafficking, secretion, and vesicular transport	PREDICTED: RAN GTPase-activating protein 2-like [Musa acuminata subsp. malaccensis]	--
Ma02_g23400	Ma02_g23400	3.94199	188	5.61459	379	4.86146	313	1.05197	72	1.20602	71	1.46319	73	2.55562e-05	-1.93616	down	--	--	--	--	--	--	--	--	--	S	Function unknown	PREDICTED: uncharacterized protein LOC103976832 [Musa acuminata subsp. malaccensis]	--
Ma07_g21450	Ma07_g21450	158.478	3705	129.677	3958	141.205	4368	344.169	11893	422.183	12374	408.97	10136	5.5896e-10	1.56595	up	--	--	Cellular Component: plasma membrane (GO:0005886);; Biological Process: response to salt stress (GO:0009651);; Biological Process: response to abscisic acid (GO:0009737);; Biological Process: regulation of reactive oxygen species metabolic process (GO:2000377);;	--	--	--	--	Gibberellin regulated protein	Gibberellin-regulated protein 14 OS=Arabidopsis thaliana OX=3702 GN=GASA14 PE=1 SV=1	S	Function unknown	PREDICTED: snakin-2 [Musa acuminata subsp. malaccensis]	cellular component: cell (GO:0005623);; cellular component: membrane (GO:0016020);; cellular component: cell part (GO:0044464);; biological process: response to stimulus (GO:0050896);; biological process: biological regulation (GO:0065007)
Ma09_g00580	Ma09_g00580	0.520854	24	0.320082	19	0.163486	10	21.0443	1341	23.0496	1271	23.0005	1071	8.27806e-59	6.11297	up	--	--	--	--	--	--	--	Lateral organ boundaries (LOB) domain	LOB domain-containing protein 41 OS=Arabidopsis thaliana OX=3702 GN=LBD41 PE=2 SV=1	S	Function unknown	PREDICTED: LOB domain-containing protein 40-like [Musa acuminata subsp. malaccensis]	--
Musa_acuminata_newGene_4437	--	1.90087	60	1.48116	61	1.46281	61	0.61063	28	0.078743	4	0	0	7.78406e-05	-2.6813	down	--	--	--	--	--	--	--	--	--	--	--	--	--
Ma04_g35140	Ma04_g35140	2.57116	214	1.91733	210	2.50861	276	5.90264	701	4.26411	438	5.18436	450	0.00161317	1.21129	up	--	--	Cellular Component: plastid (GO:0009536);;	--	--	--	--	Protein of unknown function (DUF1336)	--	S	Function unknown	PREDICTED: uncharacterized protein LOC103982479 [Musa acuminata subsp. malaccensis]	cellular component: cell (GO:0005623);; cellular component: organelle (GO:0043226);; cellular component: cell part (GO:0044464)
Ma01_g19650	Ma01_g19650	0	0	0	0	0	0	3.36455	507	2.53352	333	2.44226	271	5.53951e-39	Inf	up	[G]	Carbohydrate transport and metabolism	Molecular Function: beta-galactosidase activity (GO:0004565);; Cellular Component: cell wall (GO:0005618);; Cellular Component: vacuole (GO:0005773);; Biological Process: metabolic process (GO:0008152);;	--	--	[G]	Carbohydrate transport and metabolism	Glycosyl hydrolases family 35;; Galactose binding lectin domain;; Beta-galactosidase jelly roll domain;; Beta-galactosidase	Beta-galactosidase 11 OS=Oryza sativa subsp. japonica OX=39947 GN=Os08g0549200 PE=2 SV=1	G	Carbohydrate transport and metabolism	PREDICTED: beta-galactosidase 11-like [Musa acuminata subsp. malaccensis]	molecular function: catalytic activity (GO:0003824);; cellular component: cell (GO:0005623);; cellular component: cell part (GO:0044464);; cellular component: organelle (GO:0043226);; biological process: metabolic process (GO:0008152)
Ma03_g14620	Ma03_g14620	8.62473	846	7.15046	810	8.24833	1056	5.14051	649	3.41211	380	3.38906	299	0.00290217	-1.0313	down	--	--	Biological Process: transcription, DNA-templated (GO:0006351);;	--	--	[K]	Transcription	Transcription factor S-II (TFIIS), central domain;; BAH domain	Chromatin remodeling protein EBS OS=Arabidopsis thaliana OX=3702 GN=EBS PE=1 SV=1	S	Function unknown	PREDICTED: uncharacterized protein LOC103978279 [Musa acuminata subsp. malaccensis]	biological process: metabolic process (GO:0008152);; biological process: cellular process (GO:0009987)
Ma02_g00290	Ma02_g00290	1.38977	67	0.928168	59	1.65483	105	0	0	0.080305	5	0.035695	2	4.39437e-12	-4.9111	down	--	--	Molecular Function: DNA binding (GO:0003677);;	K09422|0|mus:103973846|K09422 myb proto-oncogene protein, plant | (RefSeq) myb-related protein P-like	--	[K]	Transcription	Myb-like DNA-binding domain;; Myb-like DNA-binding domain	Myb-related protein P OS=Zea mays OX=4577 GN=P PE=2 SV=1	K	Transcription	PREDICTED: myb-related protein P-like [Musa acuminata subsp. malaccensis]	molecular function: binding (GO:0005488)
Ma04_g19080	Ma04_g19080	3.31062	386	3.46793	530	3.61695	556	0.736794	123	0.935249	135	1.13816	139	4.03925e-06	-1.8034	down	[T]	Signal transduction mechanisms	Molecular Function: protein kinase activity (GO:0004672);; Molecular Function: ATP binding (GO:0005524);; Biological Process: protein phosphorylation (GO:0006468);;	K08867|0|mus:103982015|K08867 WNK lysine deficient protein kinase [EC:2.7.11.1] | (RefSeq) probable serine/threonine-protein kinase WNK4 isoform X1	--	[R]	General function prediction only	Protein kinase domain;; Protein tyrosine kinase	Probable serine/threonine-protein kinase WNK5 OS=Arabidopsis thaliana OX=3702 GN=WNK5 PE=1 SV=2	T	Signal transduction mechanisms	PREDICTED: probable serine/threonine-protein kinase WNK4 isoform X2 [Musa acuminata subsp. malaccensis]	biological process: metabolic process (GO:0008152);; biological process: cellular process (GO:0009987);; molecular function: catalytic activity (GO:0003824);; molecular function: binding (GO:0005488)
Ma04_g33650	Ma04_g33650	0.40557	21	0.44378	30	0.391758	27	1.63527	119	1.11816	71	0.819979	44	0.00822618	1.57659	up	--	--	Biological Process: single-organism cellular process (GO:0044763);;	--	--	--	--	COBRA-like protein	COBRA-like protein 7 OS=Oryza sativa subsp. japonica OX=39947 GN=BC1LP1 PE=3 SV=2	S	Function unknown	PREDICTED: COBRA-like protein 7 isoform X1 [Musa acuminata subsp. malaccensis]	biological process: cellular process (GO:0009987);; biological process: single-organism process (GO:0044699)
Ma03_g20850	Ma03_g20850	15.2935	825	14.5074	927	13.5306	900	5.47034	473	6.50519	413	6.31773	340	0.00122609	-1.07933	down	--	--	--	--	--	--	--	Helix-loop-helix DNA-binding domain	Transcription factor BHLH062 OS=Oryza sativa subsp. japonica OX=39947 GN=BHLH062 PE=1 SV=1	K	Transcription	PREDICTED: transcription factor bHLH47 [Musa acuminata subsp. malaccensis]	--
Ma04_g23530	Ma04_g23530	9.20232	650	7.02791	665	6.51352	617	3.00646	304	1.96458	174	1.86385	140	1.10226e-05	-1.65757	down	[T]	Signal transduction mechanisms	Cellular Component: integral component of membrane (GO:0016021);; Molecular Function: hydrolase activity (GO:0016787);;	--	--	[R]	General function prediction only	alpha/beta hydrolase fold;; Alpha/beta hydrolase family;; Serine aminopeptidase, S33	Probable lysophospholipase BODYGUARD 3 OS=Arabidopsis thaliana OX=3702 GN=BDG3 PE=2 SV=1	S	Function unknown	PREDICTED: probable lysophospholipase BODYGUARD 2 [Musa acuminata subsp. malaccensis]	cellular component: membrane (GO:0016020);; cellular component: membrane part (GO:0044425);; molecular function: catalytic activity (GO:0003824)
Ma10_g02600	Ma10_g02600	6.35681	198	2.79362	114	3.23264	133	0	0	0	0	0	0	4.43437e-12	#NAME?	down	--	--	Cellular Component: anchored component of plasma membrane (GO:0046658);; Biological Process: cellular response to stimulus (GO:0051716);;	--	--	--	--	DREPP plasma membrane polypeptide	Plasma membrane-associated cation-binding protein 1 OS=Arabidopsis thaliana OX=3702 GN=PCAP1 PE=1 SV=1	--	--	PREDICTED: plasma membrane-associated cation-binding protein 1 [Musa acuminata subsp. malaccensis]	cellular component: cell (GO:0005623);; cellular component: membrane (GO:0016020);; cellular component: membrane part (GO:0044425);; cellular component: cell part (GO:0044464);; biological process: cellular process (GO:0009987);; biological process: response to stimulus (GO:0050896)
Ma05_g00120	Ma05_g00120	62.2326	6602	49.9109	6960	55.55	7807	149.842	22616	149.182	19455	145.398	16010	3.48665e-07	1.47752	up	[T]	Signal transduction mechanisms	Molecular Function: phosphorelay sensor kinase activity (GO:0000155);; Biological Process: phosphorelay signal transduction system (GO:0000160);; Cellular Component: intracellular (GO:0005622);; Cellular Component: integral component of membrane (GO:0016021);; Biological Process: signal transduction by protein phosphorylation (GO:0023014);;	K14509|0|mus:103983723|K14509 ethylene receptor [EC:2.7.13.-] | (RefSeq) probable ethylene response sensor 1	Plant hormone signal transduction (ko04075)	[T]	Signal transduction mechanisms	Histidine kinase-, DNA gyrase B-, and HSP90-like ATPase;; GAF domain;; His Kinase A (phospho-acceptor) domain	Probable ethylene response sensor 1 OS=Oryza sativa subsp. japonica OX=39947 GN=ERS1 PE=2 SV=1	T	Signal transduction mechanisms	PREDICTED: probable ethylene response sensor 1 [Musa acuminata subsp. malaccensis]	biological process: metabolic process (GO:0008152);; biological process: cellular process (GO:0009987);; biological process: signaling (GO:0023052);; biological process: single-organism process (GO:0044699);; biological process: response to stimulus (GO:0050896);; biological process: biological regulation (GO:0065007);; molecular function: catalytic activity (GO:0003824);; molecular function: sig…
Ma03_g23740	Ma03_g23740	5.58843	345	6.44812	522	5.48811	446	21.4056	1880	28.5088	2166	27.3639	1718	5.21918e-16	2.20018	up	[Q]	Secondary metabolites biosynthesis, transport and catabolism	--	--	--	--	--	Alcohol acetyltransferase	--	S	Function unknown	PREDICTED: uncharacterized protein LOC103979089 [Musa acuminata subsp. malaccensis]	--
Ma07_g11130	Ma07_g11130	2.64802	247	2.52871	352	2.59177	201	1.00866	85	0.522117	70	0.461505	50	6.75399e-05	-1.95243	down	--	--	--	--	--	[Z]	Cytoskeleton	CTLH/CRA C-terminal to LisH motif domain;; LisH	Protein GID8 homolog OS=Arabidopsis thaliana OX=3702 GN=GID8 PE=1 SV=1	S	Function unknown	PREDICTED: glucose-induced degradation protein 8 homolog [Musa acuminata subsp. malaccensis]	--
Ma09_g06770	Ma09_g06770	15.162	662	12.2677	723	12.4609	754	4.0096	266	2.1567	132	2.30007	114	1.48648e-08	-2.07371	down	[M]	Cell wall/membrane/envelope biogenesis	Molecular Function: 3-beta-hydroxy-delta5-steroid dehydrogenase activity (GO:0003854);; Biological Process: steroid biosynthetic process (GO:0006694);; Biological Process: oxidation-reduction process (GO:0055114);;	--	--	[V]	Defense mechanisms	3-beta hydroxysteroid dehydrogenase/isomerase family;; NAD dependent epimerase/dehydratase family;; NAD(P)H-binding	Cinnamoyl-CoA reductase-like SNL6 OS=Oryza sativa subsp. japonica OX=39947 GN=SNL6 PE=3 SV=1	M	Cell wall/membrane/envelope biogenesis	PREDICTED: cinnamoyl-CoA reductase-like SNL6 [Musa acuminata subsp. malaccensis]	biological process: metabolic process (GO:0008152);; biological process: single-organism process (GO:0044699);; molecular function: catalytic activity (GO:0003824)
Ma10_g18730	Ma10_g18730	0.637821	16	0.31272	11	0.643458	21	7.10642	250	3.59944	110	4.96691	128	3.47295e-08	3.34791	up	--	--	Biological Process: cellular protein metabolic process (GO:0044267);;	--	--	[O]	Posttranslational modification, protein turnover, chaperones	Ring finger domain;; RING-H2 zinc finger domain;; Zinc finger, C3HC4 type (RING finger);; Zinc finger, C3HC4 type (RING finger);; RING-type zinc-finger;; Anaphase-promoting complex subunit 11 RING-H2 finger	E3 ubiquitin-protein ligase MPSR1 OS=Arabidopsis thaliana OX=3702 GN=MPSR1 PE=1 SV=1	O	Posttranslational modification, protein turnover, chaperones	PREDICTED: E3 ubiquitin-protein ligase RNF181-like [Musa acuminata subsp. malaccensis]	biological process: metabolic process (GO:0008152);; biological process: cellular process (GO:0009987)
Musa_acuminata_newGene_4543	--	0.053349	5	0.220608	26	0	0	2.81682	356	3.39518	257	1.44176	117	1.65292e-09	4.54976	up	--	--	Cellular Component: chloroplast thylakoid membrane (GO:0009535);; Cellular Component: integral component of membrane (GO:0016021);; Biological Process: photosystem I assembly (GO:0048564);;	--	--	--	--	--	Tetratricopeptide repeat domain-containing protein PYG7, chloroplastic OS=Zea mays OX=4577 GN=PYG7 PE=2 SV=1	S	Function unknown	hypothetical protein CISIN_1g021175mg [Citrus sinensis]	cellular component: cell (GO:0005623);; cellular component: membrane (GO:0016020);; cellular component: organelle (GO:0043226);; cellular component: organelle part (GO:0044422);; cellular component: cell part (GO:0044464);; cellular component: membrane part (GO:0044425);; biological process: cellular process (GO:0009987);; biological process: cellular component organization or biogenesis (GO:0071…
Musa_acuminata_newGene_1791	--	1.29129	44	2.90763	128	3.32024	147	0.639482	31	0.225092	10	0.433008	16	0.00269925	-2.42874	down	--	--	--	--	--	--	--	--	CLAVATA3/ESR (CLE)-related protein 25 OS=Arabidopsis thaliana OX=3702 GN=CLE25 PE=2 SV=1	--	--	PREDICTED: uncharacterized protein LOC105046439 [Elaeis guineensis]	--
Ma07_g16830	Ma07_g16830	7.3741	653	3.97794	626	4.6987	732	26.112	4052	12.516	1843	11.6829	1433	0.00433414	1.83544	up	[M]	Cell wall/membrane/envelope biogenesis	Molecular Function: protein kinase activity (GO:0004672);; Molecular Function: ATP binding (GO:0005524);; Biological Process: protein phosphorylation (GO:0006468);;	--	--	[T]	Signal transduction mechanisms	Protein kinase domain;; Protein tyrosine kinase	Serine/threonine-protein kinase PCRK1 OS=Arabidopsis thaliana OX=3702 GN=PCRK1 PE=1 SV=1	T	Signal transduction mechanisms	PREDICTED: probable receptor-like protein kinase At5g47070 isoform X1 [Musa acuminata subsp. malaccensis]	biological process: metabolic process (GO:0008152);; biological process: cellular process (GO:0009987);; molecular function: catalytic activity (GO:0003824);; molecular function: binding (GO:0005488)
Ma08_g26550	Ma08_g26550	15.8047	1096	11.7745	1064	13.9587	1247	28.7508	2944	28.5264	2527	27.9489	2043	2.74711e-06	1.17105	up	[V]	Defense mechanisms	Cellular Component: plastid (GO:0009536);; Molecular Function: hydrolase activity (GO:0016787);;	--	--	[T]	Signal transduction mechanisms	NUDIX domain	Nudix hydrolase 10 OS=Arabidopsis thaliana OX=3702 GN=NUDT10 PE=1 SV=1	S	Function unknown	PREDICTED: nudix hydrolase 2 isoform X3 [Musa acuminata subsp. malaccensis]	cellular component: cell (GO:0005623);; cellular component: organelle (GO:0043226);; cellular component: cell part (GO:0044464);; molecular function: catalytic activity (GO:0003824)
Ma02_g15610	Ma02_g15610	21.5388	1310	9.21497	735	12.1638	977	121.113	10504	150.534	11295	145.689	9235	4.03313e-44	3.3766	up	--	--	--	--	--	--	--	Remorin, C-terminal region	Remorin 4.1 OS=Oryza sativa subsp. japonica OX=39947 GN=REM4.1 PE=1 SV=1	S	Function unknown	PREDICTED: uncharacterized protein LOC103975605 [Musa acuminata subsp. malaccensis]	--
Ma06_g05960	Ma06_g05960	6.85403	255	2.45851	125	2.73222	135	13.7252	732	17.3859	800	16.805	655	1.19069e-09	2.08362	up	--	--	Molecular Function: DNA binding (GO:0003677);;	K09422|5.36435e-169|mus:103986943|K09422 myb proto-oncogene protein, plant | (RefSeq) anthocyanin regulatory C1 protein	--	[K]	Transcription	Myb-like DNA-binding domain;; Myb-like DNA-binding domain	Transcription factor TT2 OS=Arabidopsis thaliana OX=3702 GN=TT2 PE=1 SV=1	K	Transcription	PREDICTED: anthocyanin regulatory C1 protein [Musa acuminata subsp. malaccensis]	molecular function: binding (GO:0005488)
Ma05_g11010	Ma05_g11010	0.611258	23	0.289293	21	0.386823	29	2.45284	190	1.73123	118	1.81076	101	8.36293e-06	2.49657	up	--	--	Cellular Component: integral component of membrane (GO:0016021);;	--	--	--	--	Thaumatin family	Thaumatin-like protein 1 OS=Arabidopsis thaliana OX=3702 GN=TLP1 PE=2 SV=1	S	Function unknown	PREDICTED: thaumatin-like protein 1b isoform X2 [Musa acuminata subsp. malaccensis]	cellular component: membrane (GO:0016020);; cellular component: membrane part (GO:0044425)
Ma04_g00490	Ma04_g00490	7.04568	1107	5.17977	1060	9.19303	1932	2.3291	519	2.33602	453	2.58266	421	0.00021266	-1.49247	down	[DZ]	Cell cycle control, cell division, chromosome partitioning;; Cytoskeleton	--	--	--	--	--	Regulator of chromosome condensation (RCC1) repeat;; Transcription factor regulating root and shoot growth via Pin3;; Regulator of chromosome condensation (RCC1) repeat;; FYVE zinc finger;; Transcription factor BRX N-terminal domain	PH, RCC1 and FYVE domains-containing protein 1 OS=Arabidopsis thaliana OX=3702 GN=PRAF1 PE=1 SV=1	DZ	Cell cycle control, cell division, chromosome partitioning;; Cytoskeleton	PREDICTED: uncharacterized protein LOC103980429 [Musa acuminata subsp. malaccensis]	--
Ma06_g03430	Ma06_g03430	3.05404	164	4.6586	327	5.65737	400	15.4398	1179	33.1668	2190	18.0681	1008	0.00249578	2.38521	up	--	--	--	--	--	--	--	Transferase family	Acyl transferase 7 OS=Oryza sativa subsp. japonica OX=39947 GN=AT7 PE=2 SV=1	S	Function unknown	PREDICTED: 3&apos;-N-debenzoyl-2&apos;-deoxytaxol N-benzoyltransferase-like isoform X1 [Musa acuminata subsp. malaccensis]	--
Ma05_g00910	Ma05_g00910	0.960684	49	1.76112	118	1.83405	124	5.0978	371	3.89619	246	3.98166	212	0.00111179	1.56949	up	--	--	--	--	--	--	--	Dof domain, zinc finger	Dof zinc finger protein DOF3.5 OS=Arabidopsis thaliana OX=3702 GN=DOF3.5 PE=3 SV=1	S	Function unknown	PREDICTED: dof zinc finger protein DOF5.7-like [Musa acuminata subsp. malaccensis]	--
Ma05_g26530	Ma05_g26530	0.040163	3	0.415547	29	0.221923	17	0.963012	70	1.21553	76	0.939108	50	0.000937093	2.10321	up	--	--	--	--	--	--	--	Protein of unknown function (DUF1644)	--	S	Function unknown	PREDICTED: uncharacterized protein LOC103985867 [Musa acuminata subsp. malaccensis]	--
Ma03_g19980	Ma03_g19980	0.166356	9	0.035664	3	0.059321	4	2.74165	199	3.73226	234	3.07478	163	1.2957e-17	5.19103	up	--	--	--	--	--	--	--	AP2 domain	Ethylene-responsive transcription factor ERF110 OS=Arabidopsis thaliana OX=3702 GN=ERF110 PE=2 SV=2	K	Transcription	PREDICTED: ethylene-responsive transcription factor ABR1-like [Musa acuminata subsp. malaccensis]	--
Ma08_g08890	Ma08_g08890	0.282744	16	0.130218	10	0.367068	28	4.85086	354	3.97678	264	4.12967	234	6.6843e-15	4.02327	up	[I]	Lipid transport and metabolism	Cellular Component: cell (GO:0005623);; Molecular Function: glycerophosphodiester phosphodiesterase activity (GO:0008889);; Biological Process: cellular phosphate ion homeostasis (GO:0030643);; Biological Process: glycerophospholipid catabolic process (GO:0046475);;	--	--	[R]	General function prediction only	Glycerophosphoryl diester phosphodiesterase family	Glycerophosphodiester phosphodiesterase GDPD1, chloroplastic OS=Arabidopsis thaliana OX=3702 GN=GDPD1 PE=1 SV=1	C	Energy production and conversion	PREDICTED: glycerophosphodiester phosphodiesterase GDPD1, chloroplastic-like [Musa acuminata subsp. malaccensis]	cellular component: cell (GO:0005623);; molecular function: catalytic activity (GO:0003824);; biological process: cellular process (GO:0009987);; biological process: single-organism process (GO:0044699);; biological process: biological regulation (GO:0065007);; biological process: metabolic process (GO:0008152)
Ma10_g26710	Ma10_g26710	2.51655	133	1.00742	69	1.18354	84	4.49308	315	4.70933	286	5.01399	264	0.000439692	1.59919	up	[I]	Lipid transport and metabolism	--	K01054|0|mus:103969318|K01054 acylglycerol lipase [EC:3.1.1.23] | (RefSeq) caffeoylshikimate esterase-like isoform X1	--	[I]	Lipid transport and metabolism	Serine aminopeptidase, S33;; alpha/beta hydrolase fold;; Alpha/beta hydrolase family	Caffeoylshikimate esterase OS=Arabidopsis thaliana OX=3702 GN=CSE PE=1 SV=1	I	Lipid transport and metabolism	PREDICTED: caffeoylshikimate esterase-like isoform X1 [Musa acuminata subsp. malaccensis]	--
Ma05_g02060	Ma05_g02060	26.5037	1023	27.6955	1384	26.0141	1302	37.7435	2061	67.1487	3152	66.8683	2640	0.00999668	1.17006	up	--	--	--	K19042|1.45201e-170|mus:103983561|K19042 E3 ubiquitin-protein ligase BOI and related proteins [EC:2.3.2.27] | (RefSeq) probable BOI-related E3 ubiquitin-protein ligase 3	--	[O]	Posttranslational modification, protein turnover, chaperones	Zinc finger, C3HC4 type (RING finger)	Probable BOI-related E3 ubiquitin-protein ligase 3 OS=Arabidopsis thaliana OX=3702 GN=BRG3 PE=1 SV=1	S	Function unknown	PREDICTED: probable BOI-related E3 ubiquitin-protein ligase 3 [Musa acuminata subsp. malaccensis]	--
Musa_acuminata_newGene_3798	--	2.05726	68	1.16162	50	1.10265	48	0.150091	7	0.226129	10	0.147118	6	9.81544e-06	-2.83426	down	--	--	--	--	--	--	--	--	--	--	--	--	--
Ma09_g13380	Ma09_g13380	10.4104	1368	19.6787	3391	17.3475	3008	4.1582	780	5.48702	890	5.89918	808	0.00245927	-1.54452	down	--	--	--	--	--	[O]	Posttranslational modification, protein turnover, chaperones	Clp amino terminal domain, pathogenicity island component	Protein SMAX1-LIKE 4 OS=Arabidopsis thaliana OX=3702 GN=SMXL4 PE=1 SV=1	O	Posttranslational modification, protein turnover, chaperones	PREDICTED: protein SMAX1-LIKE 4-like [Musa acuminata subsp. malaccensis]	--
Ma09_g25100	Ma09_g25100	3.81341	248	3.68697	319	3.89005	348	1.16558	109	0.794819	74	1.06463	77	0.000135823	-1.76965	down	--	--	--	--	--	--	--	--	Transcription factor bHLH112 OS=Arabidopsis thaliana OX=3702 GN=BHLH112 PE=1 SV=1	S	Function unknown	PREDICTED: transcription factor bHLH112 isoform X1 [Musa acuminata subsp. malaccensis]	--
Ma05_g05930	Ma05_g05930	5.80849	355	4.63156	372	4.5017	363	1.19409	105	1.12484	85	1.46209	94	1.60773e-05	-1.89204	down	[G]	Carbohydrate transport and metabolism	Biological Process: flavonoid biosynthetic process (GO:0009813);; Cellular Component: intracellular membrane-bounded organelle (GO:0043231);; Biological Process: flavonoid glucuronidation (GO:0052696);; Molecular Function: quercetin 3-O-glucosyltransferase activity (GO:0080043);; Molecular Function: quercetin 7-O-glucosyltransferase activity (GO:0080044);;	--	--	[GC]	Carbohydrate transport and metabolism;; Energy production and conversion	UDP-glucoronosyl and UDP-glucosyl transferase	UDP-glycosyltransferase 73C3 OS=Arabidopsis thaliana OX=3702 GN=UGT73C3 PE=2 SV=1	S	Function unknown	PREDICTED: UDP-glycosyltransferase 73E1-like [Musa acuminata subsp. malaccensis]	biological process: metabolic process (GO:0008152);; cellular component: cell (GO:0005623);; cellular component: organelle (GO:0043226);; cellular component: cell part (GO:0044464);; biological process: cellular process (GO:0009987);; biological process: single-organism process (GO:0044699);; molecular function: catalytic activity (GO:0003824)
Ma10_g00160	Ma10_g00160	1.97683	223	1.81186	268	2.1201	315	0.587451	95	0.474462	66	0.565522	67	0.000220045	-1.77699	down	--	--	--	--	--	[R]	General function prediction only	PPR repeat;; PPR repeat family;; PPR repeat;; Pentatricopeptide repeat domain;; Pentacotripeptide-repeat region of PRORP;; Tetratricopeptide repeat;; Tetratricopeptide repeat	Pentatricopeptide repeat-containing protein At1g31430 OS=Arabidopsis thaliana OX=3702 GN=PCMP-E55 PE=2 SV=1	S	Function unknown	PREDICTED: pentatricopeptide repeat-containing protein At1g31430 [Musa acuminata subsp. malaccensis]	--
Ma03_g12410	Ma03_g12410	0.66472	35	1.32535	92	0.620531	43	3.1274	232	3.38471	217	2.9706	162	0.000245846	1.89952	up	--	--	--	--	--	--	--	Thaumatin family	Thaumatin-like protein 1 OS=Arabidopsis thaliana OX=3702 GN=TLP1 PE=2 SV=1	I	Lipid transport and metabolism	PREDICTED: thaumatin-like protein 1b [Musa acuminata subsp. malaccensis]	--
Ma06_g02860	Ma06_g02860	42.1232	7963	52.0471	12903	52.7309	13152	21.8582	5893	22.5044	5249	22.9623	4524	3.63628e-05	-1.05508	down	[L]	Replication, recombination and repair	Biological Process: resolution of meiotic recombination intermediates (GO:0000712);; Biological Process: sister chromatid segregation (GO:0000819);; Molecular Function: DNA binding (GO:0003677);; Molecular Function: DNA topoisomerase type II (ATP-hydrolyzing) activity (GO:0003918);; Molecular Function: ATP binding (GO:0005524);; Cellular Component: nucleus (GO:0005634);; Biological Process: DNA t…	K03164|0|mus:103986633|K03164 DNA topoisomerase II [EC:5.99.1.3] | (RefSeq) DNA topoisomerase 2-like	--	[B]	Chromatin structure and dynamics	DNA gyrase/topoisomerase IV, subunit A;; C-terminal associated domain of TOPRIM;; DNA gyrase B;; Histidine kinase-, DNA gyrase B-, and HSP90-like ATPase;; Toprim domain	DNA topoisomerase 2 OS=Arabidopsis thaliana OX=3702 GN=TOP2 PE=2 SV=2	L	Replication, recombination and repair	PREDICTED: DNA topoisomerase 2-like [Musa acuminata subsp. malaccensis]	biological process: reproduction (GO:0000003);; biological process: cellular process (GO:0009987);; biological process: reproductive process (GO:0022414);; biological process: single-organism process (GO:0044699);; biological process: cellular component organization or biogenesis (GO:0071840);; molecular function: binding (GO:0005488);; molecular function: catalytic activity (GO:0003824);; cellul…
Ma01_g06120	Ma01_g06120	0.666738	46	0.440152	40	0.002794	1	3.70903	365	2.36546	202	2.78138	200	3.34867e-10	3.06892	up	[G]	Carbohydrate transport and metabolism	Molecular Function: hydrolase activity, acting on glycosyl bonds (GO:0016798);;	--	--	--	--	Glycosyl hydrolase family 10;; Carbohydrate binding domain	--	G	Carbohydrate transport and metabolism	PREDICTED: uncharacterized protein LOC103989603 [Musa acuminata subsp. malaccensis]	molecular function: catalytic activity (GO:0003824)
Ma02_g05120	Ma02_g05120	33.5255	2544	24.4617	2435	23.237	2327	66.7099	7219	82.5253	7726	78.9618	6245	1.43641e-11	1.57352	up	[E]	Amino acid transport and metabolism	Molecular Function: 3-phosphoshikimate 1-carboxyvinyltransferase activity (GO:0003866);; Cellular Component: cytoplasm (GO:0005737);; Biological Process: aromatic amino acid family biosynthetic process (GO:0009073);; Biological Process: chorismate biosynthetic process (GO:0009423);;	K00800|0|mus:103970764|K00800 3-phosphoshikimate 1-carboxyvinyltransferase [EC:2.5.1.19] | (RefSeq) 3-phosphoshikimate 1-carboxyvinyltransferase 2	Phenylalanine, tyrosine and tryptophan biosynthesis (ko00400);; Biosynthesis of amino acids (ko01230)	[E]	Amino acid transport and metabolism	EPSP synthase (3-phosphoshikimate 1-carboxyvinyltransferase)	3-phosphoshikimate 1-carboxyvinyltransferase, chloroplastic OS=Petunia hybrida OX=4102 PE=1 SV=1	E	Amino acid transport and metabolism	PREDICTED: 3-phosphoshikimate 1-carboxyvinyltransferase 2 [Musa acuminata subsp. malaccensis]	molecular function: catalytic activity (GO:0003824);; cellular component: cell (GO:0005623);; cellular component: cell part (GO:0044464);; biological process: metabolic process (GO:0008152);; biological process: cellular process (GO:0009987);; biological process: single-organism process (GO:0044699)
Ma03_g22690	Ma03_g22690	1.02151	83	0.962958	102	1.31999	141	0.237018	28	0.122006	13	0.15344	13	1.62093e-05	-2.5785	down	--	--	--	K14945|8.24496e-37|mus:103993511|K14945 protein quaking | (RefSeq) KH domain-containing protein At1g09660/At1g09670-like	--	[A]	RNA processing and modification	--	KH domain-containing protein At1g09660/At1g09670 OS=Arabidopsis thaliana OX=3702 GN=At1g09660/At1g09670 PE=2 SV=1	--	--	PREDICTED: KH domain-containing protein At1g09660/At1g09670 isoform X3 [Musa acuminata subsp. malaccensis]	--
Musa_acuminata_newGene_3705	--	0.194994	15	0.022174	3	0.088974	9	3.35489	330	2.33584	199	3.336	239	4.07013e-18	4.79912	up	--	--	--	--	--	--	--	--	--	--	--	--	--
Ma10_g21100	Ma10_g21100	1.43033	86	1.36163	97	1.42889	90	0.466716	10	0.043536	4	0.121218	5	3.17357e-09	-3.84849	down	[T]	Signal transduction mechanisms	Molecular Function: signal transducer, downstream of receptor, with serine/threonine kinase activity (GO:0004702);; Molecular Function: ATP binding (GO:0005524);; Cellular Component: cytoplasm (GO:0005737);; Biological Process: signal transduction by protein phosphorylation (GO:0023014);;	K20603|0|mus:103968835|K20603 mitogen-activated protein kinase kinase 2 [EC:2.7.12.2] | (RefSeq) mitogen-activated protein kinase kinase 2 isoform X1	--	[T]	Signal transduction mechanisms	Protein kinase domain;; Protein tyrosine kinase	Mitogen-activated protein kinase kinase 2 OS=Arabidopsis thaliana OX=3702 GN=MKK2 PE=1 SV=2	T	Signal transduction mechanisms	PREDICTED: mitogen-activated protein kinase kinase 2 isoform X1 [Musa acuminata subsp. malaccensis]	biological process: metabolic process (GO:0008152);; biological process: cellular process (GO:0009987);; biological process: signaling (GO:0023052);; biological process: single-organism process (GO:0044699);; biological process: response to stimulus (GO:0050896);; biological process: biological regulation (GO:0065007);; molecular function: catalytic activity (GO:0003824);; molecular function: sig…
Ma09_g30620	Ma09_g30620	1.26299	81	0.314645	27	0.719353	61	2.66862	243	3.88105	306	4.6867	312	3.6947e-06	2.38644	up	[E]	Amino acid transport and metabolism	Molecular Function: lyase activity (GO:0016829);; Biological Process: carboxylic acid metabolic process (GO:0019752);;	K01592|0|mus:103999582|K01592 tyrosine decarboxylase [EC:4.1.1.25] | (RefSeq) aromatic-L-amino-acid decarboxylase-like	Tyrosine metabolism (ko00350);; Isoquinoline alkaloid biosynthesis (ko00950)	[E]	Amino acid transport and metabolism	Pyridoxal-dependent decarboxylase conserved domain	Aromatic-L-amino-acid decarboxylase OS=Catharanthus roseus OX=4058 GN=TDC PE=2 SV=1	E	Amino acid transport and metabolism	PREDICTED: aromatic-L-amino-acid decarboxylase-like [Musa acuminata subsp. malaccensis]	molecular function: catalytic activity (GO:0003824);; biological process: metabolic process (GO:0008152);; biological process: cellular process (GO:0009987);; biological process: single-organism process (GO:0044699)
Ma04_g14750	Ma04_g14750	21.2114	1399	17.6534	1527	16.6502	1449	40.592	3816	34.6658	2820	35.6512	2450	8.31907e-06	1.0754	up	[HE]	Coenzyme transport and metabolism;; Amino acid transport and metabolism	Molecular Function: O-phospho-L-serine:2-oxoglutarate aminotransferase activity (GO:0004648);; Biological Process: L-serine biosynthetic process (GO:0006564);;	K00831|0|mus:103981462|K00831 phosphoserine aminotransferase [EC:2.6.1.52] | (RefSeq) phosphoserine aminotransferase 1, chloroplastic-like	Glycine, serine and threonine metabolism (ko00260);; Vitamin B6 metabolism (ko00750);; Carbon metabolism (ko01200);; Biosynthesis of amino acids (ko01230)	[HE]	Coenzyme transport and metabolism;; Amino acid transport and metabolism	Aminotransferase class-V	Phosphoserine aminotransferase 1, chloroplastic OS=Arabidopsis thaliana OX=3702 GN=PSAT1 PE=1 SV=1	E	Amino acid transport and metabolism	PREDICTED: phosphoserine aminotransferase 1, chloroplastic-like [Musa acuminata subsp. malaccensis]	molecular function: catalytic activity (GO:0003824);; biological process: metabolic process (GO:0008152);; biological process: cellular process (GO:0009987);; biological process: single-organism process (GO:0044699)
Ma08_g08160	Ma08_g08160	1.94076	154	2.96456	307	3.06857	314	0.292396	33	0.72289	71	0.429344	36	9.19985e-07	-2.3723	down	[Q]	Secondary metabolites biosynthesis, transport and catabolism	Molecular Function: oxidoreductase activity (GO:0016491);; Biological Process: oxidation-reduction process (GO:0055114);;	--	--	[H]	Coenzyme transport and metabolism	Flavin containing amine oxidoreductase;; NAD(P)-binding Rossmann-like domain;; FAD dependent oxidoreductase;; FAD binding domain;; HI0933-like protein;; GDP dissociation inhibitor	Prolycopene isomerase, chloroplastic OS=Solanum lycopersicum OX=4081 GN=CRTISO PE=1 SV=1	Q	Secondary metabolites biosynthesis, transport and catabolism	PREDICTED: prolycopene isomerase, chloroplastic [Musa acuminata subsp. malaccensis]	molecular function: catalytic activity (GO:0003824);; biological process: metabolic process (GO:0008152);; biological process: single-organism process (GO:0044699)
Ma08_g01040	Ma08_g01040	16.3593	1661	15.9086	2111	19.1383	2561	8.28503	1203	7.21104	910	7.05064	757	2.97427e-05	-1.10145	down	[L]	Replication, recombination and repair	--	K10865|0|mus:103994131|K10865 double-strand break repair protein MRE11 | (RefSeq) double-strand break repair protein MRE11 isoform X1	Homologous recombination (ko03440);; Non-homologous end-joining (ko03450)	[L]	Replication, recombination and repair	Mre11 DNA-binding presumed domain;; Calcineurin-like phosphoesterase	Double-strand break repair protein MRE11 OS=Oryza sativa subsp. japonica OX=39947 GN=MRE11 PE=1 SV=2	L	Replication, recombination and repair	PREDICTED: double-strand break repair protein MRE11 isoform X1 [Musa acuminata subsp. malaccensis]	--
Ma09_g30740	Ma09_g30740	2.96317	12	3.5219	18	5.1234	27	17.9199	99	17.8558	85	17.3145	70	0.000267351	2.22547	up	--	--	--	--	--	--	--	--	--	--	--	--	--
Ma06_g28760	Ma06_g28760	0.622326	52	0.565747	62	0.793144	87	0	0	0	0	0	0	1.63595e-16	#NAME?	down	--	--	--	--	--	[R]	General function prediction only	Zinc finger, C2H2 type	Zinc finger protein MAGPIE OS=Arabidopsis thaliana OX=3702 GN=MGP PE=1 SV=1	S	Function unknown	PREDICTED: zinc finger protein NUTCRACKER-like [Musa acuminata subsp. malaccensis]	--
Ma05_g27070	Ma05_g27070	3.4591	111	3.18087	134	3.37072	143	9.35395	428	6.20021	246	7.18442	241	0.0059817	1.258	up	--	--	--	--	--	--	--	Embryo-specific protein 3, (ATS3);; Embryo-specific protein 3, (ATS3)	Embryo-specific protein ATS3B OS=Arabidopsis thaliana OX=3702 GN=ATS3B PE=1 SV=1	S	Function unknown	PREDICTED: uncharacterized protein LOC103986042 [Musa acuminata subsp. malaccensis]	--
Ma07_g14540	Ma07_g14540	1.12735	21	0.447385	11	0.962127	24	2.68408	71	2.49881	57	2.39277	46	0.00764582	1.64997	up	--	--	Biological Process: phosphorelay signal transduction system (GO:0000160);; Cellular Component: nucleus (GO:0005634);; Cellular Component: cytoplasm (GO:0005737);; Biological Process: cytokinin-activated signaling pathway (GO:0009736);; Molecular Function: histidine phosphotransfer kinase activity (GO:0009927);; Biological Process: phosphorylation (GO:0016310);; Molecular Function: 2-alkenal reduc…	K14490|3.04106e-106|mus:103991895|K14490 histidine-containing phosphotransfer peotein | (RefSeq) histidine-containing phosphotransfer protein 1-like isoform X1	Plant hormone signal transduction (ko04075)	[T]	Signal transduction mechanisms	Hpt domain	Histidine-containing phosphotransfer protein 5 OS=Arabidopsis thaliana OX=3702 GN=AHP5 PE=1 SV=2	T	Signal transduction mechanisms	PREDICTED: histidine-containing phosphotransfer protein 1-like isoform X1 [Musa acuminata subsp. malaccensis]	biological process: cellular process (GO:0009987);; biological process: signaling (GO:0023052);; biological process: single-organism process (GO:0044699);; biological process: response to stimulus (GO:0050896);; biological process: biological regulation (GO:0065007);; cellular component: cell (GO:0005623);; cellular component: organelle (GO:0043226);; cellular component: cell part (GO:0044464);; …
Ma03_g09980	Ma03_g09980	0.757453	31	0.883443	45	0.723211	38	5.35553	344	5.13515	283	5.85049	259	4.8276e-10	3.00598	up	--	--	--	K13464|8.7433e-152|mus:103977817|K13464 jasmonate ZIM domain-containing protein | (RefSeq) protein TIFY 10a-like	Plant hormone signal transduction (ko04075)	--	--	tify domain;; Divergent CCT motif	Protein TIFY 10a OS=Oryza sativa subsp. japonica OX=39947 GN=TIFY10A PE=1 SV=1	S	Function unknown	PREDICTED: protein TIFY 10a-like [Musa acuminata subsp. malaccensis]	--
Ma03_g28510	Ma03_g28510	244.291	8431	127.054	6765	140.443	6637	28.0269	2201	47.1612	3848	42.7653	2948	0.00447786	-1.22267	down	[G]	Carbohydrate transport and metabolism	Molecular Function: polygalacturonase activity (GO:0004650);; Cellular Component: extracellular region (GO:0005576);; Biological Process: carbohydrate metabolic process (GO:0005975);; Biological Process: cell wall organization (GO:0071555);;	--	--	--	--	Pectate lyase superfamily protein	Probable polygalacturonase OS=Vitis vinifera OX=29760 GN=GSVIVT00026920001 PE=1 SV=1	M	Cell wall/membrane/envelope biogenesis	PREDICTED: probable polygalacturonase [Musa acuminata subsp. malaccensis]	molecular function: catalytic activity (GO:0003824);; cellular component: extracellular region (GO:0005576);; biological process: metabolic process (GO:0008152);; biological process: cellular process (GO:0009987);; biological process: cellular component organization or biogenesis (GO:0071840)
Ma11_g11110	Ma11_g11110	3.01586	164	3.79075	273	4.26448	291	1.43759	114	1.04084	67	1.25076	67	0.00241057	-1.51065	down	[J]	Translation, ribosomal structure and biogenesis	Molecular Function: methionyl-tRNA formyltransferase activity (GO:0004479);; Cellular Component: mitochondrion (GO:0005739);; Biological Process: translational initiation (GO:0006413);; Biological Process: conversion of methionyl-tRNA to N-formyl-methionyl-tRNA (GO:0071951);;	K00604|0|mus:103972783|K00604 methionyl-tRNA formyltransferase [EC:2.1.2.9] | (RefSeq) uncharacterized protein LOC103972783	One carbon pool by folate (ko00670);; Aminoacyl-tRNA biosynthesis (ko00970)	[J]	Translation, ribosomal structure and biogenesis	Formyl transferase;; Formyl transferase, C-terminal domain	Formyltetrahydrofolate deformylase 1, mitochondrial OS=Arabidopsis thaliana OX=3702 GN=PURU1 PE=1 SV=1	J	Translation, ribosomal structure and biogenesis	PREDICTED: uncharacterized protein LOC103972783 [Musa acuminata subsp. malaccensis]	molecular function: catalytic activity (GO:0003824);; cellular component: cell (GO:0005623);; cellular component: organelle (GO:0043226);; cellular component: cell part (GO:0044464);; biological process: metabolic process (GO:0008152);; biological process: cellular process (GO:0009987)
Ma01_g02420	Ma01_g02420	0.298756	14	0.133637	8	0.170332	10	1.55323	98	1.72843	95	1.05479	49	1.58411e-06	2.89106	up	--	--	--	--	--	[K]	Transcription	--	--	S	Function unknown	PREDICTED: uncharacterized protein LOC103979772 [Musa acuminata subsp. malaccensis]	--
Ma08_g15130	Ma08_g15130	1.00568	42	0.411763	27	0.133101	9	2.00081	122	2.07881	111	2.15218	102	0.000224263	2.07358	up	[R]	General function prediction only	Biological Process: cytokinin biosynthetic process (GO:0009691);; Molecular Function: hydrolase activity, hydrolyzing N-glycosyl compounds (GO:0016799);; Molecular Function: lyase activity (GO:0016829);;	K06966|4.15695e-148|mus:103994994|K06966 uncharacterized protein | (RefSeq) cytokinin riboside 5'-monophosphate phosphoribohydrolase LOG3-like	--	--	--	Possible lysine decarboxylase	Cytokinin riboside 5&apos;-monophosphate phosphoribohydrolase LOG3 OS=Arabidopsis thaliana OX=3702 GN=LOG3 PE=1 SV=1	S	Function unknown	PREDICTED: cytokinin riboside 5&apos;-monophosphate phosphoribohydrolase LOG3-like [Musa acuminata subsp. malaccensis]	biological process: metabolic process (GO:0008152);; biological process: cellular process (GO:0009987);; biological process: biological regulation (GO:0065007);; molecular function: catalytic activity (GO:0003824)
Ma08_g08970	Ma08_g08970	7.98157	297	6.06873	296	6.81375	335	18.068	958	18.1519	833	15.5972	605	2.8447e-05	1.39107	up	--	--	Cellular Component: membrane (GO:0016020);;	--	--	--	--	--	--	S	Function unknown	PREDICTED: uncharacterized protein LOC103993446 [Musa acuminata subsp. malaccensis]	cellular component: membrane (GO:0016020)
Ma08_g34760	Ma08_g34760	0.605528	28	0.829536	50	0.417018	26	30.6947	1989	20.089	1132	18.6105	885	1.25514e-21	5.26471	up	[G]	Carbohydrate transport and metabolism	--	K01785|0|mus:103995520|K01785 aldose 1-epimerase [EC:5.1.3.3] | (RefSeq) aldose 1-epimerase-like	Glycolysis / Gluconeogenesis (ko00010);; Galactose metabolism (ko00052)	[G]	Carbohydrate transport and metabolism	Aldose 1-epimerase	--	L	Replication, recombination and repair	PREDICTED: aldose 1-epimerase-like [Musa acuminata subsp. malaccensis]	--
Ma05_g09620	Ma05_g09620	6.35919	726	6.0659	878	5.74522	856	3.65938	552	2.56918	335	1.82857	202	0.000846822	-1.19128	down	--	--	--	--	--	[R]	General function prediction only	PPR repeat family;; PPR repeat;; PPR repeat;; Pentatricopeptide repeat domain;; Pentacotripeptide-repeat region of PRORP;; Tetratricopeptide repeat	Pentatricopeptide repeat-containing protein At5g40400 OS=Arabidopsis thaliana OX=3702 GN=At5g40400 PE=2 SV=1	S	Function unknown	PREDICTED: pentatricopeptide repeat-containing protein At5g40400 [Musa acuminata subsp. malaccensis]	--
Ma08_g09930	Ma08_g09930	5.63153	234	4.20681	204	4.59089	258	9.90027	591	10.59	541	10.9027	478	0.00113691	1.24897	up	[H]	Coenzyme transport and metabolism	Molecular Function: thiamine diphosphokinase activity (GO:0004788);; Molecular Function: ATP binding (GO:0005524);; Biological Process: thiamine metabolic process (GO:0006772);; Biological Process: thiamine diphosphate biosynthetic process (GO:0009229);; Molecular Function: kinase activity (GO:0016301);; Biological Process: phosphorylation (GO:0016310);; Molecular Function: thiamine binding (GO:0…	K00949|0|mus:103993373|K00949 thiamine pyrophosphokinase [EC:2.7.6.2] | (RefSeq) thiamine pyrophosphokinase 1-like isoform X2	Thiamine metabolism (ko00730)	[H]	Coenzyme transport and metabolism	Thiamin pyrophosphokinase, catalytic domain;; Thiamin pyrophosphokinase, vitamin B1 binding domain	Thiamine pyrophosphokinase 1 OS=Oryza sativa subsp. japonica OX=39947 GN=TPK1 PE=2 SV=1	H	Coenzyme transport and metabolism	PREDICTED: thiamine pyrophosphokinase 1-like isoform X2 [Musa acuminata subsp. malaccensis]	molecular function: catalytic activity (GO:0003824);; molecular function: binding (GO:0005488);; biological process: metabolic process (GO:0008152);; biological process: cellular process (GO:0009987);; biological process: single-organism process (GO:0044699)
Ma01_g06990	Ma01_g06990	4.72171	168	5.71765	268	4.00724	184	14.4187	904	15.9034	717	14.9453	626	4.04677e-08	1.8959	up	--	--	Cellular Component: mitochondrial respiratory chain complex III (GO:0005750);; Biological Process: mitochondrial electron transport, ubiquinol to cytochrome c (GO:0006122);;	K00417|7.71182e-52|mus:103986790|K00417 ubiquinol-cytochrome c reductase subunit 7 | (RefSeq) cytochrome b-c1 complex subunit 7-2 isoform X1	Oxidative phosphorylation (ko00190)	[C]	Energy production and conversion	Ubiquinol-cytochrome C reductase complex 14kD subunit	Cytochrome b-c1 complex subunit 7-2 OS=Arabidopsis thaliana OX=3702 GN=QCR7-2 PE=1 SV=1	C	Energy production and conversion	PREDICTED: cytochrome b-c1 complex subunit 7 isoform X2 [Musa acuminata subsp. malaccensis]	cellular component: cell (GO:0005623);; cellular component: membrane (GO:0016020);; cellular component: macromolecular complex (GO:0032991);; cellular component: organelle (GO:0043226);; cellular component: organelle part (GO:0044422);; cellular component: membrane part (GO:0044425);; cellular component: cell part (GO:0044464);; biological process: metabolic process (GO:0008152);; biological proc…
Ma05_g23340	Ma05_g23340	2.58475	117	1.35156	80	1.70575	102	7.36065	474	8.27449	461	7.55335	356	2.43793e-07	2.12644	up	--	--	Molecular Function: RNA polymerase II regulatory region sequence-specific DNA binding (GO:0000977);; Molecular Function: RNA polymerase II transcription factor binding (GO:0001085);; Molecular Function: transcriptional activator activity, RNA polymerase II transcription regulatory region sequence-specific binding (GO:0001228);; Molecular Function: chromatin binding (GO:0003682);; Cellular Compone…	--	--	[K]	Transcription	GATA zinc finger	GATA transcription factor 9 OS=Arabidopsis thaliana OX=3702 GN=GATA9 PE=2 SV=1	K	Transcription	PREDICTED: GATA transcription factor 2-like [Musa acuminata subsp. malaccensis]	molecular function: binding (GO:0005488);; biological process: biological regulation (GO:0065007);; molecular function: nucleic acid binding transcription factor activity (GO:0001071);; cellular component: cell (GO:0005623);; cellular component: organelle (GO:0043226);; cellular component: cell part (GO:0044464);; cellular component: macromolecular complex (GO:0032991);; biological process: cellu…
Ma09_g10610	Ma09_g10610	3.30793	219	3.22415	280	3.05729	267	5.63718	531	6.77728	552	6.86426	473	0.00671904	1.08115	up	--	--	--	--	--	--	--	Domain of unknown function (DUF569)	--	S	Function unknown	PREDICTED: uncharacterized protein LOC103997596 [Musa acuminata subsp. malaccensis]	--
Ma04_g00170	Ma04_g00170	3.07849	314	1.65001	221	1.65066	223	9.77855	1423	9.31936	1173	8.92658	949	1.20248e-13	2.22235	up	[L]	Replication, recombination and repair	Molecular Function: ubiquitin-protein transferase activity (GO:0004842);; Cellular Component: nucleus (GO:0005634);; Cellular Component: plastid (GO:0009536);; Biological Process: protein ubiquitination (GO:0016567);;	--	--	[S]	Function unknown	U-box domain;; Armadillo/beta-catenin-like repeat	U-box domain-containing protein 16 OS=Arabidopsis thaliana OX=3702 GN=PUB16 PE=2 SV=1	S	Function unknown	PREDICTED: U-box domain-containing protein 16-like [Musa acuminata subsp. malaccensis]	molecular function: catalytic activity (GO:0003824);; cellular component: cell (GO:0005623);; cellular component: organelle (GO:0043226);; cellular component: cell part (GO:0044464);; biological process: metabolic process (GO:0008152);; biological process: cellular process (GO:0009987)
Ma07_g27820	Ma07_g27820	1.24564	99	0.666316	72	0.505286	58	6.90351	786	7.19844	704	6.3978	546	3.42258e-17	3.14507	up	--	--	--	--	--	--	--	NPH3 family;; BTB/POZ domain	BTB/POZ domain-containing protein SR1IP1 OS=Arabidopsis thaliana OX=3702 GN=SR1IP1 PE=1 SV=2	S	Function unknown	PREDICTED: BTB/POZ domain-containing protein At5g67385 [Musa acuminata subsp. malaccensis]	--
Ma10_g06200	Ma10_g06200	30.8253	813	28.6194	986	33.6181	1166	5.61724	293	6.73083	255	4.26296	150	2.37233e-10	-2.06481	down	[J]	Translation, ribosomal structure and biogenesis	Biological Process: maturation of LSU-rRNA from tricistronic rRNA transcript (SSU-rRNA, 5.8S rRNA, LSU-rRNA) (GO:0000463);; Molecular Function: mRNA binding (GO:0003729);; Molecular Function: structural constituent of ribosome (GO:0003735);; Biological Process: translation (GO:0006412);; Cellular Component: cytosolic large ribosomal subunit (GO:0022625);;	K02918|5.65835e-75|mus:103999900|K02918 large subunit ribosomal protein L35e | (RefSeq) 60S ribosomal protein L35-like	Ribosome (ko03010)	[J]	Translation, ribosomal structure and biogenesis	Ribosomal L29 protein	60S ribosomal protein L35 OS=Euphorbia esula OX=3993 GN=RPL35 PE=2 SV=1	J	Translation, ribosomal structure and biogenesis	PREDICTED: 60S ribosomal protein L35-like [Musa acuminata subsp. malaccensis]	biological process: metabolic process (GO:0008152);; biological process: cellular process (GO:0009987);; biological process: cellular component organization or biogenesis (GO:0071840);; molecular function: binding (GO:0005488);; molecular function: structural molecule activity (GO:0005198);; cellular component: cell (GO:0005623);; cellular component: macromolecular complex (GO:0032991);; cellular…
Ma07_g06010	Ma07_g06010	27.6753	3021	18.9542	3407	23.935	3989	17.2981	2188	10.6022	1267	8.62901	983	8.19418e-07	-1.22876	down	--	--	--	--	--	[R]	General function prediction only	SET domain	[Fructose-bisphosphate aldolase]-lysine N-methyltransferase, chloroplastic OS=Arabidopsis thaliana OX=3702 GN=LSMT-L PE=1 SV=1	S	Function unknown	PREDICTED: histone-lysine N-methyltransferase setd3 isoform X1 [Musa acuminata subsp. malaccensis]	--
Ma02_g18400	Ma02_g18400	0.172085	7	0.748346	37	0.474054	24	4.66843	250	3.11243	144	3.41498	134	4.77604e-08	3.02242	up	--	--	--	--	--	--	--	Dof domain, zinc finger	Dof zinc finger protein DOF1.7 OS=Arabidopsis thaliana OX=3702 GN=DOF1.7 PE=2 SV=1	K	Transcription	PREDICTED: dof zinc finger protein DOF1.7-like [Musa acuminata subsp. malaccensis]	--
Ma01_g13550	Ma01_g13550	56.6214	3637	34.3212	2891	31.7951	2695	83.3714	7637	77.0952	6109	77.3508	5179	6.88815e-06	1.04018	up	[C]	Energy production and conversion	Molecular Function: L-lactate dehydrogenase activity (GO:0004459);; Cellular Component: cytoplasm (GO:0005737);; Biological Process: carbohydrate metabolic process (GO:0005975);; Biological Process: carboxylic acid metabolic process (GO:0019752);; Biological Process: oxidation-reduction process (GO:0055114);;	K00016|0|mus:103992844|K00016 L-lactate dehydrogenase [EC:1.1.1.27] | (RefSeq) L-lactate dehydrogenase A-like	Glycolysis / Gluconeogenesis (ko00010);; Cysteine and methionine metabolism (ko00270);; Pyruvate metabolism (ko00620);; Propanoate metabolism (ko00640)	[C]	Energy production and conversion	lactate/malate dehydrogenase, NAD binding domain;; lactate/malate dehydrogenase, alpha/beta C-terminal domain	L-lactate dehydrogenase A OS=Hordeum vulgare OX=4513 PE=1 SV=1	C	Energy production and conversion	PREDICTED: L-lactate dehydrogenase A-like [Musa acuminata subsp. malaccensis]	biological process: metabolic process (GO:0008152);; biological process: single-organism process (GO:0044699);; molecular function: catalytic activity (GO:0003824);; cellular component: cell (GO:0005623);; cellular component: cell part (GO:0044464);; biological process: cellular process (GO:0009987)
Ma05_g17410	Ma05_g17410	7.78066	1118	9.19446	1599	8.20287	1648	4.33304	819	3.48279	580	4.11196	586	0.000146364	-1.08617	down	[J]	Translation, ribosomal structure and biogenesis	Molecular Function: nucleotide binding (GO:0000166);; Molecular Function: ATP-dependent RNA helicase activity (GO:0004004);; Cellular Component: nucleus (GO:0005634);; Cellular Component: cytoplasm (GO:0005737);; Biological Process: RNA processing (GO:0006396);; Molecular Function: ion binding (GO:0043167);; Molecular Function: RNA binding (GO:0044822);;	--	--	[A]	RNA processing and modification	Helicase conserved C-terminal domain;; DEAD/DEAH box helicase;; Zinc finger C-x8-C-x5-C-x3-H type (and similar)	Zinc finger CCCH domain-containing protein 4 OS=Oryza sativa subsp. japonica OX=39947 GN=Os01g0256800 PE=2 SV=1	L	Replication, recombination and repair	PREDICTED: zinc finger CCCH domain-containing protein 4 [Musa acuminata subsp. malaccensis]	molecular function: binding (GO:0005488);; molecular function: catalytic activity (GO:0003824);; cellular component: cell (GO:0005623);; cellular component: organelle (GO:0043226);; cellular component: cell part (GO:0044464);; biological process: metabolic process (GO:0008152);; biological process: cellular process (GO:0009987)
Ma07_g05590	Ma07_g05590	19.4002	859	15.8647	921	17.9993	1052	46.8891	2961	35.4308	1935	33.0071	1523	2.69158e-06	1.19016	up	--	--	Cellular Component: plastid (GO:0009536);;	--	--	--	--	PAP_fibrillin	Chromoplast-specific carotenoid-associated protein C1, chromoplastic OS=Oncidium hybrid cultivar OX=141207 GN=CHRC1 PE=2 SV=1	S	Function unknown	PREDICTED: probable plastid-lipid-associated protein 2, chloroplastic [Musa acuminata subsp. malaccensis]	cellular component: cell (GO:0005623);; cellular component: organelle (GO:0043226);; cellular component: cell part (GO:0044464)
Ma08_g16230	Ma08_g16230	3.2894	200	4.99922	399	4.68156	376	0.455431	40	0.327396	25	0.346285	22	1.62832e-12	-3.44394	down	--	--	Molecular Function: transferase activity, transferring acyl groups other than amino-acyl groups (GO:0016747);;	--	--	--	--	Transferase family	Omega-hydroxypalmitate O-feruloyl transferase OS=Arabidopsis thaliana OX=3702 GN=HHT1 PE=1 SV=1	S	Function unknown	PREDICTED: omega-hydroxypalmitate O-feruloyl transferase-like [Musa acuminata subsp. malaccensis]	molecular function: catalytic activity (GO:0003824)
Ma02_g14050	Ma02_g14050	19.4114	1072	15.7906	1143	13.7615	1002	29.1103	2290	35.2345	2397	38.8209	2233	7.4407e-06	1.15593	up	[E]	Amino acid transport and metabolism	Cellular Component: cytosol (GO:0005829);; Biological Process: glycine biosynthetic process (GO:0006545);; Biological Process: threonine catabolic process (GO:0006567);; Molecular Function: L-allo-threonine aldolase activity (GO:0008732);;	K01620|0|mus:103975743|K01620 threonine aldolase [EC:4.1.2.48] | (RefSeq) probable low-specificity L-threonine aldolase 1	Glycine, serine and threonine metabolism (ko00260);; Biosynthesis of amino acids (ko01230)	[E]	Amino acid transport and metabolism	Beta-eliminating lyase;; Aminotransferase class I and II;; DegT/DnrJ/EryC1/StrS aminotransferase family;; Aminotransferase class-III	Probable low-specificity L-threonine aldolase 1 OS=Arabidopsis thaliana OX=3702 GN=THA1 PE=1 SV=1	E	Amino acid transport and metabolism	PREDICTED: probable low-specificity L-threonine aldolase 1 [Musa acuminata subsp. malaccensis]	cellular component: cell (GO:0005623);; cellular component: cell part (GO:0044464);; biological process: metabolic process (GO:0008152);; biological process: cellular process (GO:0009987);; biological process: single-organism process (GO:0044699);; molecular function: catalytic activity (GO:0003824)
Ma07_g22910	Ma07_g22910	21.6596	1182	18.8178	1342	22.5352	1627	39.4927	3079	57.3233	3867	56.9431	3246	6.50401e-06	1.37076	up	--	--	Molecular Function: protein tyrosine phosphatase activity (GO:0004725);; Molecular Function: protein tyrosine/serine/threonine phosphatase activity (GO:0008138);; Biological Process: peptidyl-tyrosine dephosphorylation (GO:0035335);;	K14819|0|mus:103992462|K14819 dual specificity phosphatase 12 [EC:3.1.3.16 3.1.3.48] | (RefSeq) dual specificity protein phosphatase 12	--	[V]	Defense mechanisms	Dual specificity phosphatase, catalytic domain	Probable inactive dual specificity protein phosphatase-like At4g18593 OS=Arabidopsis thaliana OX=3702 GN=At4g18593 PE=2 SV=1	T	Signal transduction mechanisms	PREDICTED: dual specificity protein phosphatase 12 [Musa acuminata subsp. malaccensis]	biological process: metabolic process (GO:0008152);; biological process: cellular process (GO:0009987);; molecular function: catalytic activity (GO:0003824)
Ma11_g08800	Ma11_g08800	1.6746	61	0.307889	15	0.721629	35	3.5436	184	3.3203	149	2.61782	100	0.000314758	1.9109	up	--	--	Molecular Function: zinc ion binding (GO:0008270);; Cellular Component: integral component of membrane (GO:0016021);;	--	--	[O]	Posttranslational modification, protein turnover, chaperones	Ring finger domain;; RING-like zinc finger;; RING-H2 zinc finger domain;; Zinc finger, C3HC4 type (RING finger);; Zinc finger, C3HC4 type (RING finger);; Anaphase-promoting complex subunit 11 RING-H2 finger	RING-H2 finger protein ATL60 OS=Arabidopsis thaliana OX=3702 GN=ATL60 PE=2 SV=1	O	Posttranslational modification, protein turnover, chaperones	PREDICTED: RING-H2 finger protein ATL3-like [Musa acuminata subsp. malaccensis]	molecular function: binding (GO:0005488);; cellular component: membrane (GO:0016020);; cellular component: membrane part (GO:0044425)
Ma01_g04390	Ma01_g04390	8.2118	381	4.29815	261	5.35279	329	14.8216	981	12.7676	733	11.6573	571	0.000195465	1.22901	up	[R]	General function prediction only	Biological Process: cytokinin biosynthetic process (GO:0009691);; Molecular Function: hydrolase activity, hydrolyzing N-glycosyl compounds (GO:0016799);;	K06966|1.35735e-142|mus:103978176|K06966 uncharacterized protein | (RefSeq) cytokinin riboside 5'-monophosphate phosphoribohydrolase LOG1-like	--	--	--	Possible lysine decarboxylase	Cytokinin riboside 5&apos;-monophosphate phosphoribohydrolase LOG1 OS=Arabidopsis thaliana OX=3702 GN=LOG1 PE=1 SV=1	S	Function unknown	PREDICTED: cytokinin riboside 5&apos;-monophosphate phosphoribohydrolase LOG1-like [Musa acuminata subsp. malaccensis]	biological process: metabolic process (GO:0008152);; biological process: cellular process (GO:0009987);; biological process: biological regulation (GO:0065007);; molecular function: catalytic activity (GO:0003824)
Ma04_g33320	Ma04_g33320	8.08135	541	6.22644	547	6.59113	582	2.76103	264	2.33199	193	2.25805	158	0.000254758	-1.42581	down	--	--	Molecular Function: transferase activity, transferring acyl groups other than amino-acyl groups (GO:0016747);;	--	--	--	--	Transferase family	Phenolic glucoside malonyltransferase 2 OS=Arabidopsis thaliana OX=3702 GN=PMAT2 PE=1 SV=1	S	Function unknown	PREDICTED: phenolic glucoside malonyltransferase 2-like [Musa acuminata subsp. malaccensis]	molecular function: catalytic activity (GO:0003824)
Ma04_g02940	Ma04_g02940	19.2229	1446	9.48298	915	10.656	1077	29.2867	3076	59.0538	5341	58.7365	4507	0.00125039	1.96559	up	[G]	Carbohydrate transport and metabolism	Biological Process: carbohydrate metabolic process (GO:0005975);; Molecular Function: mannan endo-1,4-beta-mannosidase activity (GO:0016985);;	K19355|0|mus:103980210|K19355 mannan endo-1,4-beta-mannosidase [EC:3.2.1.78] | (RefSeq) mannan endo-1,4-beta-mannosidase 1	Fructose and mannose metabolism (ko00051)	--	--	Cellulase (glycosyl hydrolase family 5)	Mannan endo-1,4-beta-mannosidase 1 OS=Oryza sativa subsp. japonica OX=39947 GN=MAN1 PE=2 SV=2	G	Carbohydrate transport and metabolism	PREDICTED: mannan endo-1,4-beta-mannosidase 1 [Musa acuminata subsp. malaccensis]	biological process: metabolic process (GO:0008152);; molecular function: catalytic activity (GO:0003824)
Ma08_g04240	Ma08_g04240	4.74371	121	1.65492	58	5.71036	188	0.408992	16	0.260332	9	1.07699	29	0.00405166	-2.63169	down	--	--	--	--	--	[R]	General function prediction only	Sulfotransferase domain	Cytosolic sulfotransferase 12 OS=Arabidopsis thaliana OX=3702 GN=SOT12 PE=1 SV=2	S	Function unknown	PREDICTED: cytosolic sulfotransferase 12-like [Musa acuminata subsp. malaccensis]	--
Ma11_g23410	Ma11_g23410	0.569765	41	0.661111	63	0.662557	63	2.55923	262	2.64561	234	2.28187	171	5.22748e-05	2.04456	up	--	--	--	--	--	--	--	Dof domain, zinc finger	Cyclic dof factor 3 OS=Arabidopsis thaliana OX=3702 GN=CDF3 PE=1 SV=2	S	Function unknown	PREDICTED: cyclic dof factor 3-like [Musa acuminata subsp. malaccensis]	--
Ma04_g17630	Ma04_g17630	4.64713	192	1.39222	69	0.905351	70	6.20454	305	8.91459	505	7.68761	322	0.0041344	1.75594	up	[I]	Lipid transport and metabolism	Molecular Function: hydrolase activity (GO:0016787);;	K05605|0|mus:103981866|K05605 3-hydroxyisobutyryl-CoA hydrolase [EC:3.1.2.4] | (RefSeq) probable 3-hydroxyisobutyryl-CoA hydrolase 2	Valine, leucine and isoleucine degradation (ko00280);; beta-Alanine metabolism (ko00410);; Propanoate metabolism (ko00640);; Carbon metabolism (ko01200)	--	--	Enoyl-CoA hydratase/isomerase;; Enoyl-CoA hydratase/isomerase	Probable 3-hydroxyisobutyryl-CoA hydrolase 2 OS=Arabidopsis thaliana OX=3702 GN=At2g30650 PE=2 SV=1	--	--	PREDICTED: probable 3-hydroxyisobutyryl-CoA hydrolase 2 [Musa acuminata subsp. malaccensis]	molecular function: catalytic activity (GO:0003824)
Ma08_g18120	Ma08_g18120	24.1878	637	18.0695	624	18.3689	638	1.98517	75	1.61639	53	1.17509	33	1.15893e-18	-3.57224	down	--	--	Cellular Component: integral component of membrane (GO:0016021);;	--	--	--	--	--	--	S	Function unknown	PREDICTED: uncharacterized protein LOC103972881 [Musa acuminata subsp. malaccensis]	cellular component: membrane (GO:0016020);; cellular component: membrane part (GO:0044425)
Ma08_g34030	Ma08_g34030	0.775229	76	0.361833	49	0.340662	48	1.35388	184	1.79468	200	2.42101	233	0.000231804	1.87738	up	[L]	Replication, recombination and repair	Molecular Function: transferase activity (GO:0016740);; Biological Process: methylation (GO:0032259);;	--	--	--	--	C-5 cytosine-specific DNA methylase	DNA (cytosine-5)-methyltransferase DRM2 OS=Oryza sativa subsp. japonica OX=39947 GN=DRM2 PE=1 SV=1	L	Replication, recombination and repair	PREDICTED: DNA (cytosine-5)-methyltransferase DRM2-like [Musa acuminata subsp. malaccensis]	molecular function: catalytic activity (GO:0003824);; biological process: metabolic process (GO:0008152)
Ma05_g17940	Ma05_g17940	23.3072	1136	17.7342	1151	17.1689	1062	49.9953	3453	57.3246	3346	53.2043	2692	1.43031e-10	1.53416	up	--	--	Molecular Function: DNA binding (GO:0003677);; Cellular Component: nucleus (GO:0005634);; Biological Process: regulation of transcription, DNA-templated (GO:0006355);;	--	--	--	--	No apical meristem (NAM) protein	NAC domain-containing protein 35 OS=Arabidopsis thaliana OX=3702 GN=NAC035 PE=1 SV=2	--	--	PREDICTED: NAC domain-containing protein 35 isoform X2 [Musa acuminata subsp. malaccensis]	molecular function: binding (GO:0005488);; cellular component: cell (GO:0005623);; cellular component: organelle (GO:0043226);; cellular component: cell part (GO:0044464);; biological process: biological regulation (GO:0065007)
Ma02_g16060	Ma02_g16060	3.87268	1522	2.79717	1598	3.12357	1777	5.95691	4102	13.4912	6895	10.9061	5263	0.000609122	1.80929	up	--	--	--	--	--	--	--	--	--	--	--	PREDICTED: uncharacterized protein LOC103976263 [Musa acuminata subsp. malaccensis]	--
Ma05_g14980	Ma05_g14980	14.2016	1440	7.80431	1041	8.01715	1064	54.4783	7820	136.599	17060	127.827	13390	4.22493e-05	3.49791	up	[HI]	Coenzyme transport and metabolism;; Lipid transport and metabolism	Molecular Function: 1-deoxy-D-xylulose-5-phosphate synthase activity (GO:0008661);; Biological Process: terpenoid biosynthetic process (GO:0016114);;	K01662|0|mus:103984991|K01662 1-deoxy-D-xylulose-5-phosphate synthase [EC:2.2.1.7] | (RefSeq) probable 1-deoxy-D-xylulose-5-phosphate synthase 2, chloroplastic	Thiamine metabolism (ko00730);; Terpenoid backbone biosynthesis (ko00900)	[G]	Carbohydrate transport and metabolism	1-deoxy-D-xylulose-5-phosphate synthase;; Transketolase, pyrimidine binding domain;; Transketolase, C-terminal domain;; Dehydrogenase E1 component	Probable 1-deoxy-D-xylulose-5-phosphate synthase 2, chloroplastic OS=Oryza sativa subsp. japonica OX=39947 GN=Os07g0190000 PE=2 SV=1	H	Coenzyme transport and metabolism	PREDICTED: probable 1-deoxy-D-xylulose-5-phosphate synthase 2, chloroplastic [Musa acuminata subsp. malaccensis]	molecular function: catalytic activity (GO:0003824);; biological process: metabolic process (GO:0008152);; biological process: cellular process (GO:0009987);; biological process: single-organism process (GO:0044699)
Ma02_g19520	Ma02_g19520	1.16542	34	0.196576	8	0.443288	17	8.4867	351	6.77217	242	7.16285	217	1.4123e-13	3.7264	up	--	--	Biological Process: transcription, DNA-templated (GO:0006351);;	--	--	--	--	AP2 domain	Ethylene-responsive transcription factor 2 OS=Arabidopsis thaliana OX=3702 GN=ERF2 PE=2 SV=1	--	--	PREDICTED: ethylene-responsive transcription factor 2-like [Musa acuminata subsp. malaccensis]	biological process: metabolic process (GO:0008152);; biological process: cellular process (GO:0009987)
Ma10_g12970	Ma10_g12970	50.0693	5312	36.2794	5048	35.0008	4900	89.8683	13597	110.945	14521	112.078	12392	3.68959e-08	1.45032	up	--	--	Molecular Function: transcription factor activity, sequence-specific DNA binding (GO:0003700);; Cellular Component: nucleus (GO:0005634);; Biological Process: regulation of transcription, DNA-templated (GO:0006355);;	K14514|0|mus:104000599|K14514 ethylene-insensitive protein 3 | (RefSeq) ETHYLENE INSENSITIVE 3-like 1 protein	Plant hormone signal transduction (ko04075)	--	--	Ethylene insensitive 3	Protein ETHYLENE INSENSITIVE 3 OS=Arabidopsis thaliana OX=3702 GN=EIN3 PE=1 SV=1	K	Transcription	PREDICTED: ETHYLENE INSENSITIVE 3-like 1 protein [Musa acuminata subsp. malaccensis]	biological process: biological regulation (GO:0065007);; molecular function: nucleic acid binding transcription factor activity (GO:0001071);; cellular component: cell (GO:0005623);; cellular component: organelle (GO:0043226);; cellular component: cell part (GO:0044464)
Ma09_g17790	Ma09_g17790	3.80795	49	2.98061	51	3.37182	58	1.25235	23	0.617196	10	0.753336	11	0.00422247	-1.84707	down	--	--	--	--	--	--	--	Cotton fibre expressed protein	--	S	Function unknown	PREDICTED: uncharacterized protein LOC108511316 [Phoenix dactylifera]	--
Ma03_g05770	Ma03_g05770	7.26649	968	11.6819	2123	9.88784	1905	14.175	3030	27.1132	4735	25.9796	3914	0.00991791	1.33794	up	[T]	Signal transduction mechanisms	Molecular Function: peroxidase activity (GO:0004601);; Molecular Function: calcium ion binding (GO:0005509);; Cellular Component: integral component of membrane (GO:0016021);; Molecular Function: oxidoreductase activity, acting on NAD(P)H, oxygen as acceptor (GO:0050664);; Biological Process: oxidation-reduction process (GO:0055114);; Biological Process: cellular oxidant detoxification (GO:009886…	K13447|0|mus:103977436|K13447 respiratory burst oxidase [EC:1.6.3.- 1.11.1.-] | (RefSeq) respiratory burst oxidase homolog protein E-like	Plant-pathogen interaction (ko04626)	[PQ]	Inorganic ion transport and metabolism;; Secondary metabolites biosynthesis, transport and catabolism	Ferric reductase NAD binding domain;; Respiratory burst NADPH oxidase;; FAD-binding domain;; Ferric reductase like transmembrane component	Respiratory burst oxidase homolog protein E OS=Arabidopsis thaliana OX=3702 GN=RBOHE PE=2 SV=2	U	Intracellular trafficking, secretion, and vesicular transport	PREDICTED: respiratory burst oxidase homolog protein E-like [Musa acuminata subsp. malaccensis]	biological process: metabolic process (GO:0008152);; biological process: cellular process (GO:0009987);; biological process: single-organism process (GO:0044699);; biological process: response to stimulus (GO:0050896);; biological process: detoxification (GO:0098754);; molecular function: catalytic activity (GO:0003824);; molecular function: antioxidant activity (GO:0016209);; molecular function:…
Ma04_g06490	Ma04_g06490	8.11334	255	7.2123	273	6.89925	286	0.927916	34	1.24178	31	1.74825	35	1.95637e-09	-2.96017	down	[O]	Posttranslational modification, protein turnover, chaperones	Cellular Component: intracellular part (GO:0044424);;	--	--	[O]	Posttranslational modification, protein turnover, chaperones	DnaJ domain	DnaJ protein ERDJ3B OS=Arabidopsis thaliana OX=3702 GN=ERDJ3B PE=1 SV=1	O	Posttranslational modification, protein turnover, chaperones	PREDICTED: uncharacterized protein LOC103980772 [Musa acuminata subsp. malaccensis]	cellular component: cell (GO:0005623);; cellular component: cell part (GO:0044464)
Ma10_g20310	Ma10_g20310	3.74455	138	3.88192	194	3.49233	176	1.00252	54	0.85434	42	1.2586	52	0.0013586	-1.70851	down	--	--	Cellular Component: integral component of plasma membrane (GO:0005887);; Biological Process: carbohydrate transport (GO:0008643);; Molecular Function: sugar transmembrane transporter activity (GO:0051119);;	K15382|2.56248e-113|mus:103969828|K15382 solute carrier family 50 (sugar transporter) | (RefSeq) bidirectional sugar transporter SWEET6b-like	--	[R]	General function prediction only	Sugar efflux transporter for intercellular exchange	Bidirectional sugar transporter SWEET7a OS=Oryza sativa subsp. japonica OX=39947 GN=SWEET7A PE=3 SV=2	U	Intracellular trafficking, secretion, and vesicular transport	PREDICTED: bidirectional sugar transporter SWEET6b-like [Musa acuminata subsp. malaccensis]	cellular component: cell (GO:0005623);; cellular component: membrane (GO:0016020);; cellular component: membrane part (GO:0044425);; cellular component: cell part (GO:0044464);; biological process: single-organism process (GO:0044699);; biological process: localization (GO:0051179);; molecular function: transporter activity (GO:0005215)
Ma06_g10310	Ma06_g10310	5.03492	565	5.71822	841	5.55116	822	0.775236	124	1.17217	163	1.44034	169	2.47399e-10	-2.18588	down	--	--	--	--	--	--	--	Peptide N-acetyl-beta-D-glucosaminyl asparaginase amidase A	Peptide-N4-(N-acetyl-beta-glucosaminyl)asparagine amidase A OS=Prunus dulcis OX=3755 PE=1 SV=2	S	Function unknown	PREDICTED: peptide-N4-(N-acetyl-beta-glucosaminyl)asparagine amidase A-like [Musa acuminata subsp. malaccensis]	--
Ma08_g01250	Ma08_g01250	6.91894	772	4.71798	690	4.53714	668	19.0117	2868	25.6459	3342	27.0167	2997	4.43272e-12	2.16013	up	[L]	Replication, recombination and repair	--	--	--	[S]	Function unknown	U-box domain;; Armadillo/beta-catenin-like repeat;; Kinesin-associated protein (KAP)	U-box domain-containing protein 7 OS=Arabidopsis thaliana OX=3702 GN=PUB7 PE=2 SV=1	S	Function unknown	PREDICTED: U-box domain-containing protein 7-like isoform X1 [Musa acuminata subsp. malaccensis]	--
Ma06_g36050	Ma06_g36050	4.90343	535	3.28183	470	2.51414	362	19.3485	3024	20.5537	2778	19.9811	2282	1.10181e-24	2.57513	up	--	--	--	--	--	--	--	GRAS domain family	Scarecrow-like protein 9 OS=Arabidopsis thaliana OX=3702 GN=SCL9 PE=2 SV=1	K	Transcription	PREDICTED: scarecrow-like protein 9 isoform X1 [Musa acuminata subsp. malaccensis]	--
Ma03_g23820	Ma03_g23820	19.1057	1446	34.7652	3290	30.7423	3046	10.4069	1128	9.50714	850	9.46818	712	0.00109362	-1.47188	down	--	--	--	K14431|0|mus:103979577|K14431 transcription factor TGA | (RefSeq) transcription factor TGAL5-like isoform X2	Plant hormone signal transduction (ko04075)	--	--	Seed dormancy control;; bZIP transcription factor;; Basic region leucine zipper	Transcription factor TGAL5 OS=Oryza sativa subsp. japonica OX=39947 GN=TGAL5 PE=1 SV=1	K	Transcription	PREDICTED: transcription factor TGAL5-like isoform X2 [Musa acuminata subsp. malaccensis]	--
Ma10_g29070	Ma10_g29070	4.42751	141	3.51963	153	3.79271	148	9.81398	457	7.80809	315	9.0754	300	0.00275908	1.30124	up	--	--	--	--	--	--	--	--	--	S	Function unknown	PREDICTED: uncharacterized protein LOC103974159 isoform X2 [Musa acuminata subsp. malaccensis]	--
Ma03_g26960	Ma03_g26960	0.448906	37	0.499369	94	1.16597	123	2.70743	361	4.00922	410	4.54386	388	2.2646e-07	2.31254	up	[E]	Amino acid transport and metabolism	Molecular Function: serine-type carboxypeptidase activity (GO:0004185);; Molecular Function: transferase activity, transferring acyl groups other than amino-acyl groups (GO:0016747);; Biological Process: secondary metabolic process (GO:0019748);; Biological Process: proteolysis involved in cellular protein catabolic process (GO:0051603);;	K16296|0|mus:103978797|K16296 serine carboxypeptidase-like clade I [EC:3.4.16.-] | (RefSeq) serine carboxypeptidase-like 2	--	[OE]	Posttranslational modification, protein turnover, chaperones;; Amino acid transport and metabolism	Serine carboxypeptidase	Serine carboxypeptidase-like 18 OS=Arabidopsis thaliana OX=3702 GN=SCPL18 PE=2 SV=2	E	Amino acid transport and metabolism	PREDICTED: serine carboxypeptidase-like 2 [Musa acuminata subsp. malaccensis]	biological process: metabolic process (GO:0008152);; molecular function: catalytic activity (GO:0003824);; biological process: single-organism process (GO:0044699)
Ma00_g00560	Ma00_g00560	5.53028	412	6.95194	679	7.79083	766	2.49026	265	1.34258	124	1.96285	153	3.16805e-06	-1.73482	down	--	--	Molecular Function: aspartic-type endopeptidase activity (GO:0004190);; Biological Process: proteolysis (GO:0006508);; Biological Process: protein catabolic process (GO:0030163);;	--	--	[O]	Posttranslational modification, protein turnover, chaperones	Xylanase inhibitor N-terminal;; Xylanase inhibitor C-terminal;; Eukaryotic aspartyl protease	Protein ASPARTIC PROTEASE IN GUARD CELL 2 OS=Arabidopsis thaliana OX=3702 GN=ASPG2 PE=2 SV=1	O	Posttranslational modification, protein turnover, chaperones	PREDICTED: protein ASPARTIC PROTEASE IN GUARD CELL 2 [Musa acuminata subsp. malaccensis]	biological process: metabolic process (GO:0008152);; molecular function: catalytic activity (GO:0003824)
Ma08_g27880	Ma08_g27880	4.14988	217	4.68278	351	3.2796	184	1.59861	60	1.03823	48	1.14682	64	0.000216419	-2.06021	down	--	--	--	--	--	--	--	--	--	--	--	PREDICTED: uncharacterized protein LOC103996130 isoform X2 [Musa acuminata subsp. malaccensis]	--
Ma04_g23230	Ma04_g23230	7.18102	514	4.32952	412	5.14485	454	1.83431	184	1.73555	146	1.19723	84	3.20663e-05	-1.75523	down	[GR]	Carbohydrate transport and metabolism;; General function prediction only	Molecular Function: riboflavin kinase activity (GO:0008531);; Biological Process: riboflavin biosynthetic process (GO:0009231);; Biological Process: phosphorylation (GO:0016310);; Molecular Function: hydrolase activity (GO:0016787);;	K20884|0|mus:103976549|K20884 riboflavin kinase / FMN hydrolase [EC:2.7.1.26 3.1.3.102] | (RefSeq) bifunctional riboflavin kinase/FMN phosphatase-like	Riboflavin metabolism (ko00740)	[H]	Coenzyme transport and metabolism	Riboflavin kinase;; Haloacid dehalogenase-like hydrolase;; haloacid dehalogenase-like hydrolase	Bifunctional riboflavin kinase/FMN phosphatase OS=Arabidopsis thaliana OX=3702 GN=FHY PE=1 SV=1	H	Coenzyme transport and metabolism	PREDICTED: bifunctional riboflavin kinase/FMN phosphatase-like [Musa acuminata subsp. malaccensis]	biological process: metabolic process (GO:0008152);; biological process: cellular process (GO:0009987);; molecular function: catalytic activity (GO:0003824);; biological process: single-organism process (GO:0044699)
Ma09_g29190	Ma09_g29190	5.22318	213	4.58774	243	5.27683	292	1.41927	93	1.41628	65	1.06557	46	0.000198107	-1.86068	down	--	--	Biological Process: ribosomal large subunit export from nucleus (GO:0000055);; Biological Process: endonucleolytic cleavage in ITS1 to separate SSU-rRNA from 5.8S rRNA and LSU-rRNA from tricistronic rRNA transcript (SSU-rRNA, 5.8S rRNA, LSU-rRNA) (GO:0000447);; Cellular Component: nucleolus (GO:0005730);; Cellular Component: preribosome, large subunit precursor (GO:0030687);; Biological Process: …	K14852|1.1211e-88|egu:105040170|K14852 regulator of ribosome biosynthesis | (RefSeq) ribosome biogenesis regulatory protein homolog	--	[J]	Translation, ribosomal structure and biogenesis	Ribosome biogenesis regulatory protein (RRS1)	Ribosome biogenesis regulatory protein homolog OS=Arabidopsis thaliana OX=3702 GN=At2g37990 PE=2 SV=2	J	Translation, ribosomal structure and biogenesis	PREDICTED: ribosome biogenesis regulatory protein homolog [Elaeis guineensis]	biological process: localization (GO:0051179);; biological process: cellular component organization or biogenesis (GO:0071840);; biological process: metabolic process (GO:0008152);; biological process: cellular process (GO:0009987);; cellular component: cell (GO:0005623);; cellular component: organelle (GO:0043226);; cellular component: organelle part (GO:0044422);; cellular component: cell part …
Ma07_g03220	Ma07_g03220	0.155175	7	0.070586	5	0.102315	6	7.13355	443	5.2692	283	6.51325	296	1.1088e-25	5.83278	up	--	--	--	--	--	--	--	AP2 domain	Ethylene-responsive transcription factor ERF110 OS=Arabidopsis thaliana OX=3702 GN=ERF110 PE=2 SV=2	K	Transcription	PREDICTED: ethylene-responsive transcription factor ERF037-like [Musa acuminata subsp. malaccensis]	--
Ma07_g21470	Ma07_g21470	45.8078	3179	33.3586	3032	38.771	3550	18.0468	1786	10.6022	904	9.78698	712	8.73398e-10	-1.54042	down	--	--	--	K18810|0|mus:103992349|K18810 cyclin D1/2/4, plant | (RefSeq) cyclin-D2-1-like	--	[D]	Cell cycle control, cell division, chromosome partitioning	Cyclin, N-terminal domain;; Cyclin, C-terminal domain	Cyclin-D2-1 OS=Oryza sativa subsp. japonica OX=39947 GN=CYCD2-1 PE=3 SV=2	D	Cell cycle control, cell division, chromosome partitioning	PREDICTED: cyclin-D2-1-like [Musa acuminata subsp. malaccensis]	--
Ma10_g15410	Ma10_g15410	0.178617	9	0.18666	13	0.213101	14	0.864586	61	0.904105	56	0.817577	43	0.000440438	2.2045	up	[V]	Defense mechanisms	Cellular Component: integral component of membrane (GO:0016021);; Biological Process: transmembrane transport (GO:0055085);;	--	--	--	--	Voltage-dependent anion channel	S-type anion channel SLAH1 OS=Arabidopsis thaliana OX=3702 GN=SLAH1 PE=2 SV=1	--	--	PREDICTED: S-type anion channel SLAH1-like isoform X2 [Musa acuminata subsp. malaccensis]	cellular component: membrane (GO:0016020);; cellular component: membrane part (GO:0044425);; biological process: localization (GO:0051179)
Ma06_g07800	Ma06_g07800	0.966213	56	0.750431	57	1.02385	78	0.402075	33	0.178404	13	0.21879	14	0.0095253	-1.67688	down	--	--	--	--	--	[S]	Function unknown	--	Protein LAX PANICLE 2 OS=Oryza sativa subsp. japonica OX=39947 GN=LAX2 PE=1 SV=1	S	Function unknown	PREDICTED: uncharacterized protein LOC103987097 [Musa acuminata subsp. malaccensis]	--
Ma04_g29150	Ma04_g29150	2.72348	232	1.8466	218	1.95647	220	15.1882	1842	35.2433	3691	35.7828	3166	6.22855e-06	3.78441	up	[R]	General function prediction only	Molecular Function: protein serine/threonine kinase activity (GO:0004674);; Molecular Function: ATP binding (GO:0005524);; Biological Process: protein phosphorylation (GO:0006468);;	K08857|0|mus:103982981|K08857 NIMA (never in mitosis gene a)-related kinase 1/4/5 [EC:2.7.11.1] | (RefSeq) serine/threonine-protein kinase Nek2-like isoform X2	--	[R]	General function prediction only	Protein kinase domain;; Protein tyrosine kinase	Serine/threonine-protein kinase Nek2 OS=Oryza sativa subsp. japonica OX=39947 GN=NEK2 PE=2 SV=1	T	Signal transduction mechanisms	PREDICTED: serine/threonine-protein kinase Nek2-like isoform X1 [Musa acuminata subsp. malaccensis]	biological process: metabolic process (GO:0008152);; biological process: cellular process (GO:0009987);; molecular function: catalytic activity (GO:0003824);; molecular function: binding (GO:0005488)
Ma07_g15020	Ma07_g15020	7.43354	788	6.79364	806	7.06997	789	14.5139	2029	17.7651	2224	19.2892	2010	3.09331e-08	1.44807	up	--	--	Molecular Function: DNA binding (GO:0003677);;	--	--	--	--	--	Telomere repeat-binding protein 5 OS=Arabidopsis thaliana OX=3702 GN=TRP5 PE=1 SV=2	K	Transcription	PREDICTED: telomere repeat-binding protein 5-like [Musa acuminata subsp. malaccensis]	molecular function: binding (GO:0005488)
Ma09_g10740	Ma09_g10740	5.89218	521	4.65357	532	4.18605	472	16.9148	2060	11.413	1212	10.8896	972	9.42021e-06	1.46359	up	[Q]	Secondary metabolites biosynthesis, transport and catabolism	Molecular Function: copper ion binding (GO:0005507);; Molecular Function: primary amine oxidase activity (GO:0008131);; Biological Process: amine metabolic process (GO:0009308);; Molecular Function: quinone binding (GO:0048038);; Biological Process: oxidation-reduction process (GO:0055114);;	K00276|0|mus:103997609|K00276 primary-amine oxidase [EC:1.4.3.21] | (RefSeq) primary amine oxidase-like	Glycine, serine and threonine metabolism (ko00260);; Tyrosine metabolism (ko00350);; Phenylalanine metabolism (ko00360);; beta-Alanine metabolism (ko00410);; Isoquinoline alkaloid biosynthesis (ko00950);; Tropane, piperidine and pyridine alkaloid biosynthesis (ko00960)	[Q]	Secondary metabolites biosynthesis, transport and catabolism	Copper amine oxidase, enzyme domain;; Copper amine oxidase, N3 domain;; Copper amine oxidase, N2 domain	Primary amine oxidase OS=Pisum sativum OX=3888 PE=1 SV=1	Q	Secondary metabolites biosynthesis, transport and catabolism	PREDICTED: primary amine oxidase-like [Musa acuminata subsp. malaccensis]	molecular function: binding (GO:0005488);; biological process: metabolic process (GO:0008152);; biological process: single-organism process (GO:0044699);; molecular function: catalytic activity (GO:0003824)
Ma09_g07230	Ma09_g07230	1.26007	52	1.36296	77	1.57041	117	0.169753	16	0.433228	33	0	0	0.000362121	-2.32524	down	[G]	Carbohydrate transport and metabolism	Cellular Component: membrane (GO:0016020);;	--	--	--	--	Protein of unknown function (DUF707)	--	--	--	PREDICTED: uncharacterized protein LOC103997302 [Musa acuminata subsp. malaccensis]	cellular component: membrane (GO:0016020)
Ma08_g15920	Ma08_g15920	30.938	1125	19.5579	977	20.8197	1042	12.5829	631	7.70657	327	7.36675	288	3.58653e-05	-1.35525	down	--	--	Biological Process: cellular process (GO:0009987);; Biological Process: biological regulation (GO:0065007);;	--	--	--	--	PRONE (Plant-specific Rop nucleotide exchanger)	Rop guanine nucleotide exchange factor 14 OS=Arabidopsis thaliana OX=3702 GN=ROPGEF14 PE=1 SV=1	--	--	PREDICTED: rop guanine nucleotide exchange factor 14 [Musa acuminata subsp. malaccensis]	biological process: cellular process (GO:0009987);; biological process: biological regulation (GO:0065007)
Ma07_g23010	Ma07_g23010	28.6778	2035	23.6482	2196	23.3857	2185	11.8858	1207	8.92351	783	8.82692	657	2.21225e-06	-1.26924	down	[T]	Signal transduction mechanisms	Molecular Function: protein serine/threonine kinase activity (GO:0004674);; Molecular Function: ATP binding (GO:0005524);; Cellular Component: nucleus (GO:0005634);; Cellular Component: cytoplasm (GO:0005737);; Biological Process: protein phosphorylation (GO:0006468);; Cellular Component: integral component of membrane (GO:0016021);; Biological Process: intracellular signal transduction (GO:00355…	--	--	[T]	Signal transduction mechanisms	Protein kinase domain;; Protein tyrosine kinase;; NAF domain;; Kinase-like	CBL-interacting protein kinase 32 OS=Oryza sativa subsp. japonica OX=39947 GN=CIPK32 PE=2 SV=2	T	Signal transduction mechanisms	PREDICTED: CBL-interacting protein kinase 32 isoform X1 [Musa acuminata subsp. malaccensis]	biological process: metabolic process (GO:0008152);; biological process: cellular process (GO:0009987);; molecular function: catalytic activity (GO:0003824);; molecular function: binding (GO:0005488);; cellular component: cell (GO:0005623);; cellular component: organelle (GO:0043226);; cellular component: cell part (GO:0044464);; cellular component: membrane (GO:0016020);; cellular component: mem…
Ma05_g12150	Ma05_g12150	3.25862	419	1.98726	338	2.02656	351	8.876	1969	6.92776	1091	5.94899	926	2.13278e-06	1.82376	up	--		--	--	--	--	--	Protein kinase domain;; Protein tyrosine kinase;; U-box domain	U-box domain-containing protein 70 OS=Oryza sativa subsp. japonica OX=39947 GN=PUB70 PE=1 SV=1	T	Signal transduction mechanisms	PREDICTED: U-box domain-containing protein 33-like [Musa acuminata subsp. malaccensis]	--
Ma08_g30850	Ma08_g30850	1.63189	190	2.58343	390	2.66441	404	0.527249	88	0.819497	116	0.867469	106	0.000358166	-1.55453	down	[O]	Posttranslational modification, protein turnover, chaperones	--	--	--	[O]	Posttranslational modification, protein turnover, chaperones	Clp amino terminal domain, pathogenicity island component	Protein SMAX1-LIKE 3 OS=Arabidopsis thaliana OX=3702 GN=SMXL3 PE=2 SV=1	S	Function unknown	PREDICTED: protein SMAX1-LIKE 3-like [Musa acuminata subsp. malaccensis]	--
Ma08_g15570	Ma08_g15570	2.39359	250	1.24944	171	1.04224	144	5.20294	775	5.62752	725	5.19372	565	7.08952e-08	1.86397	up	--	--	Molecular Function: protein phosphatase inhibitor activity (GO:0004864);; Molecular Function: receptor activity (GO:0004872);; Cellular Component: nucleus (GO:0005634);; Cellular Component: cytoplasm (GO:0005737);; Biological Process: abscisic acid-activated signaling pathway (GO:0009738);; Molecular Function: abscisic acid binding (GO:0010427);; Biological Process: negative regulation of catalyt…	K14496|1.61088e-129|mus:103994585|K14496 abscisic acid receptor PYR/PYL family | (RefSeq) abscisic acid receptor PYR1-like	Plant hormone signal transduction (ko04075)	--	--	Polyketide cyclase / dehydrase and lipid transport;; Polyketide cyclase / dehydrase and lipid transport	Abscisic acid receptor PYR1 OS=Arabidopsis thaliana OX=3702 GN=PYR1 PE=1 SV=1	S	Function unknown	PREDICTED: abscisic acid receptor PYR1-like [Musa acuminata subsp. malaccensis]	biological process: biological regulation (GO:0065007);; molecular function: molecular function regulator (GO:0098772);; molecular function: molecular transducer activity (GO:0060089);; cellular component: cell (GO:0005623);; cellular component: organelle (GO:0043226);; cellular component: cell part (GO:0044464);; biological process: cellular process (GO:0009987);; biological process: signaling (…
Ma07_g26690	Ma07_g26690	111.347	7156	83.0045	6997	95.074	8063	42.2907	3877	34.0043	2697	31.1287	2086	2.66517e-08	-1.35107	down	--		Molecular Function: protein serine/threonine kinase activity (GO:0004674);; Molecular Function: ATP binding (GO:0005524);; Cellular Component: plasma membrane (GO:0005886);; Biological Process: protein phosphorylation (GO:0006468);; Cellular Component: integral component of membrane (GO:0016021);;	K04733|0|mus:103992800|K04733 interleukin-1 receptor-associated kinase 4 [EC:2.7.11.1] | (RefSeq) serine/threonine-protein kinase CDL1	--	[T]	Signal transduction mechanisms	Protein tyrosine kinase;; Protein kinase domain	Probable serine/threonine-protein kinase PBL7 OS=Arabidopsis thaliana OX=3702 GN=PBL7 PE=1 SV=1	T	Signal transduction mechanisms	PREDICTED: serine/threonine-protein kinase CDL1 [Musa acuminata subsp. malaccensis]	biological process: metabolic process (GO:0008152);; biological process: cellular process (GO:0009987);; molecular function: catalytic activity (GO:0003824);; molecular function: binding (GO:0005488);; cellular component: cell (GO:0005623);; cellular component: membrane (GO:0016020);; cellular component: cell part (GO:0044464);; cellular component: membrane part (GO:0044425)
Musa_acuminata_newGene_1823	--	17.8553	188	6.72908	93	5.56623	78	0	0	0	0	0	0	3.16579e-06	#NAME?	down	--	--	Molecular Function: magnesium ion binding (GO:0000287);; Biological Process: metabolic process (GO:0008152);; Molecular Function: terpene synthase activity (GO:0010333);;	--	--	--	--	--	Beta-eudesmol synthase OS=Zingiber zerumbet OX=311405 GN=ZSS2 PE=1 SV=1	--	--	PREDICTED: alpha-humulene synthase-like [Musa acuminata subsp. malaccensis]	molecular function: binding (GO:0005488);; biological process: metabolic process (GO:0008152);; molecular function: catalytic activity (GO:0003824)
Ma00_g03450	Ma00_g03450	3.38468	175	4.53503	307	4.82783	329	0.398082	30	0.683689	44	0.26817	15	4.46572e-10	-3.14395	down	--	--	Molecular Function: RNA binding (GO:0003723);; Molecular Function: structural constituent of ribosome (GO:0003735);; Biological Process: translation (GO:0006412);; Cellular Component: cytosolic large ribosomal subunit (GO:0022625);; Biological Process: ribosome biogenesis (GO:0042254);;	--	--	--	--	Protein of unknown function (DUF1666)	--	S	Function unknown	PREDICTED: uncharacterized protein LOC103988619 [Musa acuminata subsp. malaccensis]	molecular function: binding (GO:0005488);; molecular function: structural molecule activity (GO:0005198);; biological process: metabolic process (GO:0008152);; biological process: cellular process (GO:0009987);; cellular component: cell (GO:0005623);; cellular component: macromolecular complex (GO:0032991);; cellular component: organelle (GO:0043226);; cellular component: organelle part (GO:00444…
Ma06_g38320	Ma06_g38320	14.2281	743	16.0848	1101	17.6176	1213	48.9501	3643	69.2656	4459	38.162	2066	0.000167895	1.77494	up	[G]	Carbohydrate transport and metabolism	Molecular Function: chitinase activity (GO:0004568);; Biological Process: carbohydrate metabolic process (GO:0005975);; Biological Process: chitin catabolic process (GO:0006032);; Biological Process: cell wall macromolecule catabolic process (GO:0016998);;	--	--	[R]	General function prediction only	Chitinase class I	Chitinase-like protein 1 OS=Arabidopsis thaliana OX=3702 GN=CTL1 PE=1 SV=1	G	Carbohydrate transport and metabolism	PREDICTED: chitinase-like protein 1 isoform X1 [Musa acuminata subsp. malaccensis]	molecular function: catalytic activity (GO:0003824);; biological process: metabolic process (GO:0008152);; biological process: cellular process (GO:0009987)
Ma02_g11300	Ma02_g11300	0.094719	6	0.90252	74	0.384371	32	190.061	16724	179.667	13676	172.627	11101	3.41277e-156	8.62762	up	[M]	Cell wall/membrane/envelope biogenesis	Molecular Function: acetylglucosaminyltransferase activity (GO:0008375);; Cellular Component: integral component of membrane (GO:0016021);;	--	--	[G]	Carbohydrate transport and metabolism	Core-2/I-Branching enzyme	Beta-glucuronosyltransferase GlcAT14B OS=Arabidopsis thaliana OX=3702 GN=GLCAT14B PE=2 SV=1	S	Function unknown	PREDICTED: beta-glucuronosyltransferase GlcAT14B-like [Musa acuminata subsp. malaccensis]	molecular function: catalytic activity (GO:0003824);; cellular component: membrane (GO:0016020);; cellular component: membrane part (GO:0044425)
Ma02_g15000	Ma02_g15000	8.60607	395	6.791	406	4.88805	295	21.9243	1426	18.7105	1054	16.0478	760	1.93499e-07	1.55472	up	--	--	--	K19042|0|mus:103975655|K19042 E3 ubiquitin-protein ligase BOI and related proteins [EC:2.3.2.27] | (RefSeq) probable BOI-related E3 ubiquitin-protein ligase 3	--	[O]	Posttranslational modification, protein turnover, chaperones	Zinc finger, C3HC4 type (RING finger)	BOI-related E3 ubiquitin-protein ligase 1 OS=Arabidopsis thaliana OX=3702 GN=BRG1 PE=1 SV=1	S	Function unknown	PREDICTED: probable BOI-related E3 ubiquitin-protein ligase 3 [Musa acuminata subsp. malaccensis]	--
Ma10_g19080	Ma10_g19080	1.91596	147	3.69156	222	3.08527	289	5.14642	545	6.60864	584	5.23822	383	0.00165556	1.26395	up	--	--	--	--	--	--	--	--	Protein LNK1 OS=Arabidopsis thaliana OX=3702 GN=LNK1 PE=1 SV=1	S	Function unknown	PREDICTED: protein LNK1 isoform X2 [Musa acuminata subsp. malaccensis]	--
Ma07_g13240	Ma07_g13240	1.24746	76	1.24593	100	1.76839	142	3.67877	318	5.05346	378	5.01272	315	0.000123428	1.75536	up	[R]	General function prediction only	--	--	--	--	--	Domain of unknown function (DUF1338)	--	S	Function unknown	PREDICTED: uncharacterized protein LOC103991575 [Musa acuminata subsp. malaccensis]	--
Ma09_g20170	Ma09_g20170	2.76122	90	9.23718	394	7.06003	303	23.1326	1073	37.8353	1517	39.2867	1331	2.27086e-06	2.45015	up	--	--	Cellular Component: intracellular (GO:0005622);; Molecular Function: zinc ion binding (GO:0008270);;	--	--	--	--	--	B-box domain protein 31 OS=Arabidopsis thaliana OX=3702 GN=MIP1B PE=2 SV=1	S	Function unknown	PREDICTED: B-box zinc finger protein 32-like [Musa acuminata subsp. malaccensis]	cellular component: cell (GO:0005623);; cellular component: cell part (GO:0044464);; molecular function: binding (GO:0005488)
Ma09_g18780	Ma09_g18780	0.326084	17	0.335174	24	0.262906	18	3.02953	226	2.41723	147	2.25554	122	2.67903e-08	3.08133	up	[M]	Cell wall/membrane/envelope biogenesis	Molecular Function: serine-type endopeptidase activity (GO:0004252);; Biological Process: proteolysis (GO:0006508);;	--	--	--	--	Subtilase family	Subtilisin-like protease SBT1.5 OS=Arabidopsis thaliana OX=3702 GN=SBT1.5 PE=2 SV=1	--	--	PREDICTED: subtilisin-like protease SBT1.5 [Musa acuminata subsp. malaccensis]	biological process: metabolic process (GO:0008152);; molecular function: catalytic activity (GO:0003824)
Ma06_g18230	Ma06_g18230	2.18585	214	1.77502	227	1.84366	238	5.03343	700	6.33675	763	5.1826	527	8.26004e-06	1.58873	up	--	--	--	--	--	--	--	WRKY DNA -binding domain	Probable WRKY transcription factor 4 OS=Arabidopsis thaliana OX=3702 GN=WRKY4 PE=1 SV=2	K	Transcription	PREDICTED: probable WRKY transcription factor 4 [Musa acuminata subsp. malaccensis]	--
[truncated: 3,263 more rows]
