# Supplementary material for: Overexpression of MaTPD1A impairs fruit and pollen development by modulating some regulators in Musa itinerans
Source: BMC Plant Biol. 2020 Aug 31;20:402. doi: 10.1186/s12870-020-02623-w (PMC7461258; doi:10.1186/s12870-020-02623-w)
Supplement: Supplementary file 4 — Additional file 4: Table S4. top 20 enriched pathways. [file 12870_2020_2623_MOESM4_ESM.xlsx]

## Sheet: Sheet1
Supplementary Table S4 top 20 enriched pathways
KEGG pathway	ko_id		Cluster_frequency	P-value	rich_factor
Plant hormone signal transduction	ko04075	85	85 out of 716 11.8715083798883%	4.88788e-08	1.77416
Starch and sucrose metabolism	ko00500	58	58 out of 716 8.10055865921788%	3.52275e-05	1.68838
alpha-Linolenic acid metabolism	ko00592	17	17 out of 716 2.37430167597765%	0.000194113	2.56571
Amino sugar and nucleotide sugar metabolism	ko00520	44	44 out of 716 6.14525139664805%	0.000321377	1.6861
DNA replication	ko03030	15	15 out of 716 2.09497206703911%	0.00131757	2.33573
Linoleic acid metabolism	ko00591	8	8 out of 716 1.11731843575419%	0.00136437	3.41219
Cysteine and methionine metabolism	ko00270	24	24 out of 716 3.35195530726257%	0.00664789	1.69382
ABC transporters	ko02010	8	8 out of 716 1.11731843575419%	0.00688675	2.70622
Caffeine metabolism	ko00232	1	1 out of 716 0.139664804469274%	0.193494	4.90503
Monoterpenoid biosynthesis	ko00902	2	2 out of 716 0.279329608938547%	0.0842388	3.92402
Taurine and hypotaurine metabolism	ko00430	6	6 out of 716 0.837988826815642%	0.0359816	2.35441
Riboflavin metabolism	ko00740	3	3 out of 716 0.418994413407821%	0.139556	2.26386
Valine, leucine and isoleucine biosynthesis	ko00290	5	5 out of 716 0.698324022346369%	0.0777684	2.13262
Phenylalanine metabolism	ko00360	11	11 out of 716 1.53631284916201%	0.0140422	2.0752
Arachidonic acid metabolism	ko00590	4	4 out of 716 0.558659217877095%	0.120985	2.06527
Nitrogen metabolism	ko00910	11	11 out of 716 1.53631284916201%	0.0161422	2.03605
Cyanoamino acid metabolism	ko00460	11	11 out of 716 1.53631284916201%	0.0161422	2.03605
Sulfur metabolism	ko00920	10	10 out of 716 1.39664804469274%	0.0238036	2.00205
Non-homologous end-joining	ko03450	2	2 out of 716 0.279329608938547%	0.271387	1.96201
Tyrosine metabolism	ko00350	10	10 out of 716 1.39664804469274%	0.0347797	1.88655
