# Supplementary material for: Overexpression of MaTPD1A impairs fruit and pollen development by modulating some regulators in Musa itinerans
Source: BMC Plant Biol. 2020 Aug 31;20:402. doi: 10.1186/s12870-020-02623-w (PMC7461258; doi:10.1186/s12870-020-02623-w)
Supplement: Supplementary file 5 — Additional file 5: Table S5. Differentially expressed genes involved in plant hormone signal transduction. [file 12870_2020_2623_MOESM5_ESM.xlsx]

## Sheet: Sheet1
Supplementary Table S5 Differentially expressed genes involved in plant hormone signal transduction
#ID	gene_name	CK-1_FPKM	CK-1_count	CK-2_FPKM	CK-2_count	CK-3_FPKM	CK-3_count	T1-1_FPKM	T1-1_count	T1-2_FPKM	T1-2_count	T1-3_FPKM	T1-3_count	FDR	log2FC	regulated	COG_class	COG_class_annotation	GO_annotation	KEGG_annotation	KEGG_pathway_annotation	KOG_class	KOG_class_annotation	Pfam_annotation	Swiss_Prot_annotation	eggNOG_class	eggNOG_class_annotation	NR_annotation	GO_second_level_annotation
Ma09_g29140	Ma09_g29140	32.7429	3618	19.2373	2788	21.1008	3077	59.3442	9353	47.5086	6477	43.421	5001	1.46e-06	1.12423	up	[K]	Transcription	--	K14515|0|mus:103999288|K14515 EIN3-binding F-box protein | (RefSeq) EIN3-binding F-box protein 1-like	Plant hormone signal transduction (ko04075)	[R]	General function prediction only	Leucine Rich repeats (2 copies);; Leucine Rich repeat;; F-box-like;; F-box domain	EIN3-binding F-box protein 1 OS=Arabidopsis thaliana OX=3702 GN=EBF1 PE=1 SV=1	S	Function unknown	PREDICTED: EIN3-binding F-box protein 1-like [Musa acuminata subsp. malaccensis]	--
Ma06_g17470	Ma06_g17470	23.487	2468	14.2977	1974	14.4471	2021	37.7752	5719	40.4434	5259	38.8988	4303	4.24e-08	1.25821	up	--	--	Molecular Function: transcription factor activity, sequence-specific DNA binding (GO:0003700);; Cellular Component: nucleus (GO:0005634);; Biological Process: regulation of transcription, DNA-templated (GO:0006355);;	K14514|0|mus:103987938|K14514 ethylene-insensitive protein 3 | (RefSeq) ETHYLENE INSENSITIVE 3-like 1 protein	Plant hormone signal transduction (ko04075)	--	--	Ethylene insensitive 3	Protein ETHYLENE INSENSITIVE 3 OS=Arabidopsis thaliana OX=3702 GN=EIN3 PE=1 SV=1	K	Transcription	PREDICTED: ETHYLENE INSENSITIVE 3-like 1 protein [Musa acuminata subsp. malaccensis]	biological process: biological regulation (GO:0065007);; molecular function: nucleic acid binding transcription factor activity (GO:0001071);; cellular component: cell (GO:0005623);; cellular component: organelle (GO:0043226);; cellular component: cell part (GO:0044464)
Ma11_g20400	Ma11_g20400	29.8581	1247	6.81845	374	7.25978	400	267.6	15928	163.073	8397	162.335	7062	1.16e-12	3.85837	up	--	--	--	K14516|1.62742e-121|mus:103972093|K14516 ethylene-responsive transcription factor 1 | (RefSeq) ethylene-responsive transcription factor 1B-like	Plant hormone signal transduction (ko04075)	--	--	AP2 domain	Ethylene-responsive transcription factor 1B OS=Arabidopsis thaliana OX=3702 GN=ERF1B PE=1 SV=2	K	Transcription	PREDICTED: ethylene-responsive transcription factor 1B-like [Musa acuminata subsp. malaccensis]	--
Ma08_g20380	Ma08_g20380	41.8105	1603	10.3427	520	8.605	436	133.602	7302	111.955	5293	109.889	4389	4.83e-24	2.65501	up	--	--	Cellular Component: nucleus (GO:0005634);; Biological Process: regulation of transcription, DNA-templated (GO:0006355);; Biological Process: auxin-activated signaling pathway (GO:0009734);;	K14484|1.29825e-135|mus:103995121|K14484 auxin-responsive protein IAA | (RefSeq) auxin-responsive protein IAA30 isoform X1	Plant hormone signal transduction (ko04075)	--	--	AUX/IAA family	Auxin-responsive protein IAA30 OS=Oryza sativa subsp. japonica OX=39947 GN=IAA30 PE=2 SV=1	K	Transcription	PREDICTED: auxin-responsive protein IAA30 isoform X1 [Musa acuminata subsp. malaccensis]	cellular component: cell (GO:0005623);; cellular component: organelle (GO:0043226);; cellular component: cell part (GO:0044464);; biological process: biological regulation (GO:0065007);; biological process: cellular process (GO:0009987);; biological process: signaling (GO:0023052);; biological process: single-organism process (GO:0044699);; biological process: response to stimulus (GO:0050896)
Ma05_g00120	Ma05_g00120	62.2326	6602	49.9109	6960	55.55	7807	149.842	22616	149.182	19455	145.398	16010	3.49e-07	1.47752	up	[T]	Signal transduction mechanisms	Molecular Function: phosphorelay sensor kinase activity (GO:0000155);; Biological Process: phosphorelay signal transduction system (GO:0000160);; Cellular Component: intracellular (GO:0005622);; Cellular Component: integral component of membrane (GO:0016021);; Biological Process: signal transduction by protein phosphorylation (GO:0023014);;	K14509|0|mus:103983723|K14509 ethylene receptor [EC:2.7.13.-] | (RefSeq) probable ethylene response sensor 1	Plant hormone signal transduction (ko04075)	[T]	Signal transduction mechanisms	Histidine kinase-, DNA gyrase B-, and HSP90-like ATPase;; GAF domain;; His Kinase A (phospho-acceptor) domain	Probable ethylene response sensor 1 OS=Oryza sativa subsp. japonica OX=39947 GN=ERS1 PE=2 SV=1	T	Signal transduction mechanisms	PREDICTED: probable ethylene response sensor 1 [Musa acuminata subsp. malaccensis]	biological process: metabolic process (GO:0008152);; biological process: cellular process (GO:0009987);; biological process: signaling (GO:0023052);; biological process: single-organism process (GO:0044699);; biological process: response to stimulus (GO:0050896);; biological process: biological regulation (GO:0065007);; molecular function: catalytic activity (GO:0003824);; molecular function: sig…
Ma07_g14540	Ma07_g14540	1.12735	21	0.447385	11	0.962127	24	2.68408	71	2.49881	57	2.39277	46	0.00764582	1.64997	up	--	--	Biological Process: phosphorelay signal transduction system (GO:0000160);; Cellular Component: nucleus (GO:0005634);; Cellular Component: cytoplasm (GO:0005737);; Biological Process: cytokinin-activated signaling pathway (GO:0009736);; Molecular Function: histidine phosphotransfer kinase activity (GO:0009927);; Biological Process: phosphorylation (GO:0016310);; Molecular Function: 2-alkenal reduc…	K14490|3.04106e-106|mus:103991895|K14490 histidine-containing phosphotransfer peotein | (RefSeq) histidine-containing phosphotransfer protein 1-like isoform X1	Plant hormone signal transduction (ko04075)	[T]	Signal transduction mechanisms	Hpt domain	Histidine-containing phosphotransfer protein 5 OS=Arabidopsis thaliana OX=3702 GN=AHP5 PE=1 SV=2	T	Signal transduction mechanisms	PREDICTED: histidine-containing phosphotransfer protein 1-like isoform X1 [Musa acuminata subsp. malaccensis]	biological process: cellular process (GO:0009987);; biological process: signaling (GO:0023052);; biological process: single-organism process (GO:0044699);; biological process: response to stimulus (GO:0050896);; biological process: biological regulation (GO:0065007);; cellular component: cell (GO:0005623);; cellular component: organelle (GO:0043226);; cellular component: cell part (GO:0044464);; …
Ma03_g09980	Ma03_g09980	0.757453	31	0.883443	45	0.723211	38	5.35553	344	5.13515	283	5.85049	259	4.83e-10	3.00598	up	--	--	--	K13464|8.7433e-152|mus:103977817|K13464 jasmonate ZIM domain-containing protein | (RefSeq) protein TIFY 10a-like	Plant hormone signal transduction (ko04075)	--	--	tify domain;; Divergent CCT motif	Protein TIFY 10a OS=Oryza sativa subsp. japonica OX=39947 GN=TIFY10A PE=1 SV=1	S	Function unknown	PREDICTED: protein TIFY 10a-like [Musa acuminata subsp. malaccensis]	--
Ma10_g12970	Ma10_g12970	50.0693	5312	36.2794	5048	35.0008	4900	89.8683	13597	110.945	14521	112.078	12392	3.69e-08	1.45032	up	--	--	Molecular Function: transcription factor activity, sequence-specific DNA binding (GO:0003700);; Cellular Component: nucleus (GO:0005634);; Biological Process: regulation of transcription, DNA-templated (GO:0006355);;	K14514|0|mus:104000599|K14514 ethylene-insensitive protein 3 | (RefSeq) ETHYLENE INSENSITIVE 3-like 1 protein	Plant hormone signal transduction (ko04075)	--	--	Ethylene insensitive 3	Protein ETHYLENE INSENSITIVE 3 OS=Arabidopsis thaliana OX=3702 GN=EIN3 PE=1 SV=1	K	Transcription	PREDICTED: ETHYLENE INSENSITIVE 3-like 1 protein [Musa acuminata subsp. malaccensis]	biological process: biological regulation (GO:0065007);; molecular function: nucleic acid binding transcription factor activity (GO:0001071);; cellular component: cell (GO:0005623);; cellular component: organelle (GO:0043226);; cellular component: cell part (GO:0044464)
Ma08_g15570	Ma08_g15570	2.39359	250	1.24944	171	1.04224	144	5.20294	775	5.62752	725	5.19372	565	7.09e-08	1.86397	up	--	--	Molecular Function: protein phosphatase inhibitor activity (GO:0004864);; Molecular Function: receptor activity (GO:0004872);; Cellular Component: nucleus (GO:0005634);; Cellular Component: cytoplasm (GO:0005737);; Biological Process: abscisic acid-activated signaling pathway (GO:0009738);; Molecular Function: abscisic acid binding (GO:0010427);; Biological Process: negative regulation of catalyt…	K14496|1.61088e-129|mus:103994585|K14496 abscisic acid receptor PYR/PYL family | (RefSeq) abscisic acid receptor PYR1-like	Plant hormone signal transduction (ko04075)	--	--	Polyketide cyclase / dehydrase and lipid transport;; Polyketide cyclase / dehydrase and lipid transport	Abscisic acid receptor PYR1 OS=Arabidopsis thaliana OX=3702 GN=PYR1 PE=1 SV=1	S	Function unknown	PREDICTED: abscisic acid receptor PYR1-like [Musa acuminata subsp. malaccensis]	biological process: biological regulation (GO:0065007);; molecular function: molecular function regulator (GO:0098772);; molecular function: molecular transducer activity (GO:0060089);; cellular component: cell (GO:0005623);; cellular component: organelle (GO:0043226);; cellular component: cell part (GO:0044464);; biological process: cellular process (GO:0009987);; biological process: signaling (…
Ma07_g20210	Ma07_g20210	1.68502	33	1.03968	27	0.745616	20	3.14869	87	6.65415	159	6.19991	126	0.000488209	2.26817	up	--	--	Biological Process: response to auxin (GO:0009733);;	K14488|2.36316e-36|mus:103992263|K14488 SAUR family protein | (RefSeq) auxin-responsive protein SAUR32-like	Plant hormone signal transduction (ko04075)	--	--	Auxin responsive protein	Auxin-responsive protein SAUR32 OS=Arabidopsis thaliana OX=3702 GN=SAUR32 PE=2 SV=1	S	Function unknown	PREDICTED: auxin-responsive protein SAUR32-like [Musa acuminata subsp. malaccensis]	biological process: response to stimulus (GO:0050896)
Ma04_g33610	Ma04_g33610	2.06376	78	1.31038	65	1.79251	89	10.0629	536	5.61226	259	7.08931	276	1.23e-06	2.20556	up	--	--	--	K14488|1.18911e-114|mus:103982612|K14488 SAUR family protein | (RefSeq) auxin-responsive protein SAUR36-like	Plant hormone signal transduction (ko04075)	--	--	Auxin responsive protein	Auxin-responsive protein SAUR36 OS=Arabidopsis thaliana OX=3702 GN=SAUR36 PE=2 SV=1	S	Function unknown	PREDICTED: auxin-responsive protein SAUR36-like [Musa acuminata subsp. malaccensis]	--
Ma09_g21410	Ma09_g21410	17.2737	202	3.52702	55	5.12446	80	48.2061	804	31.1837	450	26.7291	326	0.000109751	2.13173	up	--	--	Biological Process: response to auxin (GO:0009733);;	K14488|3.40568e-65|mus:103998582|K14488 SAUR family protein | (RefSeq) auxin-induced protein 15A-like	Plant hormone signal transduction (ko04075)	--	--	Auxin responsive protein	Auxin-induced protein 15A OS=Glycine max OX=3847 PE=2 SV=1	S	Function unknown	PREDICTED: auxin-induced protein 15A-like [Musa acuminata subsp. malaccensis]	biological process: response to stimulus (GO:0050896)
Ma00_g00460	Ma00_g00460	9.68325	204	12.5454	346	15.8415	440	19.8419	595	26.3431	683	27.9084	612	0.00835989	1.03187	up	[T]	Signal transduction mechanisms	Molecular Function: phosphorelay response regulator activity (GO:0000156);; Biological Process: phosphorelay signal transduction system (GO:0000160);; Cellular Component: nucleus (GO:0005634);; Cellular Component: cytosol (GO:0005829);; Biological Process: regulation of transcription, DNA-templated (GO:0006355);; Biological Process: cytokinin-activated signaling pathway (GO:0009736);;	K14492|2.0896e-81|mus:103973217|K14492 two-component response regulator ARR-A family | (RefSeq) two-component response regulator ORR5-like	Plant hormone signal transduction (ko04075)	[K]	Transcription	Response regulator receiver domain	Two-component response regulator ORR5 OS=Oryza sativa subsp. japonica OX=39947 GN=RR5 PE=2 SV=1	T	Signal transduction mechanisms	PREDICTED: two-component response regulator ORR5-like [Musa acuminata subsp. malaccensis]	biological process: cellular process (GO:0009987);; biological process: signaling (GO:0023052);; biological process: single-organism process (GO:0044699);; biological process: response to stimulus (GO:0050896);; biological process: biological regulation (GO:0065007);; molecular function: signal transducer activity (GO:0004871);; cellular component: cell (GO:0005623);; cellular component: organell…
Ma08_g25810	Ma08_g25810	6.65412	629	4.05411	503	3.79831	473	79.3473	10665	111.047	12909	111.707	10972	1.89e-31	4.46533	up	[HJ]	Coenzyme transport and metabolism;; Translation, ribosomal structure and biogenesis	Biological Process: response to wounding (GO:0009611);; Biological Process: jasmonic acid metabolic process (GO:0009694);; Biological Process: induced systemic resistance, jasmonic acid mediated signaling pathway (GO:0009864);; Molecular Function: jasmonate-amino synthetase activity (GO:0080123);;	K14506|0|mus:103996308|K14506 jasmonic acid-amino synthetase | (RefSeq) jasmonic acid-amido synthetase JAR1	Plant hormone signal transduction (ko04075)	--	--	GH3 auxin-responsive promoter	Jasmonic acid-amido synthetase JAR1 OS=Oryza sativa subsp. japonica OX=39947 GN=GH3.5 PE=2 SV=1	S	Function unknown	PREDICTED: jasmonic acid-amido synthetase JAR1 [Musa acuminata subsp. malaccensis]	biological process: response to stimulus (GO:0050896);; biological process: metabolic process (GO:0008152);; biological process: cellular process (GO:0009987);; biological process: single-organism process (GO:0044699);; biological process: immune system process (GO:0002376);; biological process: signaling (GO:0023052);; biological process: biological regulation (GO:0065007);; molecular function: …
Ma05_g22010	Ma05_g22010	0.131627	5	0.67147	31	0.518299	24	45.3328	2221	28.0424	1189	27.7455	994	2.67e-23	6.25697	up	--	--	Biological Process: transcription, DNA-templated (GO:0006351);;	K14516|1.12565e-145|mus:103985947|K14516 ethylene-responsive transcription factor 1 | (RefSeq) ethylene-responsive transcription factor 1B-like	Plant hormone signal transduction (ko04075)	--	--	AP2 domain	Ethylene-responsive transcription factor 1B OS=Arabidopsis thaliana OX=3702 GN=ERF1B PE=1 SV=2	K	Transcription	PREDICTED: ethylene-responsive transcription factor 1B-like [Musa acuminata subsp. malaccensis]	biological process: metabolic process (GO:0008152);; biological process: cellular process (GO:0009987)
Ma01_g21090	Ma01_g21090	20.2942	3300	18.6279	3895	20.5738	4335	41.9311	9938	42.6277	8435	42.3129	7063	1.37e-06	1.18366	up	[T]	Signal transduction mechanisms	Molecular Function: phosphorelay sensor kinase activity (GO:0000155);; Biological Process: phosphorelay signal transduction system (GO:0000160);; Cellular Component: intracellular (GO:0005622);; Cellular Component: integral component of membrane (GO:0016021);; Biological Process: signal transduction by protein phosphorylation (GO:0023014);;	K14489|0|mus:103973612|K14489 arabidopsis histidine kinase 2/3/4 (cytokinin receptor) [EC:2.7.13.3] | (RefSeq) probable histidine kinase 3 isoform X1	Plant hormone signal transduction (ko04075)	[T]	Signal transduction mechanisms	CHASE domain;; Histidine kinase-, DNA gyrase B-, and HSP90-like ATPase;; Response regulator receiver domain;; His Kinase A (phospho-acceptor) domain	Probable histidine kinase 3 OS=Oryza sativa subsp. indica OX=39946 GN=HK3 PE=2 SV=1	T	Signal transduction mechanisms	PREDICTED: probable histidine kinase 3 isoform X1 [Musa acuminata subsp. malaccensis]	biological process: metabolic process (GO:0008152);; biological process: cellular process (GO:0009987);; biological process: signaling (GO:0023052);; biological process: single-organism process (GO:0044699);; biological process: response to stimulus (GO:0050896);; biological process: biological regulation (GO:0065007);; molecular function: catalytic activity (GO:0003824);; molecular function: sig…
Ma11_g02040	Ma11_g02040	56.302	5221	43.2637	5253	43.3906	5286	99.3298	13117	91.2805	10391	92.8762	8934	3.17e-05	1.065	up	[T]	Signal transduction mechanisms	Molecular Function: phosphorelay sensor kinase activity (GO:0000155);; Cellular Component: endoplasmic reticulum membrane (GO:0005789);; Biological Process: negative regulation of ethylene-activated signaling pathway (GO:0010105);; Cellular Component: integral component of membrane (GO:0016021);; Biological Process: peptidyl-histidine phosphorylation (GO:0018106);; Biological Process: signal tran…	K14509|0|mus:103970202|K14509 ethylene receptor [EC:2.7.13.-] | (RefSeq) ethylene receptor 2-like	Plant hormone signal transduction (ko04075)	[T]	Signal transduction mechanisms	Response regulator receiver domain;; GAF domain;; His Kinase A (phospho-acceptor) domain	Ethylene receptor 2 OS=Oryza sativa subsp. japonica OX=39947 GN=ETR2 PE=1 SV=1	T	Signal transduction mechanisms	PREDICTED: ethylene receptor 2-like [Musa acuminata subsp. malaccensis]	biological process: metabolic process (GO:0008152);; biological process: cellular process (GO:0009987);; biological process: signaling (GO:0023052);; biological process: single-organism process (GO:0044699);; biological process: response to stimulus (GO:0050896);; biological process: biological regulation (GO:0065007);; molecular function: catalytic activity (GO:0003824);; molecular function: sig…
Ma01_g11960	Ma01_g11960	0.417643	32	0.163036	16	0.215928	22	4.44446	471	4.30143	394	3.53327	274	1.77e-17	4.00066	up	[K]	Transcription	Biological Process: response to ethylene (GO:0009723);; Biological Process: cellular process (GO:0009987);;	K14515|0|mus:103995572|K14515 EIN3-binding F-box protein | (RefSeq) EIN3-binding F-box protein 1-like	Plant hormone signal transduction (ko04075)	[R]	General function prediction only	F-box-like;; Leucine Rich repeat;; F-box domain	EIN3-binding F-box protein 1 OS=Arabidopsis thaliana OX=3702 GN=EBF1 PE=1 SV=1	S	Function unknown	PREDICTED: EIN3-binding F-box protein 1-like [Musa acuminata subsp. malaccensis]	biological process: response to stimulus (GO:0050896);; biological process: cellular process (GO:0009987)
Ma04_g38570	Ma04_g38570	12.5101	1352	11.0572	1567	10.581	1508	37.5303	5782	28.9417	3857	30.36	3418	6.2e-12	1.5786	up	--	--	--	K14508|0|mus:103982214|K14508 regulatory protein NPR1 | (RefSeq) NPR1C; BTB/POZ domain and ankyrin repeat-containing protein NPR2	Plant hormone signal transduction (ko04075)	[R]	General function prediction only	NPR1/NIM1 like defence protein C terminal;; Ankyrin repeats (3 copies);; BTB/POZ domain;; Ankyrin repeats (many copies);; Ankyrin repeat;; Domain of unknown function (DUF3420);; Ankyrin repeat;; Ankyrin repeats (many copies)	BTB/POZ domain and ankyrin repeat-containing protein NPR2 OS=Oryza sativa subsp. japonica OX=39947 GN=NPR2 PE=1 SV=1	S	Function unknown	PREDICTED: BTB/POZ domain and ankyrin repeat-containing protein NPR2 [Musa acuminata subsp. malaccensis]	--
Ma04_g27640	Ma04_g27640	1.47125	60	0.510849	30	0.415737	24	4.88976	274	2.7725	139	3.56474	148	9.67e-06	2.24011	up	--	--	Cellular Component: nucleus (GO:0005634);; Biological Process: regulation of transcription, DNA-templated (GO:0006355);; Biological Process: auxin-activated signaling pathway (GO:0009734);;	K14484|1.47055e-140|mus:103983123|K14484 auxin-responsive protein IAA | (RefSeq) auxin-induced protein 22D	Plant hormone signal transduction (ko04075)	--	--	AUX/IAA family	Auxin-induced protein 22D OS=Vigna radiata var. radiata OX=3916 GN=AUX22D PE=2 SV=1	K	Transcription	PREDICTED: auxin-induced protein 22D [Musa acuminata subsp. malaccensis]	cellular component: cell (GO:0005623);; cellular component: organelle (GO:0043226);; cellular component: cell part (GO:0044464);; biological process: biological regulation (GO:0065007);; biological process: cellular process (GO:0009987);; biological process: signaling (GO:0023052);; biological process: single-organism process (GO:0044699);; biological process: response to stimulus (GO:0050896)
Ma02_g19840	Ma02_g19840	44.0434	4611	23.8828	3279	22.6903	3134	241.29	36021	163.521	21118	164.729	17973	5.39e-14	2.73759	up	--	--	--	K13422|0|mus:103975229|K13422 transcription factor MYC2 | (RefSeq) transcription factor MYC2	Plant hormone signal transduction (ko04075)	--	--	bHLH-MYC and R2R3-MYB transcription factors N-terminal;; Helix-loop-helix DNA-binding domain	Transcription factor MYC2 OS=Oryza sativa subsp. japonica OX=39947 GN=MYC2 PE=1 SV=1	K	Transcription	PREDICTED: transcription factor MYC2 [Musa acuminata subsp. malaccensis]	--
Ma02_g21830	Ma02_g21830	20.2724	798	11.3448	586	12.6745	658	43.8215	2458	30.4784	1479	27.9296	1145	0.000172499	1.2895	up	[C]	Energy production and conversion	--	K14496|4.31942e-155|mus:103976484|K14496 abscisic acid receptor PYR/PYL family | (RefSeq) abscisic acid receptor PYL8-like	Plant hormone signal transduction (ko04075)	--	--	Polyketide cyclase / dehydrase and lipid transport	Abscisic acid receptor PYL8 OS=Arabidopsis thaliana OX=3702 GN=PYL8 PE=1 SV=1	S	Function unknown	PREDICTED: abscisic acid receptor PYL8-like [Musa acuminata subsp. malaccensis]	--
Ma06_g35580	Ma06_g35580	99.1787	8862	85.1433	9894	86.6144	10149	368.001	46439	259.782	28309	251.333	23278	1.89e-07	1.76636	up	--	--	--	K13463|0|mus:103990208|K13463 coronatine-insensitive protein 1 | (RefSeq) coronatine-insensitive protein homolog 1b isoform X1	Plant hormone signal transduction (ko04075)	[R]	General function prediction only	Leucine Rich repeats (2 copies)	Coronatine-insensitive protein homolog 1b OS=Oryza sativa subsp. japonica OX=39947 GN=COI1B PE=1 SV=1	S	Function unknown	PREDICTED: coronatine-insensitive protein homolog 1b isoform X1 [Musa acuminata subsp. malaccensis]	--
Ma10_g26870	Ma10_g26870	0.794303	87	0.198547	29	1.53662	220	8.57608	1326	5.25375	703	4.83364	547	3.47e-07	2.96157	up	[K]	Transcription	--	K14515|0|mus:103969336|K14515 EIN3-binding F-box protein | (RefSeq) EIN3-binding F-box protein 1-like	Plant hormone signal transduction (ko04075)	[R]	General function prediction only	Leucine Rich repeats (2 copies);; Leucine Rich repeat;; F-box-like;; F-box domain	EIN3-binding F-box protein 1 OS=Arabidopsis thaliana OX=3702 GN=EBF1 PE=1 SV=1	S	Function unknown	PREDICTED: EIN3-binding F-box protein 1-like [Musa acuminata subsp. malaccensis]	--
Ma06_g22180	Ma06_g22180	1.42594	42	1.55288	59	2.02147	78	5.91584	247	4.38945	158	3.10013	94	0.00538436	1.48994	up	--	--	Biological Process: response to stimulus (GO:0050896);;	K13464|5.52867e-81|mus:103988648|K13464 jasmonate ZIM domain-containing protein | (RefSeq) protein TIFY 9-like isoform X1	Plant hormone signal transduction (ko04075)	--	--	Divergent CCT motif;; tify domain	Protein TIFY 9 OS=Oryza sativa subsp. japonica OX=39947 GN=TIFY9 PE=1 SV=1	S	Function unknown	PREDICTED: protein TIFY 9-like isoform X2 [Musa acuminata subsp. malaccensis]	biological process: response to stimulus (GO:0050896)
Ma06_g14500	Ma06_g14500	2.9922	145	2.20534	164	3.16172	208	6.80417	430	7.94893	444	6.80516	321	0.00336607	1.25867	up	[T]	Signal transduction mechanisms	Molecular Function: protein serine/threonine kinase activity (GO:0004674);; Molecular Function: ATP binding (GO:0005524);; Cellular Component: nucleus (GO:0005634);; Cellular Component: cytoplasm (GO:0005737);; Biological Process: protein phosphorylation (GO:0006468);; Biological Process: abscisic acid-activated signaling pathway (GO:0009738);; Biological Process: intracellular signal transductio…	K14498|0|egu:105051918|K14498 serine/threonine-protein kinase SRK2 [EC:2.7.11.1] | (RefSeq) serine/threonine-protein kinase SAPK7	Plant hormone signal transduction (ko04075)	[T]	Signal transduction mechanisms	Protein kinase domain;; Protein tyrosine kinase	Serine/threonine-protein kinase SAPK7 OS=Oryza sativa subsp. japonica OX=39947 GN=SAPK7 PE=2 SV=2	T	Signal transduction mechanisms	PREDICTED: serine/threonine-protein kinase SAPK7-like [Musa acuminata subsp. malaccensis]	biological process: metabolic process (GO:0008152);; biological process: cellular process (GO:0009987);; molecular function: catalytic activity (GO:0003824);; molecular function: binding (GO:0005488);; cellular component: cell (GO:0005623);; cellular component: organelle (GO:0043226);; cellular component: cell part (GO:0044464);; biological process: signaling (GO:0023052);; biological process: si…
Ma06_g09030	Ma06_g09030	12.979	1446	12.0978	1689	12.6973	1844	35.3777	5812	38.4343	5401	38.5089	4537	1.56e-13	1.70985	up	--	--	Molecular Function: DNA binding (GO:0003677);; Cellular Component: nucleus (GO:0005634);; Biological Process: regulation of transcription, DNA-templated (GO:0006355);; Biological Process: auxin-activated signaling pathway (GO:0009734);;	K14486|0|mus:103987208|K14486 auxin response factor | (RefSeq) auxin response factor 7-like isoform X1	Plant hormone signal transduction (ko04075)	--	--	Auxin response factor;; B3 DNA binding domain;; AUX/IAA family	Auxin response factor 7 OS=Oryza sativa subsp. japonica OX=39947 GN=ARF7 PE=2 SV=1	--	--	PREDICTED: auxin response factor 7-like isoform X1 [Musa acuminata subsp. malaccensis]	molecular function: binding (GO:0005488);; cellular component: cell (GO:0005623);; cellular component: organelle (GO:0043226);; cellular component: cell part (GO:0044464);; biological process: biological regulation (GO:0065007);; biological process: cellular process (GO:0009987);; biological process: signaling (GO:0023052);; biological process: single-organism process (GO:0044699);; biological pr…
Ma04_g08500	Ma04_g08500	1.57021	132	1.81806	201	1.908	211	37.2458	4455	48.2472	4994	46.4979	4064	8.83e-59	4.70957	up	[HJ]	Coenzyme transport and metabolism;; Translation, ribosomal structure and biogenesis	Biological Process: response to wounding (GO:0009611);; Biological Process: jasmonic acid metabolic process (GO:0009694);; Biological Process: induced systemic resistance, jasmonic acid mediated signaling pathway (GO:0009864);; Molecular Function: jasmonate-amino synthetase activity (GO:0080123);;	K14506|0|mus:103980944|K14506 jasmonic acid-amino synthetase | (RefSeq) jasmonic acid-amido synthetase JAR1-like isoform X1	Plant hormone signal transduction (ko04075)	--	--	GH3 auxin-responsive promoter	Jasmonic acid-amido synthetase JAR1 OS=Oryza sativa subsp. japonica OX=39947 GN=GH3.5 PE=2 SV=1	S	Function unknown	PREDICTED: jasmonic acid-amido synthetase JAR1-like isoform X1 [Musa acuminata subsp. malaccensis]	biological process: response to stimulus (GO:0050896);; biological process: metabolic process (GO:0008152);; biological process: cellular process (GO:0009987);; biological process: single-organism process (GO:0044699);; biological process: immune system process (GO:0002376);; biological process: signaling (GO:0023052);; biological process: biological regulation (GO:0065007);; molecular function: …
Ma04_g17530	Ma04_g17530	238.847	28157	94.1669	14560	101.393	15773	355.697	59804	266.967	38830	271.302	33337	0.00713539	1.1355	up	--	--	--	K13422|0|mus:103981825|K13422 transcription factor MYC2 | (RefSeq) transcription factor MYC2-like	Plant hormone signal transduction (ko04075)	--	--	bHLH-MYC and R2R3-MYB transcription factors N-terminal;; Helix-loop-helix DNA-binding domain	Transcription factor MYC2 OS=Oryza sativa subsp. japonica OX=39947 GN=MYC2 PE=1 SV=1	K	Transcription	PREDICTED: transcription factor MYC2-like [Musa acuminata subsp. malaccensis]	--
Ma08_g12900	Ma08_g12900	53.3578	5411	43.4207	5783	45.4317	6092	139.214	20150	122.341	15398	121.141	12825	2.37e-08	1.50844	up	[T]	Signal transduction mechanisms	Molecular Function: phosphorelay sensor kinase activity (GO:0000155);; Cellular Component: endoplasmic reticulum membrane (GO:0005789);; Biological Process: negative regulation of ethylene-activated signaling pathway (GO:0010105);; Cellular Component: integral component of membrane (GO:0016021);; Biological Process: peptidyl-histidine phosphorylation (GO:0018106);; Biological Process: signal tran…	K14509|0|mus:103994521|K14509 ethylene receptor [EC:2.7.13.-] | (RefSeq) ethylene receptor 2-like	Plant hormone signal transduction (ko04075)	[T]	Signal transduction mechanisms	Response regulator receiver domain;; GAF domain;; His Kinase A (phospho-acceptor) domain	Ethylene receptor 2 OS=Oryza sativa subsp. japonica OX=39947 GN=ETR2 PE=1 SV=1	U	Intracellular trafficking, secretion, and vesicular transport	PREDICTED: ethylene receptor 2-like [Musa acuminata subsp. malaccensis]	biological process: metabolic process (GO:0008152);; biological process: cellular process (GO:0009987);; biological process: signaling (GO:0023052);; biological process: single-organism process (GO:0044699);; biological process: response to stimulus (GO:0050896);; biological process: biological regulation (GO:0065007);; molecular function: catalytic activity (GO:0003824);; molecular function: sig…
Ma10_g23580	Ma10_g23580	1.43204	95	1.57815	138	1.8842	165	3.10876	287	5.14729	420	4.72675	329	0.00131911	1.47443	up	[T]	Signal transduction mechanisms	Biological Process: signal transduction (GO:0007165);;	K14491|0|mus:103969872|K14491 two-component response regulator ARR-B family | (RefSeq) two-component response regulator ARR10-like isoform X1	Plant hormone signal transduction (ko04075)	[K]	Transcription	Response regulator receiver domain;; Myb-like DNA-binding domain	Two-component response regulator ORR24 OS=Oryza sativa subsp. indica OX=39946 GN=RR24 PE=3 SV=1	K	Transcription	PREDICTED: two-component response regulator ARR10-like isoform X3 [Musa acuminata subsp. malaccensis]	biological process: cellular process (GO:0009987);; biological process: biological regulation (GO:0065007)
Ma06_g02690	Ma06_g02690	12.9875	1405	4.6653	830	6.19013	863	20.9417	3612	21.1591	3040	20.5664	2605	1.96e-11	1.57109	up	--	--	--	K14508|0|mus:103986619|K14508 regulatory protein NPR1 | (RefSeq) BTB/POZ domain and ankyrin repeat-containing protein NPR1	Plant hormone signal transduction (ko04075)	[R]	General function prediction only	NPR1/NIM1 like defence protein C terminal;; Domain of unknown function (DUF3420);; Ankyrin repeats (3 copies);; BTB/POZ domain;; Ankyrin repeats (many copies);; Ankyrin repeat;; Ankyrin repeat	BTB/POZ domain and ankyrin repeat-containing protein NPR1 OS=Oryza sativa subsp. japonica OX=39947 GN=NPR1 PE=1 SV=1	S	Function unknown	PREDICTED: BTB/POZ domain and ankyrin repeat-containing protein NPR1 [Musa acuminata subsp. malaccensis]	--
Ma09_g13820	Ma09_g13820	51.4339	2457	38.0732	2385	38.6657	2437	82.0231	5587	90.3896	5326	84.0837	4186	4.1e-06	1.08247	up	--	--	--	K13464|0|mus:103997923|K13464 jasmonate ZIM domain-containing protein | (RefSeq) protein TIFY 10b-like	Plant hormone signal transduction (ko04075)	--	--	tify domain;; Divergent CCT motif	Protein TIFY 10b OS=Oryza sativa subsp. indica OX=39946 GN=TIFY10B PE=3 SV=1	S	Function unknown	PREDICTED: protein TIFY 10b-like [Musa acuminata subsp. malaccensis]	--
Ma08_g02110	Ma08_g02110	3.66809	358	4.93575	591	4.341	521	7.26924	875	11.6011	1191	9.69012	935	0.00173109	1.11328	up	--	--	Cellular Component: integral component of membrane (GO:0016021);;	K13946|0|mus:103994040|K13946 auxin influx carrier (AUX1 LAX family) | (RefSeq) auxin transporter-like protein 4	Plant hormone signal transduction (ko04075)	[E]	Amino acid transport and metabolism	Transmembrane amino acid transporter protein	Auxin transporter-like protein 2 OS=Medicago truncatula OX=3880 GN=LAX2 PE=2 SV=1	E	Amino acid transport and metabolism	PREDICTED: auxin transporter-like protein 4 [Musa acuminata subsp. malaccensis]	cellular component: membrane (GO:0016020);; cellular component: membrane part (GO:0044425)
Ma07_g15570	Ma07_g15570	67.5758	2615	38.2269	1924	40.4239	2047	97.3821	5317	101.735	4797	101.878	4083	1.16e-06	1.12237	up	--	--	--	K13464|1.81235e-116|mus:103991752|K13464 jasmonate ZIM domain-containing protein | (RefSeq) protein TIFY 3 isoform X1	Plant hormone signal transduction (ko04075)	--	--	Divergent CCT motif;; tify domain	Protein TIFY 3 OS=Oryza sativa subsp. japonica OX=39947 GN=TIFY3 PE=1 SV=1	S	Function unknown	PREDICTED: protein TIFY 3 isoform X1 [Musa acuminata subsp. malaccensis]	--
Ma07_g00120	Ma07_g00120	1.08786	88	0.68815	73	0.845143	91	21.9788	2506	16.7594	1655	17.2071	1431	5.74e-49	4.47685	up	[HJ]	Coenzyme transport and metabolism;; Translation, ribosomal structure and biogenesis	Biological Process: response to light stimulus (GO:0009416);; Biological Process: response to auxin (GO:0009733);; Molecular Function: ligase activity (GO:0016874);;	K14487|0|mus:103991034|K14487 auxin responsive GH3 gene family | (RefSeq) probable indole-3-acetic acid-amido synthetase GH3.1	Plant hormone signal transduction (ko04075)	--	--	GH3 auxin-responsive promoter	Probable indole-3-acetic acid-amido synthetase GH3.1 OS=Oryza sativa subsp. japonica OX=39947 GN=GH3.1 PE=2 SV=1	S	Function unknown	PREDICTED: probable indole-3-acetic acid-amido synthetase GH3.1 [Musa acuminata subsp. malaccensis]	biological process: response to stimulus (GO:0050896);; molecular function: catalytic activity (GO:0003824)
Ma05_g05660	Ma05_g05660	12.8837	817	16.7577	1374	14.4823	1189	31.6929	2842	32.26	2512	31.6032	2078	3.17e-06	1.19164	up	--	--	--	K13464|0|mus:103984053|K13464 jasmonate ZIM domain-containing protein | (RefSeq) protein TIFY 6b-like isoform X2	Plant hormone signal transduction (ko04075)	--	--	tify domain;; Divergent CCT motif	Protein TIFY 6a OS=Oryza sativa subsp. indica OX=39946 GN=TIFY6A PE=3 SV=1	S	Function unknown	PREDICTED: protein TIFY 6b-like isoform X2 [Musa acuminata subsp. malaccensis]	--
Ma04_g36920	Ma04_g36920	1.55709	56	1.42062	67	0.876512	41	4.92129	249	4.13058	181	4.10998	152	0.000335682	1.8325	up	--	--	--	K14488|8.25551e-58|mus:103982340|K14488 SAUR family protein | (RefSeq) auxin-responsive protein SAUR32-like	Plant hormone signal transduction (ko04075)	--	--	Auxin responsive protein	Auxin-responsive protein SAUR32 OS=Arabidopsis thaliana OX=3702 GN=SAUR32 PE=2 SV=1	S	Function unknown	PREDICTED: auxin-responsive protein SAUR32-like [Musa acuminata subsp. malaccensis]	--
Ma07_g21360	Ma07_g21360	3.59968	164	4.15841	244	3.84297	234	8.95609	591	12.8231	732	12.5041	602	6.4e-06	1.66233	up	--	--	--	K13464|1.62865e-166|mus:103992338|K13464 jasmonate ZIM domain-containing protein | (RefSeq) protein TIFY 10a-like	Plant hormone signal transduction (ko04075)	--	--	tify domain;; Divergent CCT motif	Protein TIFY 10a OS=Oryza sativa subsp. japonica OX=39947 GN=TIFY10A PE=1 SV=1	--	--	PREDICTED: protein TIFY 10a-like [Musa acuminata subsp. malaccensis]	--
Ma04_g37200	Ma04_g37200	10.9439	1598	9.33793	1754	10.2304	2055	110.182	22068	86.9639	15971	83.3825	12820	6.14e-35	3.25648	up	[K]	Transcription	--	K14515|0|mus:103982311|K14515 EIN3-binding F-box protein | (RefSeq) EIN3-binding F-box protein 1-like	Plant hormone signal transduction (ko04075)	[R]	General function prediction only	Leucine Rich repeat;; Leucine Rich repeats (2 copies);; F-box-like	EIN3-binding F-box protein 1 OS=Arabidopsis thaliana OX=3702 GN=EBF1 PE=1 SV=1	S	Function unknown	PREDICTED: EIN3-binding F-box protein 1-like [Musa acuminata subsp. malaccensis]	--
Ma09_g26000	Ma09_g26000	5.31617	243	2.05938	124	1.54084	92	11.1123	719	18.4302	1028	15.5411	737	9.9e-08	2.42938	up	--	--	Cellular Component: nucleus (GO:0005634);; Biological Process: regulation of transcription, DNA-templated (GO:0006355);; Biological Process: auxin-activated signaling pathway (GO:0009734);;	K14484|2.48225e-145|mus:103999021|K14484 auxin-responsive protein IAA | (RefSeq) auxin-responsive protein IAA30-like	Plant hormone signal transduction (ko04075)	--	--	AUX/IAA family	Auxin-responsive protein IAA30 OS=Oryza sativa subsp. japonica OX=39947 GN=IAA30 PE=2 SV=1	K	Transcription	PREDICTED: auxin-responsive protein IAA30-like [Musa acuminata subsp. malaccensis]	cellular component: cell (GO:0005623);; cellular component: organelle (GO:0043226);; cellular component: cell part (GO:0044464);; biological process: biological regulation (GO:0065007);; biological process: cellular process (GO:0009987);; biological process: signaling (GO:0023052);; biological process: single-organism process (GO:0044699);; biological process: response to stimulus (GO:0050896)
Ma06_g31780	Ma06_g31780	0.696243	35	0.881808	62	0.684237	45	6.67163	545	4.10418	231	5.03819	266	2.9e-06	2.88776	up	--	--	--	K16189|0|mus:103989861|K16189 phytochrome-interacting factor 4 | (RefSeq) transcription factor PIF5-like	Plant hormone signal transduction (ko04075)	--	--	Helix-loop-helix DNA-binding domain	Transcription factor PIF1 OS=Arabidopsis thaliana OX=3702 GN=PIF1 PE=1 SV=1	K	Transcription	PREDICTED: transcription factor PIF5-like [Musa acuminata subsp. malaccensis]	--
Ma04_g38300	Ma04_g38300	0.984401	84	0.822082	89	0.815958	84	3.44528	389	3.84167	354	3.2985	260	7.93e-06	1.98746	up	--	--	--	K16189|0|mus:103982233|K16189 phytochrome-interacting factor 4 | (RefSeq) transcription factor PIF4-like	Plant hormone signal transduction (ko04075)	--	--	Helix-loop-helix DNA-binding domain	Transcription factor PIF4 OS=Arabidopsis thaliana OX=3702 GN=PIF4 PE=1 SV=1	K	Transcription	PREDICTED: transcription factor PIF4-like [Musa acuminata subsp. malaccensis]	--
Ma04_g15670	Ma04_g15670	2.99322	246	1.10716	120	1.46195	159	7.34315	859	8.07441	817	8.22233	703	8.72e-11	2.1801	up	[HJ]	Coenzyme transport and metabolism;; Translation, ribosomal structure and biogenesis	Molecular Function: protein kinase activity (GO:0004672);; Molecular Function: ATP binding (GO:0005524);; Biological Process: protein phosphorylation (GO:0006468);; Biological Process: response to wounding (GO:0009611);; Biological Process: jasmonic acid metabolic process (GO:0009694);; Biological Process: induced systemic resistance, jasmonic acid mediated signaling pathway (GO:0009864);; Molecu…	K14506|0|mus:103981532|K14506 jasmonic acid-amino synthetase | (RefSeq) jasmonic acid-amido synthetase JAR1	Plant hormone signal transduction (ko04075)	--	--	GH3 auxin-responsive promoter	Jasmonic acid-amido synthetase JAR1 OS=Oryza sativa subsp. japonica OX=39947 GN=GH3.5 PE=2 SV=1	S	Function unknown	PREDICTED: jasmonic acid-amido synthetase JAR1 [Musa acuminata subsp. malaccensis]	biological process: metabolic process (GO:0008152);; biological process: cellular process (GO:0009987);; molecular function: catalytic activity (GO:0003824);; molecular function: binding (GO:0005488);; biological process: response to stimulus (GO:0050896);; biological process: single-organism process (GO:0044699);; biological process: immune system process (GO:0002376);; biological process: signa…
Ma04_g20370	Ma04_g20370	0.834903	30	0.42324	20	0.760931	37	14.9606	767	10.7127	475	10.6476	399	8.83e-23	4.24011	up	--	--	Molecular Function: DNA binding (GO:0003677);; Molecular Function: transcription factor activity, sequence-specific DNA binding (GO:0003700);; Cellular Component: nucleus (GO:0005634);; Biological Process: regulation of transcription, DNA-templated (GO:0006355);;	K14516|2.0842e-106|mus:103983138|K14516 ethylene-responsive transcription factor 1 | (RefSeq) ethylene-responsive transcription factor 1B-like	Plant hormone signal transduction (ko04075)	--	--	AP2 domain	Ethylene-responsive transcription factor 1B OS=Arabidopsis thaliana OX=3702 GN=ERF1B PE=1 SV=2	K	Transcription	PREDICTED: ethylene-responsive transcription factor 1B-like [Musa acuminata subsp. malaccensis]	molecular function: binding (GO:0005488);; biological process: biological regulation (GO:0065007);; molecular function: nucleic acid binding transcription factor activity (GO:0001071);; cellular component: cell (GO:0005623);; cellular component: organelle (GO:0043226);; cellular component: cell part (GO:0044464)
Ma04_g05560	Ma04_g05560	0.414197	10	0	0	0.219269	7	6.36973	213	6.24246	181	5.60855	137	7.54e-16	4.92213	up	--	--	Molecular Function: DNA binding (GO:0003677);; Molecular Function: transcription factor activity, sequence-specific DNA binding (GO:0003700);; Cellular Component: nucleus (GO:0005634);; Biological Process: regulation of transcription, DNA-templated (GO:0006355);;	K14516|4.47109e-65|mus:103981564|K14516 ethylene-responsive transcription factor 1 | (RefSeq) ethylene-responsive transcription factor 1B-like	Plant hormone signal transduction (ko04075)	--	--	AP2 domain	Ethylene-responsive transcription factor 1B OS=Arabidopsis thaliana OX=3702 GN=ERF1B PE=1 SV=2	K	Transcription	PREDICTED: ethylene-responsive transcription factor 1B-like [Musa acuminata subsp. malaccensis]	molecular function: binding (GO:0005488);; biological process: biological regulation (GO:0065007);; molecular function: nucleic acid binding transcription factor activity (GO:0001071);; cellular component: cell (GO:0005623);; cellular component: organelle (GO:0043226);; cellular component: cell part (GO:0044464)
Ma10_g27910	Ma10_g27910	0.869539	28	0.64714	28	0.526669	23	2.02672	93	2.65372	105	2.58107	86	0.00155484	1.88484	up	--	--	Molecular Function: protein phosphatase inhibitor activity (GO:0004864);; Molecular Function: receptor activity (GO:0004872);; Cellular Component: nucleus (GO:0005634);; Cellular Component: cytoplasm (GO:0005737);; Biological Process: abscisic acid-activated signaling pathway (GO:0009738);; Molecular Function: abscisic acid binding (GO:0010427);; Biological Process: negative regulation of catalyt…	K14496|1.33695e-134|mus:103969424|K14496 abscisic acid receptor PYR/PYL family | (RefSeq) abscisic acid receptor PYL2-like	Plant hormone signal transduction (ko04075)	--	--	Polyketide cyclase / dehydrase and lipid transport;; Pathogenesis-related protein Bet v I family;; Polyketide cyclase / dehydrase and lipid transport	Abscisic acid receptor PYL2 OS=Arabidopsis thaliana OX=3702 GN=PYL2 PE=1 SV=1	S	Function unknown	PREDICTED: abscisic acid receptor PYL2-like [Musa acuminata subsp. malaccensis]	biological process: biological regulation (GO:0065007);; molecular function: molecular function regulator (GO:0098772);; molecular function: molecular transducer activity (GO:0060089);; cellular component: cell (GO:0005623);; cellular component: organelle (GO:0043226);; cellular component: cell part (GO:0044464);; biological process: cellular process (GO:0009987);; biological process: signaling (…
Ma06_g12480	Ma06_g12480	99.2376	2995	66.0719	2616	66.5187	2647	205.082	8834	164.918	6130	147.981	4653	4.33e-08	1.24074	up	--	--	--	K13464|4.1848e-105|mus:103987512|K13464 jasmonate ZIM domain-containing protein | (RefSeq) protein TIFY 9-like	Plant hormone signal transduction (ko04075)	--	--	Divergent CCT motif;; tify domain	Protein TIFY 9 OS=Arabidopsis thaliana OX=3702 GN=TIFY9 PE=1 SV=1	--	--	PREDICTED: protein TIFY 9-like [Musa acuminata subsp. malaccensis]	--
Ma08_g00580	Ma08_g00580	0.611868	21	0.293742	13	0.417466	19	2.7436	126	2.45692	99	3.23721	110	4.22e-06	2.68928	up	--	--	Biological Process: response to stimulus (GO:0050896);;	K13464|2.9125e-88|mus:103994173|K13464 jasmonate ZIM domain-containing protein | (RefSeq) protein TIFY 9-like	Plant hormone signal transduction (ko04075)	--	--	tify domain	Protein TIFY 9 OS=Arabidopsis thaliana OX=3702 GN=TIFY9 PE=1 SV=1	--	--	PREDICTED: protein TIFY 9-like [Musa acuminata subsp. malaccensis]	biological process: response to stimulus (GO:0050896)
Ma09_g28310	Ma09_g28310	16.9205	1642	14.4685	1841	13.6639	1749	38.9316	5386	34.0318	4073	35.3027	3570	6.89e-09	1.34189	up	--	--	Molecular Function: transcription factor activity, sequence-specific DNA binding (GO:0003700);; Cellular Component: nucleus (GO:0005634);; Biological Process: regulation of transcription, DNA-templated (GO:0006355);;	K14514|0|mus:103999216|K14514 ethylene-insensitive protein 3 | (RefSeq) ETHYLENE INSENSITIVE 3-like 3 protein	Plant hormone signal transduction (ko04075)	--	--	Ethylene insensitive 3	ETHYLENE INSENSITIVE 3-like 3 protein OS=Arabidopsis thaliana OX=3702 GN=EIL3 PE=1 SV=1	K	Transcription	PREDICTED: ETHYLENE INSENSITIVE 3-like 3 protein [Musa acuminata subsp. malaccensis]	biological process: biological regulation (GO:0065007);; molecular function: nucleic acid binding transcription factor activity (GO:0001071);; cellular component: cell (GO:0005623);; cellular component: organelle (GO:0043226);; cellular component: cell part (GO:0044464)
Ma05_g08990	Ma05_g08990	12.5015	858	6.27675	586	7.38533	682	22.018	2194	18.2405	1583	18.188	1328	1.79e-06	1.25677	up	--	--	--	K14484|0|mus:103984737|K14484 auxin-responsive protein IAA | (RefSeq) auxin-responsive protein IAA6-like	Plant hormone signal transduction (ko04075)	--	--	AUX/IAA family	Auxin-responsive protein IAA6 OS=Oryza sativa subsp. japonica OX=39947 GN=IAA6 PE=2 SV=1	--	--	PREDICTED: auxin-responsive protein IAA6-like [Musa acuminata subsp. malaccensis]	--
Ma05_g23710	Ma05_g23710	10.8281	1159	13.2749	1483	7.61921	1085	34.5501	5187	27.2605	3481	33.6087	3130	3.88e-13	1.6773	up	[T]	Signal transduction mechanisms	Molecular Function: phosphorelay sensor kinase activity (GO:0000155);; Molecular Function: ATP binding (GO:0005524);; Cellular Component: endoplasmic reticulum membrane (GO:0005789);; Biological Process: negative regulation of ethylene-activated signaling pathway (GO:0010105);; Cellular Component: integral component of membrane (GO:0016021);; Biological Process: peptidyl-histidine phosphorylation…	K14509|0|mus:103985604|K14509 ethylene receptor [EC:2.7.13.-] | (RefSeq) probable ethylene response sensor 1	Plant hormone signal transduction (ko04075)	[T]	Signal transduction mechanisms	Histidine kinase-, DNA gyrase B-, and HSP90-like ATPase;; GAF domain;; His Kinase A (phospho-acceptor) domain	Probable ethylene response sensor 1 OS=Oryza sativa subsp. japonica OX=39947 GN=ERS1 PE=2 SV=1	T	Signal transduction mechanisms	PREDICTED: probable ethylene response sensor 1 [Musa acuminata subsp. malaccensis]	biological process: metabolic process (GO:0008152);; biological process: cellular process (GO:0009987);; biological process: signaling (GO:0023052);; biological process: single-organism process (GO:0044699);; biological process: response to stimulus (GO:0050896);; biological process: biological regulation (GO:0065007);; molecular function: catalytic activity (GO:0003824);; molecular function: sig…
Ma04_g37650	Ma04_g37650	13.8552	558	9.25404	489	12.8351	682	37.1862	2135	37.7507	1875	39.9412	1676	4.04e-11	1.75942	up	--	--	Molecular Function: protein phosphatase inhibitor activity (GO:0004864);; Molecular Function: receptor activity (GO:0004872);; Cellular Component: nucleus (GO:0005634);; Cellular Component: cytoplasm (GO:0005737);; Biological Process: abscisic acid-activated signaling pathway (GO:0009738);; Molecular Function: abscisic acid binding (GO:0010427);; Biological Process: negative regulation of catalyt…	K14496|8.03789e-151|mus:103975130|K14496 abscisic acid receptor PYR/PYL family | (RefSeq) abscisic acid receptor PYL8-like	Plant hormone signal transduction (ko04075)	--	--	Polyketide cyclase / dehydrase and lipid transport	Abscisic acid receptor PYL8 OS=Arabidopsis thaliana OX=3702 GN=PYL8 PE=1 SV=1	S	Function unknown	PREDICTED: abscisic acid receptor PYL8-like [Musa acuminata subsp. malaccensis]	biological process: biological regulation (GO:0065007);; molecular function: molecular function regulator (GO:0098772);; molecular function: molecular transducer activity (GO:0060089);; cellular component: cell (GO:0005623);; cellular component: organelle (GO:0043226);; cellular component: cell part (GO:0044464);; biological process: cellular process (GO:0009987);; biological process: signaling (…
Ma10_g00600	Ma10_g00600	14.0192	1209	12.5617	1413	11.6275	1308	31.8963	3860	31.8221	3362	31.934	2842	5.25e-09	1.39282	up	--	--	--	K14484|0|mus:103973039|K14484 auxin-responsive protein IAA | (RefSeq) auxin-responsive protein IAA16-like	Plant hormone signal transduction (ko04075)	--	--	AUX/IAA family	Auxin-responsive protein IAA7 OS=Oryza sativa subsp. japonica OX=39947 GN=IAA7 PE=2 SV=1	K	Transcription	PREDICTED: auxin-responsive protein IAA16-like [Musa acuminata subsp. malaccensis]	--
Ma03_g05850	Ma03_g05850	29.3292	1468	12.6255	830	13.9994	885	70.5234	4908	74.3089	4421	75.0158	3714	5.49e-19	2.02869	up	--	--	Biological Process: regulation of cellular process (GO:0050794);; Biological Process: response to stimulus (GO:0050896);; Biological Process: nucleic acid-templated transcription (GO:0097659);;	K13464|2.00774e-155|mus:103977441|K13464 jasmonate ZIM domain-containing protein | (RefSeq) protein TIFY 10a-like	Plant hormone signal transduction (ko04075)	--	--	tify domain;; Divergent CCT motif	Protein TIFY 10b OS=Oryza sativa subsp. indica OX=39946 GN=TIFY10B PE=3 SV=1	S	Function unknown	PREDICTED: protein TIFY 10a-like [Musa acuminata subsp. malaccensis]	biological process: biological regulation (GO:0065007);; biological process: response to stimulus (GO:0050896);; biological process: metabolic process (GO:0008152);; biological process: cellular process (GO:0009987)
Ma02_g06110	Ma02_g06110	3.65679	157	2.17844	123	1.4938	85	9.0951	557	5.67756	301	5.42405	243	0.000634768	1.54381	up	--	--	Biological Process: transcription, DNA-templated (GO:0006351);;	K14516|1.11506e-114|mus:103971653|K14516 ethylene-responsive transcription factor 1 | (RefSeq) ethylene-responsive transcription factor 1B-like	Plant hormone signal transduction (ko04075)	--	--	AP2 domain	Ethylene-responsive transcription factor 1B OS=Arabidopsis thaliana OX=3702 GN=ERF1B PE=1 SV=2	K	Transcription	PREDICTED: ethylene-responsive transcription factor 1B-like [Musa acuminata subsp. malaccensis]	biological process: metabolic process (GO:0008152);; biological process: cellular process (GO:0009987)
Ma06_g27410	Ma06_g27410	9.44034	628	3.99294	353	4.63978	412	9.7255	922	12.9113	1070	14.2545	1001	0.00504207	1.13032	up	--	--	Biological Process: amino acid transmembrane transport (GO:0003333);; Cellular Component: plasma membrane (GO:0005886);; Biological Process: response to auxin (GO:0009733);; Biological Process: auxin polar transport (GO:0009926);; Biological Process: lateral root formation (GO:0010311);; Molecular Function: auxin influx transmembrane transporter activity (GO:0010328);; Molecular Function: amino a…	K13946|0|mus:103989084|K13946 auxin influx carrier (AUX1 LAX family) | (RefSeq) auxin transporter-like protein 3	Plant hormone signal transduction (ko04075)	[E]	Amino acid transport and metabolism	Transmembrane amino acid transporter protein	Auxin transporter-like protein 3 OS=Medicago truncatula OX=3880 GN=LAX3 PE=2 SV=1	E	Amino acid transport and metabolism	PREDICTED: auxin transporter-like protein 3 [Musa acuminata subsp. malaccensis]	biological process: single-organism process (GO:0044699);; biological process: localization (GO:0051179);; cellular component: cell (GO:0005623);; cellular component: membrane (GO:0016020);; cellular component: cell part (GO:0044464);; biological process: response to stimulus (GO:0050896);; biological process: biological regulation (GO:0065007);; biological process: multicellular organismal proce…
Ma06_g37840	Ma06_g37840	20.2597	3492	20.3099	4613	26.3931	5672	4.56667	1149	7.70306	1686	8.50835	1580	7.2e-12	-1.53689	down	[K]	Transcription	Biological Process: microtubule bundle formation (GO:0001578);; Molecular Function: protein serine/threonine kinase activity (GO:0004674);; Molecular Function: steroid binding (GO:0005496);; Molecular Function: ATP binding (GO:0005524);; Cellular Component: endosome (GO:0005768);; Cellular Component: plasma membrane (GO:0005886);; Biological Process: protein phosphorylation (GO:0006468);; Biologi…	K13415|0|mus:103990003|K13415 protein brassinosteroid insensitive 1 [EC:2.7.10.1 2.7.11.1] | (RefSeq) systemin receptor SR160-like	Plant hormone signal transduction (ko04075)	--	--	Protein kinase domain;; Protein tyrosine kinase;; Leucine rich repeat;; Leucine Rich repeats (2 copies);; Leucine Rich Repeat;; Leucine rich repeat N-terminal domain;; Leucine Rich repeat	Brassinosteroid LRR receptor kinase BRI1 OS=Oryza sativa subsp. japonica OX=39947 GN=BRI1 PE=1 SV=1	S	Function unknown	PREDICTED: systemin receptor SR160-like [Musa acuminata subsp. malaccensis]	biological process: cellular process (GO:0009987);; biological process: cellular component organization or biogenesis (GO:0071840);; biological process: metabolic process (GO:0008152);; molecular function: catalytic activity (GO:0003824);; molecular function: binding (GO:0005488);; cellular component: cell (GO:0005623);; cellular component: organelle (GO:0043226);; cellular component: cell part (…
Ma04_g07200	Ma04_g07200	1.98222	174	2.22661	255	2.12911	246	0.906873	113	0.460596	50	0.684844	63	0.00247341	-1.55366	down	[HJ]	Coenzyme transport and metabolism;; Translation, ribosomal structure and biogenesis	Molecular Function: ligase activity (GO:0016874);;	K14487|0|mus:103980836|K14487 auxin responsive GH3 gene family | (RefSeq) probable indole-3-acetic acid-amido synthetase GH3.8	Plant hormone signal transduction (ko04075)	--	--	GH3 auxin-responsive promoter	Probable indole-3-acetic acid-amido synthetase GH3.8 OS=Oryza sativa subsp. japonica OX=39947 GN=GH3.8 PE=2 SV=1	S	Function unknown	PREDICTED: probable indole-3-acetic acid-amido synthetase GH3.8 [Musa acuminata subsp. malaccensis]	molecular function: catalytic activity (GO:0003824)
Ma03_g23820	Ma03_g23820	19.1057	1446	34.7652	3290	30.7423	3046	10.4069	1128	9.50714	850	9.46818	712	0.00109362	-1.47188	down	--	--	--	K14431|0|mus:103979577|K14431 transcription factor TGA | (RefSeq) transcription factor TGAL5-like isoform X2	Plant hormone signal transduction (ko04075)	--	--	Seed dormancy control;; bZIP transcription factor;; Basic region leucine zipper	Transcription factor TGAL5 OS=Oryza sativa subsp. japonica OX=39947 GN=TGAL5 PE=1 SV=1	K	Transcription	PREDICTED: transcription factor TGAL5-like isoform X2 [Musa acuminata subsp. malaccensis]	--
Ma06_g28450	Ma06_g28450	17.551	1389	13.1395	1420	14.5621	1578	4.87529	667	3.87677	472	3.90007	405	2.85e-07	-1.48744	down	--	--	Cellular Component: nucleus (GO:0005634);; Biological Process: regulation of transcription, DNA-templated (GO:0006355);; Biological Process: auxin-activated signaling pathway (GO:0009734);;	K14484|0|mus:103989163|K14484 auxin-responsive protein IAA | (RefSeq) auxin-responsive protein IAA21-like	Plant hormone signal transduction (ko04075)	--	--	AUX/IAA family	Auxin-responsive protein IAA27 OS=Arabidopsis thaliana OX=3702 GN=IAA27 PE=1 SV=1	K	Transcription	PREDICTED: auxin-responsive protein IAA21-like [Musa acuminata subsp. malaccensis]	cellular component: cell (GO:0005623);; cellular component: organelle (GO:0043226);; cellular component: cell part (GO:0044464);; biological process: biological regulation (GO:0065007);; biological process: cellular process (GO:0009987);; biological process: signaling (GO:0023052);; biological process: single-organism process (GO:0044699);; biological process: response to stimulus (GO:0050896)
Ma06_g33220	Ma06_g33220	10.7098	225	5.54383	153	5.32921	148	1.13251	34	0.425236	12	0.230341	6	9.9e-06	-3.45013	down	--	--	--	K14488|1.44923e-57|mus:103989584|K14488 SAUR family protein | (RefSeq) auxin-responsive protein SAUR71-like	Plant hormone signal transduction (ko04075)	--	--	Auxin responsive protein	Auxin-responsive protein SAUR71 OS=Arabidopsis thaliana OX=3702 GN=SAUR71 PE=2 SV=1	--	--	PREDICTED: auxin-responsive protein SAUR71-like [Musa acuminata subsp. malaccensis]	--
Ma08_g21120	Ma08_g21120	18.5498	630	16.0903	734	16.8145	752	8.79203	398	7.67444	326	7.38912	247	0.00241066	-1.09725	down	--	--	--	K14496|1.34397e-152|mus:103995064|K14496 abscisic acid receptor PYR/PYL family | (RefSeq) abscisic acid receptor PYL8	Plant hormone signal transduction (ko04075)	--	--	Polyketide cyclase / dehydrase and lipid transport	Abscisic acid receptor PYL7 OS=Arabidopsis thaliana OX=3702 GN=PYL7 PE=1 SV=1	S	Function unknown	PREDICTED: abscisic acid receptor PYL8 [Musa acuminata subsp. malaccensis]	--
Ma09_g16220	Ma09_g16220	6.35637	337	7.85349	541	9.7362	649	3.19931	237	3.22353	204	5.88947	259	0.00665188	-1.02389	down	[TK]	Signal transduction mechanisms;; Transcription	Biological Process: phosphorelay signal transduction system (GO:0000160);; Cellular Component: intracellular (GO:0005622);;	K14492|3.33367e-112|mus:103973898|K14492 two-component response regulator ARR-A family | (RefSeq) two-component response regulator ORR10	Plant hormone signal transduction (ko04075)	[K]	Transcription	Response regulator receiver domain	Two-component response regulator ORR10 OS=Oryza sativa subsp. japonica OX=39947 GN=RR10 PE=2 SV=2	K	Transcription	PREDICTED: two-component response regulator ORR10 [Musa acuminata subsp. malaccensis]	biological process: cellular process (GO:0009987);; biological process: signaling (GO:0023052);; biological process: single-organism process (GO:0044699);; biological process: response to stimulus (GO:0050896);; biological process: biological regulation (GO:0065007);; cellular component: cell (GO:0005623);; cellular component: cell part (GO:0044464)
Ma03_g12790	Ma03_g12790	73.1768	3644	49.9164	3260	49.2755	3238	26.4774	1913	10.4974	659	9.77498	516	1.87e-05	-1.78232	down	--	--	Cellular Component: nucleus (GO:0005634);; Biological Process: response to gibberellin (GO:0009739);;	K14505|0|mus:103978177|K14505 cyclin D3, plant | (RefSeq) cyclin-D3-2-like	Plant hormone signal transduction (ko04075)	[D]	Cell cycle control, cell division, chromosome partitioning	Cyclin, N-terminal domain;; Cyclin, C-terminal domain	Cyclin-D3-2 OS=Arabidopsis thaliana OX=3702 GN=CYCD3-2 PE=1 SV=1	D	Cell cycle control, cell division, chromosome partitioning	PREDICTED: cyclin-D3-2-like [Musa acuminata subsp. malaccensis]	cellular component: cell (GO:0005623);; cellular component: organelle (GO:0043226);; cellular component: cell part (GO:0044464);; biological process: response to stimulus (GO:0050896)
Ma03_g00920	Ma03_g00920	2.62552	132	3.05852	201	2.27901	150	0.692819	52	0.284049	18	0.224022	12	5.49e-06	-2.61241	down	--	--	Biological Process: response to gibberellin (GO:0009739);;	K14505|0|mus:103977244|K14505 cyclin D3, plant | (RefSeq) cyclin-D3-2-like	Plant hormone signal transduction (ko04075)	[D]	Cell cycle control, cell division, chromosome partitioning	Cyclin, N-terminal domain;; Cyclin, C-terminal domain	Cyclin-D3-2 OS=Arabidopsis thaliana OX=3702 GN=CYCD3-2 PE=1 SV=1	D	Cell cycle control, cell division, chromosome partitioning	PREDICTED: cyclin-D3-2-like [Musa acuminata subsp. malaccensis]	biological process: response to stimulus (GO:0050896)
Ma02_g02920	Ma02_g02920	9.39371	449	9.09116	597	6.80482	606	3.90366	372	1.71704	154	2.55901	154	0.00138135	-1.28554	down	--	--	--	K14431|0|mus:104000242|K14431 transcription factor TGA | (RefSeq) transcription factor TGAL5-like isoform X1	Plant hormone signal transduction (ko04075)	--	--	Seed dormancy control;; bZIP transcription factor;; Basic region leucine zipper	Transcription factor LG2 OS=Oryza sativa subsp. japonica OX=39947 GN=LG2 PE=1 SV=1	K	Transcription	PREDICTED: transcription factor TGAL5-like isoform X1 [Musa acuminata subsp. malaccensis]	--
Ma04_g05630	Ma04_g05630	15.2233	1617	13.7963	1653	14.5989	1887	11.0248	1077	7.90055	667	9.70513	707	0.000195068	-1.04682	down	[T]	Signal transduction mechanisms	Molecular Function: protein kinase activity (GO:0004672);; Molecular Function: ATP binding (GO:0005524);; Cellular Component: plasma membrane (GO:0005886);; Biological Process: protein phosphorylation (GO:0006468);; Biological Process: brassinosteroid mediated signaling pathway (GO:0009742);;	K14500|0|mus:103980697|K14500 BR-signaling kinase [EC:2.7.11.1] | (RefSeq) probable serine/threonine-protein kinase At4g35230	Plant hormone signal transduction (ko04075)	--	--	Protein tyrosine kinase;; Protein kinase domain	Serine/threonine-protein kinase BSK2 OS=Arabidopsis thaliana OX=3702 GN=BSK2 PE=1 SV=1	T	Signal transduction mechanisms	PREDICTED: probable serine/threonine-protein kinase At4g35230 [Musa acuminata subsp. malaccensis]	biological process: metabolic process (GO:0008152);; biological process: cellular process (GO:0009987);; molecular function: catalytic activity (GO:0003824);; molecular function: binding (GO:0005488);; cellular component: cell (GO:0005623);; cellular component: membrane (GO:0016020);; cellular component: cell part (GO:0044464);; biological process: signaling (GO:0023052);; biological process: sin…
Ma10_g07720	Ma10_g07720	12.6656	1526	11.6043	1758	12.6821	1823	6.66685	889	5.59366	366	3.09041	302	1.36e-09	-1.74196	down	--	--	--	K14484|1.71847e-133|mus:104000183|K14484 auxin-responsive protein IAA | (RefSeq) auxin-responsive protein IAA10-like isoform X1	Plant hormone signal transduction (ko04075)	--	--	AUX/IAA family	Auxin-responsive protein IAA10 OS=Oryza sativa subsp. japonica OX=39947 GN=IAA10 PE=2 SV=2	K	Transcription	PREDICTED: auxin-responsive protein IAA10-like isoform X2 [Musa acuminata subsp. malaccensis]	--
Ma03_g08570	Ma03_g08570	4.9422	206	2.96849	152	2.47439	133	1.01966	60	0.666997	36	0.686696	31	0.0015405	-1.97995	down	[T]	Signal transduction mechanisms	Biological Process: phosphorelay signal transduction system (GO:0000160);; Cellular Component: intracellular (GO:0005622);;	K14492|1.93129e-91|mus:103977690|K14492 two-component response regulator ARR-A family | (RefSeq) two-component response regulator ORR9-like	Plant hormone signal transduction (ko04075)	[K]	Transcription	Response regulator receiver domain	Two-component response regulator ORR9 OS=Oryza sativa subsp. japonica OX=39947 GN=RR9 PE=2 SV=2	K	Transcription	PREDICTED: two-component response regulator ORR9-like [Musa acuminata subsp. malaccensis]	biological process: cellular process (GO:0009987);; biological process: signaling (GO:0023052);; biological process: single-organism process (GO:0044699);; biological process: response to stimulus (GO:0050896);; biological process: biological regulation (GO:0065007);; cellular component: cell (GO:0005623);; cellular component: cell part (GO:0044464)
Ma09_g13510	Ma09_g13510	7.93806	347	4.08313	235	4.0991	237	0.982776	62	0.351395	19	0.466379	22	1.96e-05	-3.05887	down	--	--	--	K14488|1.37681e-96|mus:103997895|K14488 SAUR family protein | (RefSeq) auxin-induced protein 6B-like	Plant hormone signal transduction (ko04075)	--	--	Auxin responsive protein	Auxin-responsive protein SAUR50 OS=Arabidopsis thaliana OX=3702 GN=SAUR50 PE=1 SV=1	S	Function unknown	PREDICTED: auxin-induced protein 6B-like [Musa acuminata subsp. malaccensis]	--
Ma04_g26880	Ma04_g26880	5.11074	325	6.66093	554	7.46141	622	3.13789	288	2.19452	173	2.16346	144	0.00154192	-1.2776	down	--	--	Cellular Component: nucleus (GO:0005634);;	K14505|0|mus:103983202|K14505 cyclin D3, plant | (RefSeq) cyclin-D3-2-like isoform X1	Plant hormone signal transduction (ko04075)	[D]	Cell cycle control, cell division, chromosome partitioning	Cyclin, N-terminal domain;; Cyclin, C-terminal domain	Cyclin-D3-3 OS=Arabidopsis thaliana OX=3702 GN=CYCD3-3 PE=2 SV=1	D	Cell cycle control, cell division, chromosome partitioning	PREDICTED: cyclin-D3-2-like isoform X1 [Musa acuminata subsp. malaccensis]	cellular component: cell (GO:0005623);; cellular component: organelle (GO:0043226);; cellular component: cell part (GO:0044464)
Ma05_g11100	Ma05_g11100	24.7248	604	18.8992	606	22.7309	733	5.69227	199	5.07759	153	4.31726	110	3.44e-08	-2.05716	down	--	--	Biological Process: response to auxin (GO:0009733);;	K14488|6.19822e-65|mus:103984563|K14488 SAUR family protein | (RefSeq) auxin-induced protein 15A-like	Plant hormone signal transduction (ko04075)	--	--	Auxin responsive protein	Auxin-responsive protein SAUR50 OS=Arabidopsis thaliana OX=3702 GN=SAUR50 PE=1 SV=1	S	Function unknown	PREDICTED: auxin-induced protein 15A-like [Musa acuminata subsp. malaccensis]	biological process: response to stimulus (GO:0050896)
Ma09_g27560	Ma09_g27560	12.9756	555	7.87121	445	6.32016	359	1.77333	109	1.65658	88	0.717542	33	3.38e-05	-2.61968	down	--	--	--	K14484|6.16937e-87|mus:103999151|K14484 auxin-responsive protein IAA | (RefSeq) auxin-responsive protein IAA9 isoform X1	Plant hormone signal transduction (ko04075)	--	--	AUX/IAA family	Auxin-responsive protein IAA9 OS=Oryza sativa subsp. japonica OX=39947 GN=IAA9 PE=2 SV=1	K	Transcription	PREDICTED: auxin-responsive protein IAA9 isoform X3 [Musa acuminata subsp. malaccensis]	--
Ma09_g04540	Ma09_g04540	1.97772	73	1.57221	76	1.31346	64	0.421233	23	0.331749	15	0.26191	10	0.000620271	-2.16843	down	--	--	--	K14496|1.55315e-98|mus:103996955|K14496 abscisic acid receptor PYR/PYL family | (RefSeq) abscisic acid receptor PYL4 isoform X1	Plant hormone signal transduction (ko04075)	--	--	Polyketide cyclase / dehydrase and lipid transport;; Polyketide cyclase / dehydrase and lipid transport;; Pathogenesis-related protein Bet v I family	Abscisic acid receptor PYL4 OS=Arabidopsis thaliana OX=3702 GN=PYL4 PE=1 SV=1	--	--	PREDICTED: abscisic acid receptor PYL4 isoform X1 [Musa acuminata subsp. malaccensis]	--
Ma03_g23830	Ma03_g23830	6.68468	369	4.4417	330	3.54573	274	2.08491	165	0.930408	65	1.18988	69	0.000259587	-1.74201	down	--	--	--	K14432|0|mus:103979576|K14432 ABA responsive element binding factor | (RefSeq) protein ABSCISIC ACID-INSENSITIVE 5-like	Plant hormone signal transduction (ko04075)	--	--	bZIP transcription factor;; Basic region leucine zipper	ABSCISIC ACID-INSENSITIVE 5-like protein 3 OS=Arabidopsis thaliana OX=3702 GN=DPBF4 PE=1 SV=1	K	Transcription	PREDICTED: protein ABSCISIC ACID-INSENSITIVE 5-like [Musa acuminata subsp. malaccensis]	--
Ma09_g14970	Ma09_g14970	5.76221	318	4.23452	303	4.73011	341	0.932784	76	0.491423	35	0.681016	40	1.9e-08	-2.6718	down	--	--	Molecular Function: transcription factor activity, sequence-specific DNA binding (GO:0003700);; Cellular Component: nucleus (GO:0005634);; Biological Process: regulation of transcription, DNA-templated (GO:0006355);; Biological Process: regulation of flower development (GO:0009909);; Molecular Function: sequence-specific DNA binding (GO:0043565);;	K14431|0|mus:103998011|K14431 transcription factor TGA | (RefSeq) transcription factor TGA2.3-like	Plant hormone signal transduction (ko04075)	--	--	Seed dormancy control;; bZIP transcription factor;; Basic region leucine zipper	Transcription factor TGAL3 OS=Oryza sativa subsp. japonica OX=39947 GN=TGAL3 PE=1 SV=1	K	Transcription	PREDICTED: transcription factor TGA2.3-like [Musa acuminata subsp. malaccensis]	biological process: biological regulation (GO:0065007);; molecular function: nucleic acid binding transcription factor activity (GO:0001071);; cellular component: cell (GO:0005623);; cellular component: organelle (GO:0043226);; cellular component: cell part (GO:0044464);; molecular function: binding (GO:0005488)
Ma06_g38940	Ma06_g38940	11.1643	1654	14.82	2932	15.4877	3068	6.90638	1501	5.63014	1020	5.57057	884	9.11e-05	-1.12185	down	--	--	Cellular Component: intracellular (GO:0005622);; Biological Process: regulation of translation (GO:0006417);; Biological Process: system development (GO:0048731);;	K14486|0|mus:103989911|K14486 auxin response factor | (RefSeq) auxin response factor 11-like isoform X3	Plant hormone signal transduction (ko04075)	--	--	Auxin response factor;; B3 DNA binding domain;; AUX/IAA family	Auxin response factor 11 OS=Oryza sativa subsp. japonica OX=39947 GN=ARF11 PE=2 SV=1	K	Transcription	PREDICTED: auxin response factor 11-like isoform X1 [Musa acuminata subsp. malaccensis]	cellular component: cell (GO:0005623);; cellular component: cell part (GO:0044464);; biological process: biological regulation (GO:0065007);; biological process: developmental process (GO:0032502)
Ma05_g24480	Ma05_g24480	4.06997	136	2.65598	127	3.77757	173	0.719287	40	0.178068	10	0.297916	14	1.6e-06	-2.80217	down	--	--	Biological Process: response to auxin (GO:0009733);;	K14488|2.41512e-101|mus:103985535|K14488 SAUR family protein | (RefSeq) auxin-responsive protein SAUR36-like	Plant hormone signal transduction (ko04075)	--	--	Auxin responsive protein	Auxin-responsive protein SAUR32 OS=Arabidopsis thaliana OX=3702 GN=SAUR32 PE=2 SV=1	S	Function unknown	PREDICTED: auxin-responsive protein SAUR36-like [Musa acuminata subsp. malaccensis]	biological process: response to stimulus (GO:0050896)
Ma08_g05760	Ma08_g05760	1.36079	86	0.714255	59	1.84478	154	0.174467	16	0.270477	22	0.229592	16	0.0014677	-2.39107	down	[I]	Lipid transport and metabolism	Biological Process: metabolic process (GO:0008152);; Molecular Function: hydrolase activity (GO:0016787);;	K14493|0|mus:103993737|K14493 gibberellin receptor GID1 [EC:3.-.-.-] | (RefSeq) gibberellin receptor GID1C-like	Plant hormone signal transduction (ko04075)	[V]	Defense mechanisms	alpha/beta hydrolase fold;; Carboxylesterase family	Gibberellin receptor GID1C OS=Arabidopsis thaliana OX=3702 GN=GID1C PE=1 SV=1	I	Lipid transport and metabolism	PREDICTED: gibberellin receptor GID1C-like [Musa acuminata subsp. malaccensis]	biological process: metabolic process (GO:0008152);; molecular function: catalytic activity (GO:0003824)
Ma04_g22220	Ma04_g22220	9.00891	815	9.2633	1165	8.30241	1013	2.5385	376	2.18433	269	2.56241	232	5.57e-08	-1.74001	down	--	--	Biological Process: amino acid transmembrane transport (GO:0003333);; Cellular Component: plasma membrane (GO:0005886);; Biological Process: cotyledon vascular tissue pattern formation (GO:0010588);; Molecular Function: amino acid transmembrane transporter activity (GO:0015171);; Cellular Component: integral component of membrane (GO:0016021);; Biological Process: root cap development (GO:0048829…	K13946|0|mus:103994917|K13946 auxin influx carrier (AUX1 LAX family) | (RefSeq) auxin transporter-like protein 2	Plant hormone signal transduction (ko04075)	[E]	Amino acid transport and metabolism	Transmembrane amino acid transporter protein	Auxin transporter-like protein 2 OS=Arabidopsis thaliana OX=3702 GN=LAX2 PE=2 SV=1	E	Amino acid transport and metabolism	PREDICTED: auxin transporter-like protein 2 [Musa acuminata subsp. malaccensis]	biological process: single-organism process (GO:0044699);; biological process: localization (GO:0051179);; cellular component: cell (GO:0005623);; cellular component: membrane (GO:0016020);; cellular component: cell part (GO:0044464);; biological process: reproduction (GO:0000003);; biological process: reproductive process (GO:0022414);; biological process: multicellular organismal process (GO:00…
Ma01_g22730	Ma01_g22730	21.3588	3153	20.1123	3894	20.2549	3946	5.42267	1142	4.8323	881	4.51251	695	1.12e-16	-1.98812	down	[K]	Transcription	Biological Process: microtubule bundle formation (GO:0001578);; Molecular Function: protein serine/threonine kinase activity (GO:0004674);; Molecular Function: steroid binding (GO:0005496);; Molecular Function: ATP binding (GO:0005524);; Cellular Component: endosome (GO:0005768);; Cellular Component: plasma membrane (GO:0005886);; Biological Process: protein phosphorylation (GO:0006468);; Biologi…	K13415|0|mus:103973700|K13415 protein brassinosteroid insensitive 1 [EC:2.7.10.1 2.7.11.1] | (RefSeq) brassinosteroid LRR receptor kinase-like	Plant hormone signal transduction (ko04075)	--	--	Protein kinase domain;; Protein tyrosine kinase;; Leucine rich repeat;; Leucine Rich repeats (2 copies);; Leucine Rich Repeat;; Leucine rich repeat N-terminal domain;; Leucine Rich repeat	Brassinosteroid LRR receptor kinase BRI1 OS=Oryza sativa subsp. japonica OX=39947 GN=BRI1 PE=1 SV=1	S	Function unknown	PREDICTED: brassinosteroid LRR receptor kinase-like [Musa acuminata subsp. malaccensis]	biological process: cellular process (GO:0009987);; biological process: cellular component organization or biogenesis (GO:0071840);; biological process: metabolic process (GO:0008152);; molecular function: catalytic activity (GO:0003824);; molecular function: binding (GO:0005488);; cellular component: cell (GO:0005623);; cellular component: organelle (GO:0043226);; cellular component: cell part (…
Ma00_g01550	Ma00_g01550	6.04351	309	3.3961	228	4.8227	328	1.6116	118	0.9222	58	1.29434	71	0.000176526	-1.80149	down	--	--	Biological Process: response to gibberellin (GO:0009739);;	K14505|0|mus:103972873|K14505 cyclin D3, plant | (RefSeq) cyclin-D3-2-like	Plant hormone signal transduction (ko04075)	[D]	Cell cycle control, cell division, chromosome partitioning	Cyclin, N-terminal domain;; Cyclin, C-terminal domain	Cyclin-D3-2 OS=Arabidopsis thaliana OX=3702 GN=CYCD3-2 PE=1 SV=1	D	Cell cycle control, cell division, chromosome partitioning	PREDICTED: cyclin-D3-2-like [Musa acuminata subsp. malaccensis]	biological process: response to stimulus (GO:0050896)
Ma08_g29720	Ma08_g29720	30.1964	1189	30.295	1564	28.9301	1503	12.663	711	13.3462	649	12.505	514	8.06e-05	-1.13947	down	[TK]	Signal transduction mechanisms;; Transcription	Biological Process: phosphorelay signal transduction system (GO:0000160);; Cellular Component: intracellular (GO:0005622);;	K14492|4.43447e-115|mus:103995959|K14492 two-component response regulator ARR-A family | (RefSeq) two-component response regulator ORR1	Plant hormone signal transduction (ko04075)	[K]	Transcription	Response regulator receiver domain	Two-component response regulator ORR1 OS=Oryza sativa subsp. japonica OX=39947 GN=RR1 PE=2 SV=1	K	Transcription	PREDICTED: two-component response regulator ORR1 [Musa acuminata subsp. malaccensis]	biological process: cellular process (GO:0009987);; biological process: signaling (GO:0023052);; biological process: single-organism process (GO:0044699);; biological process: response to stimulus (GO:0050896);; biological process: biological regulation (GO:0065007);; cellular component: cell (GO:0005623);; cellular component: cell part (GO:0044464)
Ma05_g11160	Ma05_g11160	16.7062	1347	21.8185	2307	21.618	2300	5.09823	587	5.48341	546	5.1692	435	2.5e-12	-1.86209	down	--	--	Biological Process: amino acid transmembrane transport (GO:0003333);; Cellular Component: plasma membrane (GO:0005886);; Molecular Function: amino acid transmembrane transporter activity (GO:0015171);; Cellular Component: integral component of membrane (GO:0016021);;	K13946|0|mus:103984558|K13946 auxin influx carrier (AUX1 LAX family) | (RefSeq) auxin transporter-like protein 3	Plant hormone signal transduction (ko04075)	[E]	Amino acid transport and metabolism	Transmembrane amino acid transporter protein	Auxin transporter-like protein 2 OS=Arabidopsis thaliana OX=3702 GN=LAX2 PE=2 SV=1	E	Amino acid transport and metabolism	PREDICTED: auxin transporter-like protein 3 [Musa acuminata subsp. malaccensis]	biological process: single-organism process (GO:0044699);; biological process: localization (GO:0051179);; cellular component: cell (GO:0005623);; cellular component: membrane (GO:0016020);; cellular component: cell part (GO:0044464);; molecular function: transporter activity (GO:0005215);; cellular component: membrane part (GO:0044425)
