# Supplementary material for: Overexpression of MaTPD1A impairs fruit and pollen development by modulating some regulators in Musa itinerans
Source: BMC Plant Biol. 2020 Aug 31;20:402. doi: 10.1186/s12870-020-02623-w (PMC7461258; doi:10.1186/s12870-020-02623-w)
Supplement: Supplementary file 8 — Additional file 8: Table S8. Differentially expressed transcription factors in MaTPD1A-OE plants. [file 12870_2020_2623_MOESM8_ESM.xlsx]

## Sheet: Sheet1
Supplementary Table S8 Differentially expressed tanscription factors in MaTPD1A-OE plants
#ID	Family	Type
Ma06_g23540	zf-HD	TF	1.0013	PREDICTED: zinc-finger homeodomain protein 6-like [Musa acuminata subsp. malaccensis]
Ma07_g05300	WRKY	TF	5.82723	PREDICTED: WRKY transcription factor WRKY28-like [Musa acuminata subsp. malaccensis]
Ma07_g09530	WRKY	TF	4.3072	PREDICTED: probable WRKY transcription factor 50 isoform X1 [Musa acuminata subsp. malaccensis]
Ma02_g18130	WRKY	TF	4.05772	PREDICTED: probable WRKY transcription factor 49 [Musa acuminata subsp. malaccensis]
Ma10_g11820	WRKY	TF	3.12102	PREDICTED: probable WRKY transcription factor 4 [Musa acuminata subsp. malaccensis]
Ma10_g15390	WRKY	TF	3.06699	PREDICTED: probable WRKY transcription factor 31 [Musa acuminata subsp. malaccensis]
Ma05_g07250	WRKY	TF	3.00672	PREDICTED: probable WRKY transcription factor 38 [Musa acuminata subsp. malaccensis]
Ma02_g16960	WRKY	TF	2.88734	PREDICTED: probable WRKY transcription factor 31 [Musa acuminata subsp. malaccensis]
Ma09_g06980	WRKY	TF	2.87401	PREDICTED: probable WRKY transcription factor 75 [Musa acuminata subsp. malaccensis]
Ma04_g07970	WRKY	TF	2.66759	PREDICTED: probable WRKY transcription factor 71 [Musa acuminata subsp. malaccensis]
Ma07_g26230	WRKY	TF	2.4952	PREDICTED: probable WRKY transcription factor 65 [Musa acuminata subsp. malaccensis]
Ma11_g07900	WRKY	TF	2.05875	PREDICTED: WRKY transcription factor WRKY71-like [Musa acuminata subsp. malaccensis]
Ma04_g15540	WRKY	TF	1.82806	PREDICTED: probable WRKY transcription factor 65 [Musa acuminata subsp. malaccensis]
Ma06_g34370	WRKY	TF	1.76807	PREDICTED: WRKY transcription factor WRKY24-like [Musa acuminata subsp. malaccensis]
Ma08_g01650	WRKY	TF	1.69835	PREDICTED: probable WRKY transcription factor 26 isoform X3 [Musa acuminata subsp. malaccensis]
Ma03_g00420	WRKY	TF	1.68665	PREDICTED: WRKY transcription factor WRKY51-like [Musa acuminata subsp. malaccensis]
Ma09_g06550	WRKY	TF	1.67456	PREDICTED: probable WRKY transcription factor 71 [Musa acuminata subsp. malaccensis]
Ma05_g08270	WRKY	TF	1.63798	PREDICTED: probable WRKY transcription factor 70 [Musa acuminata subsp. malaccensis]
Ma06_g18230	WRKY	TF	1.58873	PREDICTED: probable WRKY transcription factor 4 [Musa acuminata subsp. malaccensis]
Ma07_g26170	WRKY	TF	1.56842	PREDICTED: probable WRKY transcription factor 43 [Musa acuminata subsp. malaccensis]
Ma02_g22020	WRKY	TF	1.41557	PREDICTED: probable WRKY transcription factor 31 [Musa acuminata subsp. malaccensis]
Ma04_g08390	WRKY	TF	1.33819	PREDICTED: probable WRKY transcription factor 65 [Musa acuminata subsp. malaccensis]
Ma03_g09720	WRKY	TF	1.18379	PREDICTED: WRKY transcription factor WRKY24 [Musa acuminata subsp. malaccensis]
Ma03_g17210	WRKY	TF	1.16936	PREDICTED: probable WRKY transcription factor 41 [Musa acuminata subsp. malaccensis]
Ma08_g20340	WRKY	TF	1.15259	PREDICTED: probable WRKY transcription factor 21 [Musa acuminata subsp. malaccensis]
Ma08_g02000	WRKY	TF	1.08187	PREDICTED: probable WRKY transcription factor 49 [Musa acuminata subsp. malaccensis]
Ma11_g16200	WRKY	TF	1.01029	PREDICTED: probable WRKY transcription factor 47 [Musa acuminata subsp. malaccensis]
Ma07_g10770	VOZ	TF	1.82419	PREDICTED: transcription factor VOZ1-like isoform X2 [Musa acuminata subsp. malaccensis]
Ma02_g04790	ULT	TF	1.87939	PREDICTED: protein ULTRAPETALA 1-like isoform X1 [Musa acuminata subsp. malaccensis]
Ma04_g31310	Trihelix	TF	1.221	PREDICTED: trihelix transcription factor GTL1-like isoform X1 [Musa acuminata subsp. malaccensis]
Ma02_g13760	Trihelix	TF	1.2178	PREDICTED: trihelix transcription factor GTL1 isoform X1 [Musa acuminata subsp. malaccensis]
Ma06_g14970	Trihelix	TF	1.14343	PREDICTED: uncharacterized protein LOC103987728 [Musa acuminata subsp. malaccensis]
Ma04_g23910	Trihelix	TF	1.10618	PREDICTED: trihelix transcription factor GTL1-like isoform X1 [Musa acuminata subsp. malaccensis]
Ma09_g09930	Tify	TF	7.70903	PREDICTED: protein TIFY 5A-like [Musa acuminata subsp. malaccensis]
Ma03_g09980	Tify	TF	3.00598	PREDICTED: protein TIFY 10a-like [Musa acuminata subsp. malaccensis]
Ma08_g00580	Tify	TF	2.68928	PREDICTED: protein TIFY 9-like [Musa acuminata subsp. malaccensis]
Ma03_g05850	Tify	TF	2.02869	PREDICTED: protein TIFY 10a-like [Musa acuminata subsp. malaccensis]
Ma07_g21360	Tify	TF	1.66233	PREDICTED: protein TIFY 10a-like [Musa acuminata subsp. malaccensis]
Ma06_g22180	Tify	TF	1.48994	PREDICTED: protein TIFY 9-like isoform X2 [Musa acuminata subsp. malaccensis]
Ma06_g12480	Tify	TF	1.24074	PREDICTED: protein TIFY 9-like [Musa acuminata subsp. malaccensis]
Ma05_g05660	Tify	TF	1.19164	PREDICTED: protein TIFY 6b-like isoform X2 [Musa acuminata subsp. malaccensis]
Ma07_g15570	Tify	TF	1.12237	PREDICTED: protein TIFY 3 isoform X1 [Musa acuminata subsp. malaccensis]
Ma07_g12340	Tify	TF	1.08921	PREDICTED: protein TIFY 6b [Musa acuminata subsp. malaccensis]
Ma09_g13820	Tify	TF	1.08247	PREDICTED: protein TIFY 10b-like [Musa acuminata subsp. malaccensis]
Ma03_g32580	TCP	TF	6.67114	PREDICTED: transcription factor PCF5-like [Musa acuminata subsp. malaccensis]
Ma11_g15890	TCP	TF	1.36123	PREDICTED: transcription factor PCF2-like [Musa acuminata subsp. malaccensis]
Ma08_g00080	TCP	TF	1.28142	PREDICTED: transcription factor PCF2-like [Musa acuminata subsp. malaccensis]
Ma04_g38090	TCP	TF	1.06011	PREDICTED: transcription factor PCF6-like [Musa acuminata subsp. malaccensis]
Ma06_g37870	SBP	TF	1.472	PREDICTED: squamosa promoter-binding-like protein 12 isoform X1 [Musa acuminata subsp. malaccensis]
Ma02_g04980	SBP	TF	1.29558	PREDICTED: squamosa promoter-binding protein 1-like [Musa acuminata subsp. malaccensis]
Ma03_g09030	SBP	TF	1.29385	PREDICTED: squamosa promoter-binding-like protein 9 [Musa acuminata subsp. malaccensis]
Ma03_g25730	SBP	TF	1.19949	PREDICTED: squamosa promoter-binding-like protein 6 [Musa acuminata subsp. malaccensis]
Ma05_g20370	PLATZ	TF	4.47135	PREDICTED: uncharacterized protein LOC103985321 [Musa acuminata subsp. malaccensis]
Ma11_g16380	PLATZ	TF	3.88849	PREDICTED: uncharacterized protein LOC103971743 [Musa acuminata subsp. malaccensis]
Ma07_g22200	PLATZ	TF	3.38199	PREDICTED: uncharacterized protein LOC103992395 [Musa acuminata subsp. malaccensis]
Ma04_g33840	PLATZ	TF	2.74744	PREDICTED: uncharacterized protein LOC103982588 [Musa acuminata subsp. malaccensis]
Ma05_g13910	PLATZ	TF	2.20916	PREDICTED: uncharacterized protein LOC103984900 [Musa acuminata subsp. malaccensis]
Ma09_g31340	PLATZ	TF	1.40774	PREDICTED: uncharacterized protein LOC103999495 [Musa acuminata subsp. malaccensis]
Ma08_g33840	PLATZ	TF	1.00413	PREDICTED: uncharacterized protein LOC103995601 [Musa acuminata subsp. malaccensis]
Ma09_g30290	OFP	TF	7.67097	PREDICTED: transcription repressor OFP13-like [Musa acuminata subsp. malaccensis]
Ma08_g04000	OFP	TF	2.40428	PREDICTED: transcription repressor OFP14-like [Musa acuminata subsp. malaccensis]
Ma09_g05360	OFP	TF	1.64848	PREDICTED: uncharacterized protein LOC103997019 [Musa acuminata subsp. malaccensis]
Ma06_g18110	NF-YC	TF	2.53636	PREDICTED: nuclear transcription factor Y subunit C-4-like [Musa acuminata subsp. malaccensis]
Ma02_g15510	NF-YB	TF	1.24559	PREDICTED: nuclear transcription factor Y subunit B-3-like [Musa acuminata subsp. malaccensis]
Ma01_g20370	NF-YB	TF	1.0703	PREDICTED: uncharacterized protein LOC103973820 [Musa acuminata subsp. malaccensis]
Ma04_g11070	NF-YA	TF	1.49933	PREDICTED: nuclear transcription factor Y subunit A-1-like isoform X1 [Musa acuminata subsp. malaccensis]
Ma10_g29220	NAC	TF	5.16888	PREDICTED: NAC domain-containing protein 68 [Musa acuminata subsp. malaccensis]
Ma09_g09760	NAC	TF	4.30982	PREDICTED: NAC domain-containing protein 21/22-like isoform X2 [Musa acuminata subsp. malaccensis]
Ma07_g24710	NAC	TF	4.1351	PREDICTED: NAC domain-containing protein 48-like [Musa acuminata subsp. malaccensis]
Ma07_g23270	NAC	TF	2.82897	PREDICTED: NAC transcription factor 29-like [Musa acuminata subsp. malaccensis]
Ma08_g33630	NAC	TF	2.6546	PREDICTED: NAC domain-containing protein 21/22-like [Musa acuminata subsp. malaccensis]
Ma04_g02450	NAC	TF	2.56679	PREDICTED: NAC domain-containing protein 68-like [Musa acuminata subsp. malaccensis]
Ma10_g04400	NAC	TF	2.55928	PREDICTED: NAC domain-containing protein 48-like [Musa acuminata subsp. malaccensis]
Ma05_g07360	NAC	TF	2.53999	PREDICTED: NAC domain-containing protein 79-like [Musa acuminata subsp. malaccensis]
Ma01_g04220	NAC	TF	2.44115	PREDICTED: NAC transcription factor NAM-B2-like [Musa acuminata subsp. malaccensis]
Ma07_g23280	NAC	TF	2.39193	PREDICTED: NAC domain-containing protein 68-like [Musa acuminata subsp. malaccensis]
Ma05_g07350	NAC	TF	2.37222	PREDICTED: NAC domain-containing protein 68-like [Musa acuminata subsp. malaccensis]
Ma07_g27560	NAC	TF	2.08487	PREDICTED: NAC domain-containing protein 72-like isoform X2 [Musa acuminata subsp. malaccensis]
Ma06_g20050	NAC	TF	1.93844	PREDICTED: NAC domain-containing protein 48-like [Musa acuminata subsp. malaccensis]
Ma04_g07120	NAC	TF	1.91114	PREDICTED: NAC domain-containing protein 72 isoform X1 [Musa acuminata subsp. malaccensis]
Ma02_g23000	NAC	TF	1.8725	PREDICTED: NAC domain-containing protein 83-like [Musa acuminata subsp. malaccensis]
Ma08_g25020	NAC	TF	1.86982	PREDICTED: NAC domain-containing protein 17-like [Musa acuminata subsp. malaccensis]
Ma04_g10270	NAC	TF	1.81224	PREDICTED: NAC domain-containing protein 68 [Musa acuminata subsp. malaccensis]
Ma09_g19410	NAC	TF	1.55692	PREDICTED: NAC transcription factor NAM-B2-like [Musa acuminata subsp. malaccensis]
Ma05_g17940	NAC	TF	1.53416	PREDICTED: NAC domain-containing protein 35 isoform X2 [Musa acuminata subsp. malaccensis]
Ma04_g22610	NAC	TF	1.36999	PREDICTED: NAC domain-containing protein 86-like isoform X1 [Musa acuminata subsp. malaccensis]
Ma06_g33990	NAC	TF	1.23434	PREDICTED: uncharacterized protein LOC103989655 [Musa acuminata subsp. malaccensis]
Ma11_g16010	NAC	TF	1.20562	PREDICTED: NAC domain-containing protein 7-like [Musa acuminata subsp. malaccensis]
Ma03_g22620	NAC	TF	1.13641	PREDICTED: NAC domain-containing protein 35-like [Musa acuminata subsp. malaccensis]
Ma05_g25980	NAC	TF	1.12475	PREDICTED: NAC domain-containing protein 74 [Musa acuminata subsp. malaccensis]
Ma06_g33040	NAC	TF	1.07567	PREDICTED: NAC domain-containing protein 21/22 [Musa acuminata subsp. malaccensis]
Ma11_g24870	NAC	TF	1.05795	PREDICTED: NAC domain-containing protein 35-like [Musa acuminata subsp. malaccensis]
Ma03_g15150	MYB-related	TF	2.17511	PREDICTED: uncharacterized protein LOC103972705 [Musa acuminata subsp. malaccensis]
Ma11_g01360	MYB-related	TF	1.81122	PREDICTED: protein REVEILLE 1-like isoform X1 [Musa acuminata subsp. malaccensis]
Ma08_g13830	MYB-related	TF	1.642	PREDICTED: protein REVEILLE 5-like [Musa acuminata subsp. malaccensis]
Ma04_g33550	MYB-related	TF	1.6322	PREDICTED: transcription factor MYB1R1-like [Musa acuminata subsp. malaccensis]
Ma10_g07650	MYB-related	TF	1.43044	PREDICTED: protein LHY [Musa acuminata subsp. malaccensis]
Ma06_g26360	MYB-related	TF	1.18141	PREDICTED: uncharacterized protein LOC103989001 isoform X1 [Musa acuminata subsp. malaccensis]
Ma07_g08110	MYB	TF	5.37693	PREDICTED: transcription factor RAX3 [Musa acuminata subsp. malaccensis]
Ma10_g01730	MYB	TF	5.28781	PREDICTED: myb-related protein 306-like [Musa acuminata subsp. malaccensis]
Ma06_g00910	MYB	TF	4.6997	PREDICTED: uncharacterized protein LOC103971054 isoform X2 [Musa acuminata subsp. malaccensis]
Ma05_g07140	MYB	TF	4.42808	PREDICTED: transcription factor MYB44-like [Musa acuminata subsp. malaccensis]
Ma06_g33430	MYB	TF	4.32451	PREDICTED: transcription factor MYB30-like [Musa acuminata subsp. malaccensis]
Ma08_g25960	MYB	TF	4.22673	PREDICTED: transcription factor MYB44-like [Musa acuminata subsp. malaccensis]
Ma03_g25780	MYB	TF	3.91612	PREDICTED: myb-related protein 315-like [Musa acuminata subsp. malaccensis]
Ma11_g23420	MYB	TF	3.5937	PREDICTED: myb-like protein Q isoform X1 [Musa acuminata subsp. malaccensis]
Ma03_g07620	MYB	TF	3.18149	PREDICTED: myb-related protein A-like [Musa acuminata subsp. malaccensis]
Ma11_g00350	MYB	TF	2.92324	PREDICTED: transcription factor MYB122-like [Musa acuminata subsp. malaccensis]
Ma07_g23230	MYB	TF	2.71297	PREDICTED: transcriptional activator Myb-like [Musa acuminata subsp. malaccensis]
Ma11_g06880	MYB	TF	2.55383	PREDICTED: myb-related protein Zm38-like [Musa acuminata subsp. malaccensis]
Ma05_g24840	MYB	TF	2.46525	PREDICTED: transcription factor MYB80 [Musa acuminata subsp. malaccensis]
Ma02_g23870	MYB	TF	2.44643	PREDICTED: myb-related protein 306-like [Musa acuminata subsp. malaccensis]
Ma10_g29230	MYB	TF	2.4266	PREDICTED: myb-related protein 306 [Musa acuminata subsp. malaccensis]
Ma08_g25570	MYB	TF	2.28895	PREDICTED: transcription factor MYB36-like [Musa acuminata subsp. malaccensis]
Ma02_g20270	MYB	TF	2.22567	PREDICTED: transcription factor MYB86-like [Musa acuminata subsp. malaccensis]
Ma08_g34230	MYB	TF	2.2114	PREDICTED: myb-related protein Zm38-like [Musa acuminata subsp. malaccensis]
Ma11_g15740	MYB	TF	2.13879	PREDICTED: transcription factor MYB114-like [Musa acuminata subsp. malaccensis]
Ma06_g12160	MYB	TF	2.08666	PREDICTED: myb-related protein 306-like [Musa acuminata subsp. malaccensis]
Ma06_g05960	MYB	TF	2.08362	PREDICTED: anthocyanin regulatory C1 protein [Musa acuminata subsp. malaccensis]
Ma02_g21230	MYB	TF	2.07856	PREDICTED: transcription repressor MYB5-like [Musa acuminata subsp. malaccensis]
Ma05_g18710	MYB	TF	1.96606	PREDICTED: myb-related protein 306-like [Musa acuminata subsp. malaccensis]
Ma07_g11110	MYB	TF	1.84991	PREDICTED: transcription factor MYB44-like [Musa acuminata subsp. malaccensis]
Ma04_g09430	MYB	TF	1.77856	PREDICTED: transcription factor MYB44-like [Musa acuminata subsp. malaccensis]
Ma05_g28370	MYB	TF	1.68629	PREDICTED: myb-related protein 308-like [Musa acuminata subsp. malaccensis]
Ma09_g16940	MYB	TF	1.61427	PREDICTED: myb-related protein 306-like [Musa acuminata subsp. malaccensis]
Ma05_g01880	MYB	TF	1.59201	PREDICTED: transcription factor MYB82-like isoform X1 [Musa acuminata subsp. malaccensis]
Ma11_g03860	MYB	TF	1.57487	PREDICTED: myb-related protein Myb4-like [Musa acuminata subsp. malaccensis]
Ma05_g31440	MYB	TF	1.47568	PREDICTED: transcription factor AS1-like [Musa acuminata subsp. malaccensis]
Ma08_g02180	MYB	TF	1.45544	PREDICTED: transcription factor DIVARICATA-like [Musa acuminata subsp. malaccensis]
Ma10_g19970	MYB	TF	1.35526	PREDICTED: myb-related protein 308-like [Musa acuminata subsp. malaccensis]
Ma11_g16150	MYB	TF	1.29623	PREDICTED: myb-related protein Myb4-like [Musa acuminata subsp. malaccensis]
Ma07_g17600	MYB	TF	1.24284	PREDICTED: transcription factor MYB86-like [Musa acuminata subsp. malaccensis]
Ma04_g12940	MYB	TF	1.2397	PREDICTED: transcription factor MYB44-like [Musa acuminata subsp. malaccensis]
Ma10_g13000	MYB	TF	1.21693	PREDICTED: uncharacterized protein LOC104000597 isoform X1 [Musa acuminata subsp. malaccensis]
Ma10_g25660	MYB	TF	1.17786	PREDICTED: transcription factor MYB39-like [Musa acuminata subsp. malaccensis]
Ma06_g37660	MYB	TF	1.15132	PREDICTED: transcription factor MYB26-like [Musa acuminata subsp. malaccensis]
Ma06_g29060	MYB	TF	1.14414	PREDICTED: myb-related protein 305-like [Musa acuminata subsp. malaccensis]
Ma05_g20740	MYB	TF	1.04068	PREDICTED: transcription factor MYB34-like [Musa acuminata subsp. malaccensis]
Ma03_g11910	MYB	TF	1.02372	PREDICTED: uncharacterized protein LOC103977969 [Musa acuminata subsp. malaccensis]
Ma03_g26910	MADS-M-type	TF	1.82922	PREDICTED: agamous-like MADS-box protein AGL62 [Musa acuminata subsp. malaccensis]
Ma04_g05410	MADS-M-type	TF	1.67042	PREDICTED: agamous-like MADS-box protein AGL61 [Musa acuminata subsp. malaccensis]
Ma03_g17290	MADS-MIKC	TF	1.05426	PREDICTED: MADS-box protein CMB1-like [Musa acuminata subsp. malaccensis]
Ma09_g00580	LOB	TF	6.11297	PREDICTED: LOB domain-containing protein 40-like [Musa acuminata subsp. malaccensis]
Ma07_g08230	LOB	TF	4.2462	PREDICTED: LOB domain-containing protein 36-like isoform X2 [Musa acuminata subsp. malaccensis]
Ma02_g15010	LOB	TF	4.20617	PREDICTED: LOB domain-containing protein 4 isoform X1 [Musa acuminata subsp. malaccensis]
Ma09_g21840	LOB	TF	2.98123	PREDICTED: LOB domain-containing protein 40-like [Musa acuminata subsp. malaccensis]
Ma06_g02350	LOB	TF	2.36305	PREDICTED: LOB domain-containing protein 36-like [Musa acuminata subsp. malaccensis]
Ma04_g06820	LOB	TF	1.78409	PREDICTED: LOB domain-containing protein 41-like [Musa acuminata subsp. malaccensis]
Ma03_g30740	LOB	TF	1.53353	PREDICTED: LOB domain-containing protein 40 [Musa acuminata subsp. malaccensis]
Ma04_g14140	LOB	TF	1.20659	PREDICTED: LOB domain-containing protein 37-like [Musa acuminata subsp. malaccensis]
Ma02_g08590	LIM	TF	1.61457	PREDICTED: LIM domain-containing protein WLIM1 [Musa acuminata subsp. malaccensis]
Ma08_g26610	LIM	TF	1.0506	PREDICTED: LIM domain-containing protein WLIM1 [Musa acuminata subsp. malaccensis]
Ma02_g13720	HSF	TF	7.04549	PREDICTED: heat stress transcription factor B-2b-like [Musa acuminata subsp. malaccensis]
Ma08_g28420	HSF	TF	2.37365	PREDICTED: heat stress transcription factor C-1b-like [Musa acuminata subsp. malaccensis]
Ma08_g28920	HSF	TF	1.43537	PREDICTED: heat stress transcription factor A-5-like [Musa acuminata subsp. malaccensis]
Ma07_g20280	HSF	TF	1.34867	PREDICTED: heat stress transcription factor B-1-like [Musa acuminata subsp. malaccensis]
Ma10_g08360	HB-WOX	TF	1.37619	PREDICTED: WUSCHEL-related homeobox 8 [Musa acuminata subsp. malaccensis]
Ma08_g31580	HB-other	TF	5.13784	PREDICTED: homeobox-leucine zipper protein HOX14 [Musa acuminata subsp. malaccensis]
Ma04_g07150	HB-other	TF	3.53343	PREDICTED: homeobox-leucine zipper protein HOX12 [Musa acuminata subsp. malaccensis]
Ma01_g16070	HB-other	TF	3.43646	PREDICTED: homeobox-leucine zipper protein HOX12-like [Musa acuminata subsp. malaccensis]
Ma04_g14060	HB-other	TF	2.90987	PREDICTED: homeobox-leucine zipper protein HOX12-like isoform X1 [Musa acuminata subsp. malaccensis]
Ma04_g23430	HB-KNOX	TF	1.86311	PREDICTED: homeobox protein knotted-1-like 3 [Musa acuminata subsp. malaccensis]
Ma07_g05260	HB-KNOX	TF	1.23225	PREDICTED: homeobox protein knotted-1-like 13 isoform X1 [Musa acuminata subsp. malaccensis]
Ma03_g13000	HB-KNOX	TF	1.04001	PREDICTED: homeobox protein knotted-1-like 13 [Musa acuminata subsp. malaccensis]
Ma07_g28560	HB-HD-ZIP	TF	3.29234	PREDICTED: homeobox-leucine zipper protein HAT22-like isoform X1 [Musa acuminata subsp. malaccensis]
Ma09_g14370	HB-HD-ZIP	TF	2.2037	PREDICTED: homeobox-leucine zipper protein HOX4-like [Musa acuminata subsp. malaccensis]
Ma07_g12570	HB-HD-ZIP	TF	1.94535	PREDICTED: homeobox-leucine zipper protein HOX4-like isoform X1 [Musa acuminata subsp. malaccensis]
Ma07_g02340	HB-HD-ZIP	TF	1.38835	PREDICTED: homeobox-leucine zipper protein HOX11-like [Musa acuminata subsp. malaccensis]
Ma04_g24160	HB-HD-ZIP	TF	1.32679	PREDICTED: homeobox-leucine zipper protein HAT4 [Musa acuminata subsp. malaccensis]
Ma06_g26230	HB-HD-ZIP	TF	1.2464	PREDICTED: homeobox-leucine zipper protein HOX19-like [Musa acuminata subsp. malaccensis]
Ma06_g33400	HB-HD-ZIP	TF	1.17002	PREDICTED: homeobox-leucine zipper protein HAT22 [Musa acuminata subsp. malaccensis]
Ma07_g11380	HB-HD-ZIP	TF	1.06578	PREDICTED: homeobox-leucine zipper protein HOX21-like [Musa acuminata subsp. malaccensis]
Ma02_g16540	HB-HD-ZIP	TF	1.00612	PREDICTED: homeobox-leucine zipper protein ATHB-16 [Musa acuminata subsp. malaccensis]
Ma06_g08780	HB-BELL	TF	3.93935	PREDICTED: BEL1-like homeodomain protein 1 [Musa acuminata subsp. malaccensis]
Ma10_g10440	HB-BELL	TF	2.86503	PREDICTED: BEL1-like homeodomain protein 1 [Musa acuminata subsp. malaccensis]
Ma01_g20620	HB-BELL	TF	1.43242	PREDICTED: BEL1-like homeodomain protein 4 [Musa acuminata subsp. malaccensis]
Ma04_g38790	GRF	TF	1.66161	PREDICTED: growth-regulating factor 7-like isoform X3 [Musa acuminata subsp. malaccensis]
Ma03_g23910	GRF	TF	1.00734	PREDICTED: growth-regulating factor 3 [Musa acuminata subsp. malaccensis]
Ma03_g11670	GRAS	TF	4.23027	PREDICTED: protein MONOCULM 1 [Musa acuminata subsp. malaccensis]
Ma06_g36050	GRAS	TF	2.57513	PREDICTED: scarecrow-like protein 9 isoform X1 [Musa acuminata subsp. malaccensis]
Ma05_g08020	GRAS	TF	1.69414	PREDICTED: scarecrow-like protein 14 [Musa acuminata subsp. malaccensis]
Ma10_g22580	GRAS	TF	1.49374	PREDICTED: scarecrow-like protein 9 [Musa acuminata subsp. malaccensis]
Ma04_g07170	GRAS	TF	1.15977	PREDICTED: scarecrow-like protein 15 [Musa acuminata subsp. malaccensis]
Ma06_g09430	GRAS	TF	1.03933	PREDICTED: scarecrow-like protein 32 [Musa acuminata subsp. malaccensis]
Ma04_g29700	GARP-G2-like	TF	1.53222	PREDICTED: probable transcription factor KAN4 isoform X1 [Musa acuminata subsp. malaccensis]
Ma07_g10820	GARP-G2-like	TF	1.18383	PREDICTED: probable transcription factor GLK1 [Musa acuminata subsp. malaccensis]
Ma11_g06080	GARP-G2-like	TF	1.09443	PREDICTED: myb family transcription factor PHL11-like [Musa acuminata subsp. malaccensis]
Ma09_g09260	GARP-G2-like	TF	1.02549	PREDICTED: myb family transcription factor EFM-like [Musa acuminata subsp. malaccensis]
Ma10_g23580	GARP-ARR-B	TF	1.47443	PREDICTED: two-component response regulator ARR10-like isoform X3 [Musa acuminata subsp. malaccensis]
Ma09_g09650	FAR1	TF	2.04682	PREDICTED: LOW QUALITY PROTEIN: protein FAR-RED IMPAIRED RESPONSE 1-like [Phoenix dactylifera]
Ma09_g04360	FAR1	TF	1.24824	PREDICTED: protein FAR-RED IMPAIRED RESPONSE 1-like [Musa acuminata subsp. malaccensis]
Ma10_g12970	EIL	TF	1.45032	PREDICTED: ETHYLENE INSENSITIVE 3-like 1 protein [Musa acuminata subsp. malaccensis]
Ma09_g28310	EIL	TF	1.34189	PREDICTED: ETHYLENE INSENSITIVE 3-like 3 protein [Musa acuminata subsp. malaccensis]
Ma06_g17470	EIL	TF	1.25821	PREDICTED: ETHYLENE INSENSITIVE 3-like 1 protein [Musa acuminata subsp. malaccensis]
Ma08_g22950	DBP	TF	1.68038	PREDICTED: probable protein phosphatase 2C 47 [Musa acuminata subsp. malaccensis]
Ma09_g20720	DBB	TF	2.21365	PREDICTED: B-box zinc finger protein 24 [Musa acuminata subsp. malaccensis]
Ma10_g08680	DBB	TF	1.89026	PREDICTED: B-box zinc finger protein 19-like isoform X1 [Musa acuminata subsp. malaccensis]
Ma02_g02220	CAMTA	TF	1.52941	PREDICTED: calmodulin-binding transcription activator 4-like isoform X2 [Musa acuminata subsp. malaccensis]
Ma06_g11880	CAMTA	TF	1.08973	PREDICTED: calmodulin-binding transcription activator 3 isoform X2 [Musa acuminata subsp. malaccensis]
Ma04_g39840	C3H	TF	1.94837	PREDICTED: zinc finger CCCH domain-containing protein 2-like [Musa acuminata subsp. malaccensis]
Ma08_g26730	C3H	TF	1.69699	PREDICTED: zinc finger CCCH domain-containing protein 2-like [Musa acuminata subsp. malaccensis]
Ma11_g23040	C3H	TF	1.5476	PREDICTED: zinc finger CCCH domain-containing protein 33-like [Musa acuminata subsp. malaccensis]
Ma08_g31790	C3H	TF	1.32059	PREDICTED: zinc finger CCCH domain-containing protein 24-like [Musa acuminata subsp. malaccensis]
Ma10_g22980	C3H	TF	1.21346	PREDICTED: zinc finger CCCH domain-containing protein 33-like [Musa acuminata subsp. malaccensis]
Ma06_g34580	C3H	TF	1.12724	PREDICTED: zinc finger CCCH domain-containing protein 33-like [Musa acuminata subsp. malaccensis]
Ma02_g07250	C3H	TF	1.12258	PREDICTED: zinc finger CCCH domain-containing protein 33-like [Musa acuminata subsp. malaccensis]
Ma03_g10980	C3H	TF	1.03799	PREDICTED: zinc finger CCCH domain-containing protein 6-like [Musa acuminata subsp. malaccensis]
Ma04_g19610	C3H	TF	1.00326	PREDICTED: zinc finger CCCH domain-containing protein 56-like isoform X2 [Musa acuminata subsp. malaccensis]
Ma05_g08420	C2H2	TF	3.60324	PREDICTED: zinc finger protein ZAT6-like [Musa acuminata subsp. malaccensis]
Ma02_g15270	C2H2	TF	2.78245	PREDICTED: zinc finger protein 1-like [Musa acuminata subsp. malaccensis]
Ma09_g27170	C2H2	TF	2.68523	PREDICTED: zinc finger protein AZF3-like [Musa acuminata subsp. malaccensis]
Ma08_g17180	C2H2	TF	2.6218	PREDICTED: uncharacterized protein LOC103994941 [Musa acuminata subsp. malaccensis]
Ma08_g26420	C2H2	TF	2.10231	PREDICTED: zinc finger protein WIP2-like [Musa acuminata subsp. malaccensis]
Ma06_g19370	C2H2	TF	1.90929	PREDICTED: uncharacterized protein LOC103988098 [Musa acuminata subsp. malaccensis]
Ma07_g06320	C2H2	TF	1.77617	PREDICTED: zinc finger protein ZAT2 [Musa acuminata subsp. malaccensis]
Ma06_g05210	C2H2	TF	1.76427	PREDICTED: uncharacterized protein LOC103986875 [Musa acuminata subsp. malaccensis]
Ma11_g05450	C2H2	TF	1.7282	PREDICTED: protein indeterminate-domain 12-like [Musa acuminata subsp. malaccensis]
Ma09_g09030	C2H2	TF	1.68138	PREDICTED: zinc finger protein ZAT3-like [Musa acuminata subsp. malaccensis]
Ma11_g02150	C2H2	TF	1.66692	PREDICTED: zinc finger protein ZAT5-like [Musa acuminata subsp. malaccensis]
Ma01_g08760	C2H2	TF	1.62116	PREDICTED: zinc finger protein STAR3 [Musa acuminata subsp. malaccensis]
Ma09_g00330	C2H2	TF	1.37192	PREDICTED: uncharacterized protein LOC103996567 isoform X1 [Musa acuminata subsp. malaccensis]
Ma03_g13810	C2H2	TF	1.17062	PREDICTED: zinc finger protein ZAT1-like [Musa acuminata subsp. malaccensis]
Ma04_g39270	C2H2	TF	1.1104	PREDICTED: zinc finger protein ZAT9-like [Musa acuminata subsp. malaccensis]
Ma03_g31160	C2H2	TF	1.0616	PREDICTED: protein indeterminate-domain 1-like [Musa acuminata subsp. malaccensis]
Ma10_g29870	C2H2	TF	1.01976	PREDICTED: protein SHOOT GRAVITROPISM 5-like [Musa acuminata subsp. malaccensis]
Ma04_g05590	C2H2	TF	1.01694	PREDICTED: zinc finger protein ZAT1-like [Musa acuminata subsp. malaccensis]
Ma10_g16010	C2H2	TF	1.01081	PREDICTED: zinc finger protein STOP1 homolog [Musa acuminata subsp. malaccensis]
Ma06_g32780	C2C2-YABBY	TF	1.31121	PREDICTED: protein YABBY 2-like [Musa acuminata subsp. malaccensis]
Ma07_g04800	C2C2-LSD	TF	2.25505	PREDICTED: protein LSD1 isoform X3 [Musa acuminata subsp. malaccensis]
Ma06_g33030	C2C2-LSD	TF	1.02025	PREDICTED: protein LOL2-like [Phoenix dactylifera]
Ma05_g23340	C2C2-GATA	TF	2.12644	PREDICTED: GATA transcription factor 2-like [Musa acuminata subsp. malaccensis]
Ma09_g21470	C2C2-GATA	TF	1.77816	PREDICTED: GATA transcription factor 8-like isoform X1 [Musa acuminata subsp. malaccensis]
Ma02_g04710	C2C2-GATA	TF	1.31937	PREDICTED: GATA transcription factor 8-like isoform X1 [Musa acuminata subsp. malaccensis]
Ma04_g31290	C2C2-GATA	TF	1.2731	PREDICTED: GATA transcription factor 5-like isoform X1 [Musa acuminata subsp. malaccensis]
Ma02_g20490	C2C2-GATA	TF	1.03658	PREDICTED: GATA transcription factor 6-like [Musa acuminata subsp. malaccensis]
Ma10_g18720	C2C2-Dof	TF	3.11739	PREDICTED: cyclic dof factor 1-like [Musa acuminata subsp. malaccensis]
Ma02_g18400	C2C2-Dof	TF	3.02242	PREDICTED: dof zinc finger protein DOF1.7-like [Musa acuminata subsp. malaccensis]
Ma02_g17470	C2C2-Dof	TF	3.01863	PREDICTED: dof zinc finger protein DOF1.7-like [Musa acuminata subsp. malaccensis]
Ma06_g33890	C2C2-Dof	TF	2.88703	PREDICTED: cyclic dof factor 1-like [Musa acuminata subsp. malaccensis]
Ma11_g23410	C2C2-Dof	TF	2.04456	PREDICTED: cyclic dof factor 3-like [Musa acuminata subsp. malaccensis]
Ma11_g14200	C2C2-Dof	TF	1.92916	PREDICTED: cyclic dof factor 3 [Musa acuminata subsp. malaccensis]
Ma05_g00910	C2C2-Dof	TF	1.56949	PREDICTED: dof zinc finger protein DOF5.7-like [Musa acuminata subsp. malaccensis]
Ma05_g26280	C2C2-Dof	TF	1.51385	PREDICTED: dof zinc finger protein DOF5.4-like [Musa acuminata subsp. malaccensis]
Ma09_g04960	C2C2-Dof	TF	1.4337	PREDICTED: cyclic dof factor 3-like [Musa acuminata subsp. malaccensis]
Ma09_g25490	C2C2-Dof	TF	1.07021	PREDICTED: dof zinc finger protein DOF1.4-like [Musa acuminata subsp. malaccensis]
Ma05_g11810	C2C2-Dof	TF	1.06883	PREDICTED: dof zinc finger protein DOF1.7-like [Musa acuminata subsp. malaccensis]
Ma11_g08080	C2C2-CO-like	TF	1.98034	PREDICTED: zinc finger protein CONSTANS-LIKE 14-like [Musa acuminata subsp. malaccensis]
Ma09_g23190	C2C2-CO-like	TF	1.96262	PREDICTED: zinc finger protein CO3-like [Musa acuminata subsp. malaccensis]
Ma07_g00700	bZIP	TF	2.68041	PREDICTED: ocs element-binding factor 1-like [Musa acuminata subsp. malaccensis]
Ma09_g22620	bZIP	TF	2.58061	PREDICTED: bZIP transcription factor 11-like [Musa acuminata subsp. malaccensis]
Ma10_g26990	bZIP	TF	2.26559	PREDICTED: transcription factor HY5-like [Musa acuminata subsp. malaccensis]
Ma11_g04880	bZIP	TF	2.25488	PREDICTED: bZIP transcription factor 53 [Musa acuminata subsp. malaccensis]
Ma03_g32600	bZIP	TF	2.04092	PREDICTED: basic leucine zipper 6-like isoform X1 [Musa acuminata subsp. malaccensis]
Ma07_g07640	bZIP	TF	1.88451	PREDICTED: light-inducible protein CPRF2-like isoform X3 [Musa acuminata subsp. malaccensis]
Ma08_g23040	bZIP	TF	1.84033	PREDICTED: bZIP transcription factor 53-like [Musa acuminata subsp. malaccensis]
Ma05_g29500	bZIP	TF	1.74869	PREDICTED: bZIP transcription factor 53-like [Musa acuminata subsp. malaccensis]
Ma01_g12980	bZIP	TF	1.23737	PREDICTED: bZIP transcription factor 60 [Musa acuminata subsp. malaccensis]
Ma02_g16070	bZIP	TF	1.22193	PREDICTED: bZIP transcription factor 44-like [Musa acuminata subsp. malaccensis]
Ma01_g06330	bZIP	TF	1.16258	PREDICTED: bZIP transcription factor 11-like [Musa acuminata subsp. malaccensis]
Ma07_g03940	bZIP	TF	1.12459	PREDICTED: basic leucine zipper 19 [Musa acuminata subsp. malaccensis]
Ma03_g06950	bHLH	TF	5.15926	PREDICTED: transcription factor HEC2-like [Musa acuminata subsp. malaccensis]
Ma01_g23240	bHLH	TF	3.77364	PREDICTED: transcription factor bHLH13-like [Musa acuminata subsp. malaccensis]
Ma06_g31780	bHLH	TF	2.88776	PREDICTED: transcription factor PIF5-like [Musa acuminata subsp. malaccensis]
Ma02_g19840	bHLH	TF	2.73759	PREDICTED: transcription factor MYC2 [Musa acuminata subsp. malaccensis]
Ma10_g22250	bHLH	TF	2.56853	PREDICTED: transcription factor ABA-INDUCIBLE bHLH-TYPE-like [Musa acuminata subsp. malaccensis]
Ma11_g19640	bHLH	TF	2.54419	PREDICTED: transcription factor EGL1-like [Musa acuminata subsp. malaccensis]
Ma05_g26050	bHLH	TF	2.31303	PREDICTED: transcription factor bHLH75-like [Musa acuminata subsp. malaccensis]
Ma09_g21380	bHLH	TF	2.24939	PREDICTED: transcription factor MYC4-like [Musa acuminata subsp. malaccensis]
Ma01_g22460	bHLH	TF	2.23001	PREDICTED: transcription factor bHLH128 [Musa acuminata subsp. malaccensis]
Ma02_g23310	bHLH	TF	2.21965	PREDICTED: transcription factor bHLH137-like isoform X1 [Musa acuminata subsp. malaccensis]
Ma06_g10630	bHLH	TF	2.21008	PREDICTED: transcription factor bHLH63-like isoform X2 [Musa acuminata subsp. malaccensis]
Ma01_g07890	bHLH	TF	2.07614	PREDICTED: transcription factor bHLH13-like [Musa acuminata subsp. malaccensis]
Ma04_g38300	bHLH	TF	1.98746	PREDICTED: transcription factor PIF4-like [Musa acuminata subsp. malaccensis]
Ma07_g22050	bHLH	TF	1.86773	PREDICTED: transcription factor bHLH130-like [Musa acuminata subsp. malaccensis]
Ma09_g09380	bHLH	TF	1.82207	PREDICTED: transcription factor bHLH74-like [Musa acuminata subsp. malaccensis]
Ma03_g16110	bHLH	TF	1.6464	PREDICTED: transcription factor bHLH18-like [Musa acuminata subsp. malaccensis]
Ma10_g23280	bHLH	TF	1.63036	PREDICTED: transcription factor bHLH35-like [Musa acuminata subsp. malaccensis]
Ma10_g25740	bHLH	TF	1.56999	PREDICTED: transcription factor ILI3-like [Musa acuminata subsp. malaccensis]
Ma03_g11840	bHLH	TF	1.56568	PREDICTED: transcription factor bHLH76-like [Musa acuminata subsp. malaccensis]
Ma03_g27160	bHLH	TF	1.54625	PREDICTED: uncharacterized protein LOC103978780 [Musa acuminata subsp. malaccensis]
Ma08_g18460	bHLH	TF	1.54149	PREDICTED: transcription factor ILI3-like [Musa acuminata subsp. malaccensis]
Ma04_g03270	bHLH	TF	1.53962	PREDICTED: transcription factor bHLH18 [Musa acuminata subsp. malaccensis]
Ma01_g14360	bHLH	TF	1.53794	PREDICTED: transcription factor bHLH75-like [Musa acuminata subsp. malaccensis]
Ma05_g01190	bHLH	TF	1.50005	PREDICTED: transcription factor HEC3-like [Musa acuminata subsp. malaccensis]
Ma03_g00570	bHLH	TF	1.49221	PREDICTED: transcription factor ABORTED MICROSPORES-like [Musa acuminata subsp. malaccensis]
Ma02_g09310	bHLH	TF	1.45852	PREDICTED: transcription factor ILI6-like [Musa acuminata subsp. malaccensis]
Ma03_g04500	bHLH	TF	1.44323	PREDICTED: transcription factor bHLH66-like isoform X2 [Musa acuminata subsp. malaccensis]
Ma09_g20790	bHLH	TF	1.41365	PREDICTED: transcription factor bHLH128-like isoform X1 [Musa acuminata subsp. malaccensis]
Ma05_g09200	bHLH	TF	1.38064	PREDICTED: transcription factor UDT1 [Musa acuminata subsp. malaccensis]
Ma02_g07980	bHLH	TF	1.2805	PREDICTED: transcription factor FAMA [Musa acuminata subsp. malaccensis]
Ma03_g14530	bHLH	TF	1.23531	PREDICTED: transcription factor bHLH76-like isoform X3 [Musa acuminata subsp. malaccensis]
Ma04_g17530	bHLH	TF	1.1355	PREDICTED: transcription factor MYC2-like [Musa acuminata subsp. malaccensis]
Ma06_g25630	bHLH	TF	1.11523	PREDICTED: transcription factor bHLH112-like [Musa acuminata subsp. malaccensis]
Ma11_g17930	bHLH	TF	1.10582	PREDICTED: transcription factor HEC3-like [Musa acuminata subsp. malaccensis]
Ma06_g02630	bHLH	TF	1.08923	PREDICTED: putative transcription factor bHLH041 isoform X1 [Musa acuminata subsp. malaccensis]
Ma03_g06310	bHLH	TF	1.08261	PREDICTED: transcription factor BIM2-like isoform X2 [Musa acuminata subsp. malaccensis]
Ma07_g02820	bHLH	TF	1.0157	PREDICTED: transcription factor bHLH77 [Musa acuminata subsp. malaccensis]
Ma08_g28340	BES1	TF	1.2685	PREDICTED: protein BZR1 homolog 3-like [Musa acuminata subsp. malaccensis]
Ma06_g09030	B3-ARF	TF	1.70985	PREDICTED: auxin response factor 7-like isoform X1 [Musa acuminata subsp. malaccensis]
Ma03_g20070	B3	TF	3.60242	PREDICTED: uncharacterized protein LOC103979631 [Musa acuminata subsp. malaccensis]
Ma11_g19800	B3	TF	1.63769	PREDICTED: B3 domain-containing protein Os03g0120900-like [Musa acuminata subsp. malaccensis]
Ma01_g12330	B3	TF	1.56075	PREDICTED: putative B3 domain-containing protein Os06g0632500 [Musa acuminata subsp. malaccensis]
Ma11_g09870	B3	TF	1.28923	PREDICTED: B3 domain-containing protein Os11g0156000-like [Musa acuminata subsp. malaccensis]
Ma09_g23900	B3	TF	1.14302	PREDICTED: B3 domain-containing protein Os03g0120900-like isoform X2 [Musa acuminata subsp. malaccensis]
Ma06_g37460	B3	TF	1.13759	PREDICTED: B3 domain-containing protein Os11g0156000-like [Musa acuminata subsp. malaccensis]
Ma06_g19660	B3	TF	1.13565	PREDICTED: B3 domain-containing protein Os11g0156000-like [Musa acuminata subsp. malaccensis]
Ma04_g06720	AP2/ERF-RAV	TF	4.27616	PREDICTED: AP2/ERF and B3 domain-containing transcription repressor RAV2-like [Musa acuminata subsp. malaccensis]
Ma03_g22010	AP2/ERF-RAV	TF	2.66838	PREDICTED: AP2/ERF and B3 domain-containing transcription repressor RAV2-like [Musa acuminata subsp. malaccensis]
Ma08_g17710	AP2/ERF-RAV	TF	2.44407	PREDICTED: AP2/ERF and B3 domain-containing transcription repressor RAV2-like [Musa acuminata subsp. malaccensis]
Ma03_g30570	AP2/ERF-RAV	TF	2.39895	PREDICTED: AP2/ERF and B3 domain-containing protein Os05g0549800-like [Musa acuminata subsp. malaccensis]
Ma06_g03150	AP2/ERF-RAV	TF	2.24418	PREDICTED: AP2/ERF and B3 domain-containing transcription factor RAV1-like [Musa acuminata subsp. malaccensis]
Ma05_g22010	AP2/ERF-ERF	TF	6.25697	PREDICTED: ethylene-responsive transcription factor 1B-like [Musa acuminata subsp. malaccensis]
Ma07_g03220	AP2/ERF-ERF	TF	5.83278	PREDICTED: ethylene-responsive transcription factor ERF037-like [Musa acuminata subsp. malaccensis]
Ma00_g00100	AP2/ERF-ERF	TF	5.51628	PREDICTED: pathogenesis-related genes transcriptional activator PTI5-like [Musa acuminata subsp. malaccensis]
Ma03_g19980	AP2/ERF-ERF	TF	5.19103	PREDICTED: ethylene-responsive transcription factor ABR1-like [Musa acuminata subsp. malaccensis]
Ma06_g01950	AP2/ERF-ERF	TF	5.1666	PREDICTED: ethylene-responsive transcription factor 4-like [Musa acuminata subsp. malaccensis]
Ma04_g05560	AP2/ERF-ERF	TF	4.92213	PREDICTED: ethylene-responsive transcription factor 1B-like [Musa acuminata subsp. malaccensis]
Ma04_g12050	AP2/ERF-ERF	TF	4.29887	PREDICTED: ethylene-responsive transcription factor ERF098-like [Musa acuminata subsp. malaccensis]
Ma07_g16880	AP2/ERF-ERF	TF	4.27977	PREDICTED: dehydration-responsive element-binding protein 2C-like [Musa acuminata subsp. malaccensis]
Ma04_g20370	AP2/ERF-ERF	TF	4.24011	PREDICTED: ethylene-responsive transcription factor 1B-like [Musa acuminata subsp. malaccensis]
Ma11_g20400	AP2/ERF-ERF	TF	3.85837	PREDICTED: ethylene-responsive transcription factor 1B-like [Musa acuminata subsp. malaccensis]
Ma02_g19520	AP2/ERF-ERF	TF	3.7264	PREDICTED: ethylene-responsive transcription factor 2-like [Musa acuminata subsp. malaccensis]
Ma05_g11800	AP2/ERF-ERF	TF	3.46236	PREDICTED: ethylene-responsive transcription factor ERF053-like [Musa acuminata subsp. malaccensis]
Ma03_g12840	AP2/ERF-ERF	TF	3.36601	PREDICTED: ethylene-responsive transcription factor RAP2-9-like [Musa acuminata subsp. malaccensis]
Ma03_g24970	AP2/ERF-ERF	TF	3.33936	PREDICTED: ethylene-responsive transcription factor 8-like [Musa acuminata subsp. malaccensis]
Ma00_g02790	AP2/ERF-ERF	TF	3.31798	PREDICTED: ethylene-responsive transcription factor 11-like [Musa acuminata subsp. malaccensis]
Ma08_g11720	AP2/ERF-ERF	TF	3.18697	PREDICTED: dehydration-responsive element-binding protein 1G [Musa acuminata subsp. malaccensis]
Ma06_g28020	AP2/ERF-ERF	TF	3.03288	PREDICTED: dehydration-responsive element-binding protein 3-like [Musa acuminata subsp. malaccensis]
Ma11_g23940	AP2/ERF-ERF	TF	2.89636	PREDICTED: ethylene-responsive transcription factor 11-like [Musa acuminata subsp. malaccensis]
Ma08_g23210	AP2/ERF-ERF	TF	2.85192	PREDICTED: ethylene-responsive transcription factor ERF071-like [Musa acuminata subsp. malaccensis]
Ma06_g28770	AP2/ERF-ERF	TF	2.83309	PREDICTED: pathogenesis-related genes transcriptional activator PTI5-like [Musa acuminata subsp. malaccensis]
Ma08_g06680	AP2/ERF-ERF	TF	2.77518	PREDICTED: ethylene-responsive transcription factor 11-like [Musa acuminata subsp. malaccensis]
Ma09_g12570	AP2/ERF-ERF	TF	2.73932	PREDICTED: ethylene-responsive transcription factor RAP2-13-like [Musa acuminata subsp. malaccensis]
Ma11_g09750	AP2/ERF-ERF	TF	2.71373	PREDICTED: ethylene-responsive transcription factor ERF022-like [Musa acuminata subsp. malaccensis]
Ma03_g02200	AP2/ERF-ERF	TF	2.70789	PREDICTED: ethylene-responsive transcription factor ERF113-like [Musa acuminata subsp. malaccensis]
Ma08_g19600	AP2/ERF-ERF	TF	2.64101	PREDICTED: ethylene-responsive transcription factor 12-like [Musa acuminata subsp. malaccensis]
Ma08_g03470	AP2/ERF-ERF	TF	2.27896	PREDICTED: ethylene-responsive transcription factor 4-like [Musa acuminata subsp. malaccensis]
Ma02_g09210	AP2/ERF-ERF	TF	2.17984	PREDICTED: ethylene-responsive transcription factor 1-like [Musa acuminata subsp. malaccensis]
Ma04_g26300	AP2/ERF-ERF	TF	2.17478	PREDICTED: dehydration-responsive element-binding protein 1G-like [Musa acuminata subsp. malaccensis]
Ma07_g20810	AP2/ERF-ERF	TF	2.13299	PREDICTED: ethylene-responsive transcription factor ERF003-like [Musa acuminata subsp. malaccensis]
Ma09_g22060	AP2/ERF-ERF	TF	2.05308	PREDICTED: ethylene-responsive transcription factor 3-like [Musa acuminata subsp. malaccensis]
Ma08_g19590	AP2/ERF-ERF	TF	1.89013	PREDICTED: ethylene-responsive transcription factor 4-like [Musa acuminata subsp. malaccensis]
Ma07_g03740	AP2/ERF-ERF	TF	1.87319	PREDICTED: ethylene-responsive transcription factor 11-like [Musa acuminata subsp. malaccensis]
Ma05_g23440	AP2/ERF-ERF	TF	1.86395	PREDICTED: ethylene-responsive transcription factor 2-like [Musa acuminata subsp. malaccensis]
Ma08_g13160	AP2/ERF-ERF	TF	1.81585	PREDICTED: ethylene-responsive transcription factor ERF053-like [Musa acuminata subsp. malaccensis]
Ma10_g26910	AP2/ERF-ERF	TF	1.7811	PREDICTED: ethylene-responsive transcription factor WIN1-like [Musa acuminata subsp. malaccensis]
Ma11_g23280	AP2/ERF-ERF	TF	1.75579	PREDICTED: pathogenesis-related genes transcriptional activator PTI6-like isoform X1 [Musa acuminata subsp. malaccensis]
Ma03_g23580	AP2/ERF-ERF	TF	1.71247	PREDICTED: ethylene-responsive transcription factor ABR1-like [Musa acuminata subsp. malaccensis]
Ma09_g05680	AP2/ERF-ERF	TF	1.62796	PREDICTED: ethylene-responsive transcription factor TINY-like [Musa acuminata subsp. malaccensis]
Ma09_g01560	AP2/ERF-ERF	TF	1.59284	PREDICTED: ethylene-responsive transcription factor-like protein At4g13040 [Musa acuminata subsp. malaccensis]
Ma02_g06110	AP2/ERF-ERF	TF	1.54381	PREDICTED: ethylene-responsive transcription factor 1B-like [Musa acuminata subsp. malaccensis]
Ma03_g01540	AP2/ERF-ERF	TF	1.48057	PREDICTED: ethylene-responsive transcription factor RAP2-4-like [Musa acuminata subsp. malaccensis]
Ma07_g22320	AP2/ERF-ERF	TF	1.3781	PREDICTED: ethylene-responsive transcription factor RAP2-9-like [Musa acuminata subsp. malaccensis]
Ma11_g19320	AP2/ERF-ERF	TF	1.36917	PREDICTED: ethylene-responsive transcription factor 2-like [Musa acuminata subsp. malaccensis]
Ma04_g32660	AP2/ERF-ERF	TF	1.30868	PREDICTED: ethylene-responsive transcription factor ERF054-like [Musa acuminata subsp. malaccensis]
Ma04_g20160	AP2/ERF-ERF	TF	1.29381	PREDICTED: ethylene-responsive transcription factor ERF039 [Musa acuminata subsp. malaccensis]
Ma10_g31080	AP2/ERF-ERF	TF	1.28169	PREDICTED: ethylene-responsive transcription factor 1-like [Musa acuminata subsp. malaccensis]
Ma02_g22690	AP2/ERF-ERF	TF	1.26186	PREDICTED: ethylene-responsive transcription factor ERF021-like [Musa acuminata subsp. malaccensis]
Ma03_g30480	AP2/ERF-ERF	TF	1.24443	PREDICTED: ethylene-responsive transcription factor 9-like [Musa acuminata subsp. malaccensis]
Ma06_g14150	AP2/ERF-ERF	TF	1.166	PREDICTED: ethylene-responsive transcription factor ERF022-like [Musa acuminata subsp. malaccensis]
Ma03_g05720	AP2/ERF-ERF	TF	1.1506	PREDICTED: ethylene-responsive transcription factor 1-like [Musa acuminata subsp. malaccensis]
Ma09_g11100	AP2/ERF-ERF	TF	1.05212	PREDICTED: ethylene-responsive transcription factor 8-like [Musa acuminata subsp. malaccensis]
Ma07_g16410	AP2/ERF-ERF	TF	1.03554	PREDICTED: ethylene-responsive transcription factor ERF003-like [Musa acuminata subsp. malaccensis]
Ma11_g13560	AP2/ERF-ERF	TF	1.0304	PREDICTED: ethylene-responsive transcription factor 1-like [Musa acuminata subsp. malaccensis]
Ma06_g08120	AP2/ERF-ERF	TF	1.02787	PREDICTED: ethylene-responsive transcription factor-like protein At4g13040 isoform X2 [Musa acuminata subsp. malaccensis]
Ma09_g23050	AP2/ERF-AP2	TF	2.47973	PREDICTED: AP2-like ethylene-responsive transcription factor TOE3 isoform X2 [Musa acuminata subsp. malaccensis]
Ma06_g32580	AP2/ERF-AP2	TF	2.13377	PREDICTED: AP2-like ethylene-responsive transcription factor At1g16060 [Musa acuminata subsp. malaccensis]
Ma09_g04220	AP2/ERF-AP2	TF	1.56908	PREDICTED: floral homeotic protein APETALA 2 [Musa acuminata subsp. malaccensis]
Ma03_g12830	AP2/ERF-AP2	TF	1.06908	PREDICTED: floral homeotic protein APETALA 2-like [Musa acuminata subsp. malaccensis]
Ma10_g05420	AP2/ERF-AP2	TF	1.0341	PREDICTED: AP2-like ethylene-responsive transcription factor TOE3 isoform X1 [Musa acuminata subsp. malaccensis]
Ma03_g18190	DBB	TF	-1.00091	PREDICTED: B-box zinc finger protein 22-like [Musa acuminata subsp. malaccensis]
Ma07_g16020	C2C2-CO-like	TF	-1.00181	PREDICTED: zinc finger protein CONSTANS-LIKE 3-like [Musa acuminata subsp. malaccensis]
Ma11_g16060	bHLH	TF	-1.00294	PREDICTED: transcription factor EGL1-like [Musa acuminata subsp. malaccensis]
Ma11_g13030	bZIP	TF	-1.00751	PREDICTED: transcription factor TGA2.2-like isoform X1 [Musa acuminata subsp. malaccensis]
Ma06_g35570	MYB	TF	-1.00864	PREDICTED: transcription factor DIVARICATA-like [Musa acuminata subsp. malaccensis]
Ma07_g19340	zf-HD	TF	-1.00929	PREDICTED: zinc-finger homeodomain protein 9 [Musa acuminata subsp. malaccensis]
Ma08_g20930	AP2/ERF-ERF	TF	-1.02053	PREDICTED: dehydration-responsive element-binding protein 3-like [Musa acuminata subsp. malaccensis]
Ma04_g11780	C2H2	TF	-1.02193	PREDICTED: protein indeterminate-domain 5, chloroplastic-like [Musa acuminata subsp. malaccensis]
Ma03_g31640	MADS-MIKC	TF	-1.02264	PREDICTED: truncated transcription factor CAULIFLOWER A-like [Musa acuminata subsp. malaccensis]
Ma03_g30500	WRKY	TF	-1.02483	PREDICTED: protein WRKY1-like [Musa acuminata subsp. malaccensis]
Ma04_g04550	GARP-G2-like	TF	-1.02673	PREDICTED: probable transcription factor KAN2 [Musa acuminata subsp. malaccensis]
Ma03_g19900	zf-HD	TF	-1.02722	PREDICTED: zinc-finger homeodomain protein 8-like [Musa acuminata subsp. malaccensis]
Ma07_g24010	bHLH	TF	-1.03416	PREDICTED: transcription factor bHLH137-like [Musa acuminata subsp. malaccensis]
Ma06_g06830	AP2/ERF-ERF	TF	-1.03703	PREDICTED: ethylene-responsive transcription factor WIN1-like [Musa acuminata subsp. malaccensis]
Ma04_g27370	FAR1	TF	-1.03741	PREDICTED: protein FAR1-RELATED SEQUENCE 9-like [Musa acuminata subsp. malaccensis]
Ma09_g10950	HB-WOX	TF	-1.04101	PREDICTED: WUSCHEL-related homeobox 4-like [Musa acuminata subsp. malaccensis]
Ma06_g28620	bZIP	TF	-1.04166	PREDICTED: basic leucine zipper 61-like [Musa acuminata subsp. malaccensis]
Ma05_g13520	MYB-related	TF	-1.04276	PREDICTED: transcription factor MYB1R1-like [Musa acuminata subsp. malaccensis]
Ma02_g08180	MADS-MIKC	TF	-1.04795	PREDICTED: MADS-box transcription factor 1-like isoform X2 [Musa acuminata subsp. malaccensis]
Ma07_g00730	AP2/ERF-AP2	TF	-1.04959	PREDICTED: AP2-like ethylene-responsive transcription factor ANT [Musa acuminata subsp. malaccensis]
Ma07_g06960	AP2/ERF-ERF	TF	-1.05045	PREDICTED: ethylene-responsive transcription factor ERF105 [Musa acuminata subsp. malaccensis]
Ma09_g28400	bHLH	TF	-1.05269	PREDICTED: transcription factor bHLH130 isoform X4 [Musa acuminata subsp. malaccensis]
Ma01_g15530	GARP-G2-like	TF	-1.05385	PREDICTED: transcription repressor KAN1-like isoform X2 [Musa acuminata subsp. malaccensis]
Ma11_g23130	AP2/ERF-ERF	TF	-1.05596	PREDICTED: dehydration-responsive element-binding protein 2A-like isoform X1 [Musa acuminata subsp. malaccensis]
Ma08_g27340	C2C2-YABBY	TF	-1.05936	PREDICTED: protein YABBY 2-like [Musa acuminata subsp. malaccensis]
Ma01_g02850	MYB	TF	-1.06152	PREDICTED: myb-related protein Hv1-like [Musa acuminata subsp. malaccensis]
Ma03_g10890	bZIP	TF	-1.06289	PREDICTED: transcription factor TGA2.3 isoform X5 [Musa acuminata subsp. malaccensis]
Ma07_g27330	WRKY	TF	-1.06371	PREDICTED: thymidine kinase-like [Musa acuminata subsp. malaccensis]
Ma07_g09430	C2C2-Dof	TF	-1.06546	PREDICTED: dof zinc finger protein DOF3.1-like [Musa acuminata subsp. malaccensis]
Ma07_g27780	LOB	TF	-1.06676	PREDICTED: LOB domain-containing protein 38-like [Musa acuminata subsp. malaccensis]
Ma01_g22310	B3	TF	-1.07597	PREDICTED: B3 domain-containing protein Os05g0481400 [Musa acuminata subsp. malaccensis]
Ma03_g20850	bHLH	TF	-1.07933	PREDICTED: transcription factor bHLH47 [Musa acuminata subsp. malaccensis]
Ma05_g10960	bZIP	TF	-1.08073	PREDICTED: protein FD isoform X2 [Musa acuminata subsp. malaccensis]
Ma06_g17980	bHLH	TF	-1.08232	PREDICTED: transcription factor BEE 1 isoform X1 [Musa acuminata subsp. malaccensis]
Ma08_g16690	SBP	TF	-1.08451	PREDICTED: squamosa promoter-binding-like protein 16 [Musa acuminata subsp. malaccensis]
Ma00_g01900	SBP	TF	-1.08858	PREDICTED: squamosa promoter-binding-like protein 8 [Musa acuminata subsp. malaccensis]
Ma06_g13580	B3	TF	-1.09112	PREDICTED: uncharacterized protein LOC103988360 [Musa acuminata subsp. malaccensis]
Ma04_g14890	zf-HD	TF	-1.09383	PREDICTED: zinc-finger homeodomain protein 6-like [Musa acuminata subsp. malaccensis]
Ma01_g15900	GRAS	TF	-1.09436	PREDICTED: protein SHORT-ROOT 1-like [Musa acuminata subsp. malaccensis]
Ma04_g20900	MADS-MIKC	TF	-1.09788	PREDICTED: MADS-box transcription factor 6-like [Musa acuminata subsp. malaccensis]
Ma02_g14880	HB-HD-ZIP	TF	-1.09809	PREDICTED: homeobox-leucine zipper protein HOX32-like [Musa acuminata subsp. malaccensis]
Ma05_g25680	MYB	TF	-1.09833	PREDICTED: transcription factor MYB23-like [Musa acuminata subsp. malaccensis]
Ma02_g17020	GARP-G2-like	TF	-1.10683	PREDICTED: probable transcription factor GLK1 [Musa acuminata subsp. malaccensis]
Ma07_g16730	GARP-G2-like	TF	-1.10696	PREDICTED: myb family transcription factor PHL7-like [Musa acuminata subsp. malaccensis]
Ma02_g17510	C2C2-GATA	TF	-1.10875	PREDICTED: putative GATA transcription factor 22 [Musa acuminata subsp. malaccensis]
Ma06_g04240	MYB	TF	-1.11163	PREDICTED: transcription factor MYB80-like [Musa acuminata subsp. malaccensis]
Ma05_g18190	OFP	TF	-1.11333	PREDICTED: transcription repressor OFP13 [Musa acuminata subsp. malaccensis]
Ma05_g17160	B3-ARF	TF	-1.11527	PREDICTED: auxin response factor 12-like isoform X1 [Musa acuminata subsp. malaccensis]
Ma10_g05870	bHLH	TF	-1.11608	PREDICTED: transcription factor ILR3-like [Musa acuminata subsp. malaccensis]
Ma10_g10820	MYB	TF	-1.11881	PREDICTED: myb-related protein Zm38-like, partial [Musa acuminata subsp. malaccensis]
Ma07_g00340	AP2/ERF-ERF	TF	-1.11884	PREDICTED: ethylene-responsive transcription factor 4-like [Musa acuminata subsp. malaccensis]
Ma05_g24610	AP2/ERF-ERF	TF	-1.12074	PREDICTED: ethylene-responsive transcription factor ERF011-like [Musa acuminata subsp. malaccensis]
Ma06_g38940	B3-ARF	TF	-1.12185	PREDICTED: auxin response factor 11-like isoform X1 [Musa acuminata subsp. malaccensis]
Ma10_g28930	bHLH	TF	-1.12971	PREDICTED: transcription factor bHLH77-like [Musa acuminata subsp. malaccensis]
Ma01_g06710	FAR1	TF	-1.13749	PREDICTED: protein FAR1-RELATED SEQUENCE 12-like [Musa acuminata subsp. malaccensis]
Ma09_g03010	WRKY	TF	-1.14052	PREDICTED: probable WRKY transcription factor 35 isoform X1 [Musa acuminata subsp. malaccensis]
Ma06_g23650	HB-other	TF	-1.1407	PREDICTED: homeobox-DDT domain protein RLT3 [Musa acuminata subsp. malaccensis]
Ma05_g27290	TCP	TF	-1.14215	PREDICTED: transcription factor TCP20-like [Musa acuminata subsp. malaccensis]
Ma04_g20210	C2C2-GATA	TF	-1.14275	PREDICTED: GATA transcription factor 4 isoform X1 [Musa acuminata subsp. malaccensis]
Ma11_g16250	C2C2-GATA	TF	-1.14618	PREDICTED: GATA transcription factor 26-like isoform X2 [Musa acuminata subsp. malaccensis]
Ma02_g13820	SBP	TF	-1.14716	PREDICTED: squamosa promoter-binding-like protein 8 [Musa acuminata subsp. malaccensis]
Ma02_g17340	BES1	TF	-1.14947	PREDICTED: protein BZR1 homolog 3-like [Musa acuminata subsp. malaccensis]
Ma02_g15770	MYB	TF	-1.14949	PREDICTED: transcription factor MYB104-like [Musa acuminata subsp. malaccensis]
Ma10_g29900	MYB	TF	-1.15016	PREDICTED: protein ODORANT1-like isoform X2 [Musa acuminata subsp. malaccensis]
Ma03_g21690	bHLH	TF	-1.15103	PREDICTED: uncharacterized protein LOC103979252 [Musa acuminata subsp. malaccensis]
Ma11_g00280	bHLH	TF	-1.15171	PREDICTED: transcription factor bHLH96-like [Musa acuminata subsp. malaccensis]
Ma01_g00810	TUB	TF	-1.15193	PREDICTED: tubby-like protein 4 [Musa acuminata subsp. malaccensis]
Ma04_g37390	C2C2-Dof	TF	-1.1536	PREDICTED: dof zinc finger protein DOF3.1-like [Musa acuminata subsp. malaccensis]
Ma09_g13230	AP2/ERF-AP2	TF	-1.15417	PREDICTED: AP2-like ethylene-responsive transcription factor AIL5 [Musa acuminata subsp. malaccensis]
Ma05_g31020	C2C2-Dof	TF	-1.15473	PREDICTED: dof zinc finger protein DOF2.4-like isoform X2 [Musa acuminata subsp. malaccensis]
Ma05_g31490	C2C2-Dof	TF	-1.15491	PREDICTED: dof zinc finger protein DOF5.1-like [Musa acuminata subsp. malaccensis]
Ma06_g19700	OFP	TF	-1.16276	PREDICTED: transcription repressor OFP6-like [Musa acuminata subsp. malaccensis]
Ma02_g06660	B3	TF	-1.16651	PREDICTED: B3 domain-containing protein Os04g0386900-like [Musa acuminata subsp. malaccensis]
Ma08_g31100	GRF	TF	-1.17448	PREDICTED: growth-regulating factor 1-like [Musa acuminata subsp. malaccensis]
Ma07_g06080	NAC	TF	-1.17594	PREDICTED: NAC domain-containing protein 43-like [Musa acuminata subsp. malaccensis]
Ma01_g16500	AP2/ERF-ERF	TF	-1.1778	PREDICTED: pathogenesis-related genes transcriptional activator PTI6-like [Musa acuminata subsp. malaccensis]
Ma11_g18690	GRAS	TF	-1.17845	PREDICTED: scarecrow-like protein 3 [Musa acuminata subsp. malaccensis]
Ma05_g08820	MYB-related	TF	-1.18019	PREDICTED: protein RADIALIS-like 4 [Musa acuminata subsp. malaccensis]
Ma08_g11120	MYB	TF	-1.18575	PREDICTED: transcription factor LAF1-like [Musa acuminata subsp. malaccensis]
Ma08_g19780	bHLH	TF	-1.18623	PREDICTED: transcription factor HBI1-like isoform X1 [Musa acuminata subsp. malaccensis]
Ma00_g03210	PLATZ	TF	-1.18651	PREDICTED: uncharacterized protein LOC103974957 [Musa acuminata subsp. malaccensis]
Ma08_g04830	GRF	TF	-1.19573	PREDICTED: growth-regulating factor 6-like isoform X1 [Musa acuminata subsp. malaccensis]
Ma01_g11240	HB-WOX	TF	-1.19855	PREDICTED: WUSCHEL-related homeobox 8-like [Musa acuminata subsp. malaccensis]
Ma07_g04930	Trihelix	TF	-1.20203	PREDICTED: trihelix transcription factor GT-3b-like [Musa acuminata subsp. malaccensis]
Ma05_g03010	HB-BELL	TF	-1.20426	PREDICTED: BEL1-like homeodomain protein 11 isoform X2 [Musa acuminata subsp. malaccensis]
Ma04_g10060	HSF	TF	-1.20664	PREDICTED: heat stress transcription factor B-4b-like [Musa acuminata subsp. malaccensis]
Ma11_g07820	C2C2-CO-like	TF	-1.20808	PREDICTED: zinc finger protein CONSTANS-LIKE 3 [Musa acuminata subsp. malaccensis]
Ma06_g17440	MYB	TF	-1.20885	PREDICTED: myb-related protein 330-like [Musa acuminata subsp. malaccensis]
Ma05_g20040	NAC	TF	-1.21656	PREDICTED: NAC domain-containing protein 86-like [Musa acuminata subsp. malaccensis]
Ma07_g07300	bHLH	TF	-1.22041	PREDICTED: transcription factor bHLH30-like [Musa acuminata subsp. malaccensis]
Ma10_g19130	MYB	TF	-1.23023	PREDICTED: transcription factor MYB39-like [Musa acuminata subsp. malaccensis]
Ma07_g24640	NAC	TF	-1.24536	PREDICTED: NAC domain-containing protein 30 isoform X2 [Musa acuminata subsp. malaccensis]
Ma03_g00300	GARP-G2-like	TF	-1.25356	PREDICTED: probable transcription factor KAN2 isoform X3 [Musa acuminata subsp. malaccensis]
Ma01_g15360	AP2/ERF-AP2	TF	-1.25585	PREDICTED: AP2-like ethylene-responsive transcription factor AIL1 isoform X2 [Musa acuminata subsp. malaccensis]
Ma05_g04740	B3-ARF	TF	-1.25918	PREDICTED: auxin response factor 19-like isoform X2 [Musa acuminata subsp. malaccensis]
Ma11_g03080	AP2/ERF-ERF	TF	-1.2617	PREDICTED: dehydration-responsive element-binding protein 1G-like [Musa acuminata subsp. malaccensis]
Ma10_g27340	HB-HD-ZIP	TF	-1.26529	PREDICTED: homeobox-leucine zipper protein HAT5 isoform X1 [Musa acuminata subsp. malaccensis]
Ma06_g31020	MYB	TF	-1.28008	PREDICTED: transcription factor MYB39 [Musa acuminata subsp. malaccensis]
Ma06_g31200	C2C2-Dof	TF	-1.28333	PREDICTED: dof zinc finger protein DOF5.3-like [Musa acuminata subsp. malaccensis]
Ma02_g02920	bZIP	TF	-1.28554	PREDICTED: transcription factor TGAL5-like isoform X1 [Musa acuminata subsp. malaccensis]
Ma10_g23180	GARP-G2-like	TF	-1.28993	PREDICTED: protein PHOSPHATE STARVATION RESPONSE 3-like [Musa acuminata subsp. malaccensis]
Ma08_g10350	HB-KNOX	TF	-1.29082	PREDICTED: homeobox protein knotted-1-like 1 [Musa acuminata subsp. malaccensis]
Ma11_g03970	PLATZ	TF	-1.29128	PREDICTED: uncharacterized protein LOC103970369 [Musa acuminata subsp. malaccensis]
Ma02_g15190	GARP-G2-like	TF	-1.2924	PREDICTED: probable transcription factor RL9 isoform X1 [Musa acuminata subsp. malaccensis]
Ma06_g03010	GRF	TF	-1.30033	PREDICTED: growth-regulating factor 4-like [Musa acuminata subsp. malaccensis]
Ma10_g27880	C3H	TF	-1.30125	PREDICTED: zinc finger CCCH domain-containing protein 2-like [Musa acuminata subsp. malaccensis]
Ma06_g04400	TCP	TF	-1.30186	PREDICTED: transcription factor TCP15-like [Musa acuminata subsp. malaccensis]
Ma10_g29920	C2C2-CO-like	TF	-1.30826	PREDICTED: zinc finger protein CONSTANS-LIKE 16-like [Musa acuminata subsp. malaccensis]
Ma06_g06660	MYB	TF	-1.30894	PREDICTED: myb-related protein 3R-1-like isoform X1 [Musa acuminata subsp. malaccensis]
Ma11_g02250	C2C2-GATA	TF	-1.31949	PREDICTED: GATA transcription factor 1-like [Musa acuminata subsp. malaccensis]
Ma11_g01450	GARP-G2-like	TF	-1.32477	PREDICTED: transcription repressor KAN1-like [Musa acuminata subsp. malaccensis]
Ma08_g27240	AP2/ERF-AP2	TF	-1.32545	PREDICTED: AP2-like ethylene-responsive transcription factor ANT [Musa acuminata subsp. malaccensis]
Ma01_g03870	C2H2	TF	-1.32576	PREDICTED: uncharacterized protein LOC103978555 isoform X1 [Musa acuminata subsp. malaccensis]
Ma01_g18490	GARP-G2-like	TF	-1.32988	PREDICTED: probable transcription factor KAN2 [Musa acuminata subsp. malaccensis]
Ma10_g02210	C2C2-Dof	TF	-1.33581	PREDICTED: dof zinc finger protein DOF5.1-like [Musa acuminata subsp. malaccensis]
Ma08_g13630	B3	TF	-1.34033	PREDICTED: auxin response factor 12-like [Musa acuminata subsp. malaccensis]
Ma09_g20000	AP2/ERF-ERF	TF	-1.34647	PREDICTED: ethylene-responsive transcription factor 3-like [Musa acuminata subsp. malaccensis]
Ma08_g14910	B3-ARF	TF	-1.35046	PREDICTED: auxin response factor 18-like isoform X1 [Musa acuminata subsp. malaccensis]
Ma01_g12700	GRAS	TF	-1.35085	PREDICTED: protein MONOCULM 1-like [Musa acuminata subsp. malaccensis]
Ma09_g09280	C2C2-Dof	TF	-1.35203	PREDICTED: dof zinc finger protein DOF4.7-like [Musa acuminata subsp. malaccensis]
Ma10_g22290	NAC	TF	-1.35298	PREDICTED: protein CUP-SHAPED COTYLEDON 2 [Musa acuminata subsp. malaccensis]
Ma06_g21430	PLATZ	TF	-1.35878	PREDICTED: uncharacterized protein LOC103988608 [Musa acuminata subsp. malaccensis]
Ma11_g15120	C2H2	TF	-1.36057	PREDICTED: uncharacterized protein LOC103971641 [Musa acuminata subsp. malaccensis]
Ma04_g03060	C2C2-YABBY	TF	-1.36404	PREDICTED: protein YABBY 2-like isoform X1 [Musa acuminata subsp. malaccensis]
Ma10_g11270	MADS-MIKC	TF	-1.36547	PREDICTED: agamous-like MADS-box protein AGL11 isoform X2 [Musa acuminata subsp. malaccensis]
Ma04_g00480	TCP	TF	-1.38106	PREDICTED: transcription factor TCP15-like [Musa acuminata subsp. malaccensis]
Ma05_g06020	WRKY	TF	-1.38557	PREDICTED: probable WRKY transcription factor 13 [Musa acuminata subsp. malaccensis]
Ma06_g17890	LFY	TF	-1.39051	PREDICTED: floricaula/leafy homolog [Musa acuminata subsp. malaccensis]
Ma06_g07650	SBP	TF	-1.39738	PREDICTED: squamosa promoter-binding-like protein 16 [Musa acuminata subsp. malaccensis]
Ma09_g05480	OFP	TF	-1.4139	PREDICTED: uncharacterized protein LOC103997277 [Musa acuminata subsp. malaccensis]
Ma09_g18950	C2H2	TF	-1.42028	PREDICTED: uncharacterized protein LOC103973578 [Musa acuminata subsp. malaccensis]
Ma07_g22890	bHLH	TF	-1.42257	PREDICTED: putative transcription factor bHLH107 [Musa acuminata subsp. malaccensis]
Ma06_g04210	MYB	TF	-1.42466	PREDICTED: transcription factor WER-like [Musa acuminata subsp. malaccensis]
Ma09_g22830	bHLH	TF	-1.43745	PREDICTED: transcription factor bHLH48 [Musa acuminata subsp. malaccensis]
Ma05_g17210	NF-YB	TF	-1.43931	PREDICTED: nuclear transcription factor Y subunit B-1-like [Musa acuminata subsp. malaccensis]
Ma03_g06720	bHLH	TF	-1.44244	PREDICTED: transcription factor AIG1-like [Musa acuminata subsp. malaccensis]
Ma01_g05860	HB-HD-ZIP	TF	-1.45578	PREDICTED: homeobox-leucine zipper protein HOX21-like [Musa acuminata subsp. malaccensis]
Ma07_g05950	GRAS	TF	-1.45848	PREDICTED: scarecrow-like protein 28 isoform X2 [Musa acuminata subsp. malaccensis]
Ma07_g18010	AP2/ERF-AP2	TF	-1.46324	PREDICTED: AP2-like ethylene-responsive transcription factor TOE3 [Musa acuminata subsp. malaccensis]
Ma04_g33000	B3	TF	-1.47177	PREDICTED: B3 domain-containing protein Os03g0120900-like [Musa acuminata subsp. malaccensis]
Ma03_g23820	bZIP	TF	-1.47188	PREDICTED: transcription factor TGAL5-like isoform X2 [Musa acuminata subsp. malaccensis]
Ma11_g10380	C2H2	TF	-1.47234	PREDICTED: uncharacterized protein LOC103971297 [Musa acuminata subsp. malaccensis]
Ma08_g02650	C2C2-Dof	TF	-1.47286	PREDICTED: dof zinc finger protein DOF3.7-like [Musa acuminata subsp. malaccensis]
Ma04_g19920	C2C2-Dof	TF	-1.47628	PREDICTED: dof zinc finger protein DOF4.6-like isoform X1 [Musa acuminata subsp. malaccensis]
Ma04_g17160	C2C2-Dof	TF	-1.47888	PREDICTED: dof zinc finger protein DOF5.7-like [Musa acuminata subsp. malaccensis]
Ma08_g27670	zf-HD	TF	-1.48189	PREDICTED: zinc-finger homeodomain protein 6-like [Musa acuminata subsp. malaccensis]
Ma04_g21160	AP2/ERF-ERF	TF	-1.48552	PREDICTED: ethylene-responsive transcription factor ERF107-like [Musa acuminata subsp. malaccensis]
Ma11_g12730	MADS-M-type	TF	-1.48863	PREDICTED: agamous-like MADS-box protein AGL65 [Musa acuminata subsp. malaccensis]
Ma06_g24590	SBP	TF	-1.48875	PREDICTED: squamosa promoter-binding-like protein 14 [Musa acuminata subsp. malaccensis]
Ma08_g05010	bHLH	TF	-1.48961	PREDICTED: transcription factor bHLH18-like [Musa acuminata subsp. malaccensis]
Ma11_g02950	bZIP	TF	-1.49008	PREDICTED: transcription factor RF2a-like [Musa acuminata subsp. malaccensis]
Ma03_g30970	C3H	TF	-1.50427	PREDICTED: zinc finger CCCH domain-containing protein 24-like isoform X1 [Musa acuminata subsp. malaccensis]
Ma06_g26210	bHLH	TF	-1.50496	PREDICTED: transcription factor bHLH49-like [Musa acuminata subsp. malaccensis]
Ma04_g15160	C2C2-Dof	TF	-1.50899	PREDICTED: dof zinc finger protein DOF1.5-like [Musa acuminata subsp. malaccensis]
Ma11_g21970	bZIP	TF	-1.509	PREDICTED: transcription factor RF2b-like [Musa acuminata subsp. malaccensis]
Ma08_g20450	HSF	TF	-1.51016	PREDICTED: heat stress transcription factor A-2b-like [Musa acuminata subsp. malaccensis]
Ma06_g36390	BBR-BPC	TF	-1.51395	PREDICTED: protein BASIC PENTACYSTEINE7 [Musa acuminata subsp. malaccensis]
Ma10_g00380	HB-BELL	TF	-1.51808	PREDICTED: BEL1-like homeodomain protein 2 [Musa acuminata subsp. malaccensis]
Ma03_g22660	LOB	TF	-1.53171	PREDICTED: LOB domain-containing protein 6-like [Musa acuminata subsp. malaccensis]
Ma03_g02280	GRAS	TF	-1.53334	PREDICTED: scarecrow-like protein 1 isoform X1 [Musa acuminata subsp. malaccensis]
Ma05_g22580	GRF	TF	-1.5434	PREDICTED: growth-regulating factor 10-like [Musa acuminata subsp. malaccensis]
Ma11_g10670	AP2/ERF-AP2	TF	-1.5507	PREDICTED: AP2-like ethylene-responsive transcription factor AIL7 [Musa acuminata subsp. malaccensis]
Ma06_g20770	OFP	TF	-1.55813	PREDICTED: transcription repressor OFP6-like [Musa acuminata subsp. malaccensis]
Ma06_g38460	NAC	TF	-1.55831	PREDICTED: NAC domain-containing protein 21/22-like [Musa acuminata subsp. malaccensis]
Ma10_g30220	zf-HD	TF	-1.56106	PREDICTED: zinc-finger homeodomain protein 2-like [Musa acuminata subsp. malaccensis]
Ma06_g32270	bHLH	TF	-1.56815	PREDICTED: transcription factor bHLH30-like isoform X1 [Musa acuminata subsp. malaccensis]
Ma00_g00430	C2H2	TF	-1.57203	PREDICTED: protein indeterminate-domain 5, chloroplastic-like isoform X2 [Musa acuminata subsp. malaccensis]
Ma06_g33690	AP2/ERF-ERF	TF	-1.57327	PREDICTED: ethylene-responsive transcription factor CRF1-like [Musa acuminata subsp. malaccensis]
Ma04_g00530	HB-HD-ZIP	TF	-1.58448	PREDICTED: homeobox-leucine zipper protein ATHB-13-like [Musa acuminata subsp. malaccensis]
Ma02_g18440	HSF	TF	-1.59371	PREDICTED: heat shock factor protein HSF30-like [Musa acuminata subsp. malaccensis]
Ma11_g23440	EIL	TF	-1.59488	PREDICTED: protein ETHYLENE INSENSITIVE 3-like [Musa acuminata subsp. malaccensis]
Ma04_g26000	bHLH	TF	-1.61335	PREDICTED: transcription factor bHLH48-like [Musa acuminata subsp. malaccensis]
Ma01_g18310	C2H2	TF	-1.61738	PREDICTED: zinc finger protein ZAT1-like [Musa acuminata subsp. malaccensis]
Ma04_g20110	HB-HD-ZIP	TF	-1.61772	PREDICTED: homeobox-leucine zipper protein HAT4 [Musa acuminata subsp. malaccensis]
Ma07_g05120	SBP	TF	-1.62355	PREDICTED: squamosa promoter-binding-like protein 10 isoform X1 [Musa acuminata subsp. malaccensis]
Ma09_g01850	NAC	TF	-1.63068	PREDICTED: NAC domain-containing protein 8-like [Musa acuminata subsp. malaccensis]
Ma03_g10320	bHLH	TF	-1.63436	PREDICTED: transcription factor bHLH49-like [Musa acuminata subsp. malaccensis]
Ma02_g09320	HB-HD-ZIP	TF	-1.63728	PREDICTED: homeobox-leucine zipper protein HOX21-like [Musa acuminata subsp. malaccensis]
Ma06_g03850	bHLH	TF	-1.64297	PREDICTED: transcription factor bHLH94-like isoform X2 [Musa acuminata subsp. malaccensis]
Ma08_g11190	bHLH	TF	-1.64768	PREDICTED: anthocyanin regulatory Lc protein-like [Musa acuminata subsp. malaccensis]
Ma04_g34820	HB-KNOX	TF	-1.65632	PREDICTED: homeobox protein rough sheath 1-like [Musa acuminata subsp. malaccensis]
Ma07_g16700	GRAS	TF	-1.65716	PREDICTED: protein MONOCULM 1-like [Musa acuminata subsp. malaccensis]
Ma09_g14430	bHLH	TF	-1.65769	PREDICTED: transcription factor bHLH94-like isoform X1 [Musa acuminata subsp. malaccensis]
Ma10_g28540	GARP-G2-like	TF	-1.66421	PREDICTED: myb family transcription factor EFM [Musa acuminata subsp. malaccensis]
Ma04_g14000	OFP	TF	-1.69648	PREDICTED: transcription repressor OFP7-like [Musa acuminata subsp. malaccensis]
Ma03_g31880	AP2/ERF-AP2	TF	-1.70065	PREDICTED: AP2-like ethylene-responsive transcription factor ANT [Musa acuminata subsp. malaccensis]
Ma06_g26200	GRF	TF	-1.70067	PREDICTED: growth-regulating factor 7-like isoform X1 [Musa acuminata subsp. malaccensis]
Ma05_g17180	GARP-G2-like	TF	-1.71033	PREDICTED: myb family transcription factor PHL8 isoform X1 [Musa acuminata subsp. malaccensis]
Ma10_g14460	TCP	TF	-1.72586	PREDICTED: transcription factor PCF5-like [Musa acuminata subsp. malaccensis]
Ma10_g19950	AP2/ERF-ERF	TF	-1.72641	PREDICTED: pathogenesis-related genes transcriptional activator PTI6-like [Musa acuminata subsp. malaccensis]
Ma03_g14050	GARP-G2-like	TF	-1.73125	PREDICTED: probable transcription factor KAN2 [Musa acuminata subsp. malaccensis]
Ma10_g25100	HSF	TF	-1.73202	PREDICTED: heat stress transcription factor B-4c-like [Musa acuminata subsp. malaccensis]
Ma03_g28720	MYB	TF	-1.73907	R2R3 MYB transcription factor TT2-1 [Musa AB Group]
Ma08_g12370	GARP-G2-like	TF	-1.73974	PREDICTED: protein PHOSPHATE STARVATION RESPONSE 1-like isoform X4 [Musa acuminata subsp. malaccensis]
Ma03_g23830	bZIP	TF	-1.74201	PREDICTED: protein ABSCISIC ACID-INSENSITIVE 5-like [Musa acuminata subsp. malaccensis]
Ma07_g22070	SBP	TF	-1.752	PREDICTED: squamosa promoter-binding-like protein 14 [Musa acuminata subsp. malaccensis]
Ma04_g18430	WRKY	TF	-1.75757	PREDICTED: probable WRKY transcription factor 12 isoform X2 [Musa acuminata subsp. malaccensis]
Ma09_g24550	bZIP	TF	-1.76564	PREDICTED: protein FD-like isoform X1 [Musa acuminata subsp. malaccensis]
Ma11_g16500	WRKY	TF	-1.78218	PREDICTED: probable WRKY transcription factor 14 [Musa acuminata subsp. malaccensis]
Ma04_g00280	bZIP	TF	-1.78318	PREDICTED: basic leucine zipper 23-like [Musa acuminata subsp. malaccensis]
Ma02_g04480	PLATZ	TF	-1.79491	PREDICTED: uncharacterized protein LOC103970837 isoform X2 [Musa acuminata subsp. malaccensis]
Ma09_g29910	SBP	TF	-1.79854	PREDICTED: teosinte glume architecture 1-like [Musa acuminata subsp. malaccensis]
Ma04_g38940	GARP-G2-like	TF	-1.8056	PREDICTED: probable transcription factor KAN4 [Musa acuminata subsp. malaccensis]
Ma05_g09700	C2H2	TF	-1.80908	PREDICTED: zinc finger protein WIP6-like [Musa acuminata subsp. malaccensis]
Ma10_g10180	C2C2-Dof	TF	-1.81071	PREDICTED: dof zinc finger protein DOF1.4-like [Musa acuminata subsp. malaccensis]
Ma06_g11760	bHLH	TF	-1.81619	PREDICTED: transcription factor bHLH96-like [Musa acuminata subsp. malaccensis]
Ma07_g27100	C2C2-GATA	TF	-1.82011	PREDICTED: GATA transcription factor 19-like [Musa acuminata subsp. malaccensis]
Ma10_g16450	GRAS	TF	-1.83089	PREDICTED: protein SHORT-ROOT-like isoform X1 [Musa acuminata subsp. malaccensis]
Ma05_g01900	HB-KNOX	TF	-1.83789	PREDICTED: homeobox protein rough sheath 1 isoform X2 [Musa acuminata subsp. malaccensis]
Ma03_g00720	SBP	TF	-1.8498	PREDICTED: squamosa promoter-binding-like protein 10 isoform X2 [Musa acuminata subsp. malaccensis]
Ma09_g14770	HSF	TF	-1.85026	PREDICTED: heat stress transcription factor B-4c-like [Musa acuminata subsp. malaccensis]
Ma09_g03260	C2C2-Dof	TF	-1.86202	PREDICTED: dof zinc finger protein DOF3.6-like [Musa acuminata subsp. malaccensis]
Ma08_g34470	bHLH	TF	-1.86311	PREDICTED: transcription factor bHLH93-like [Musa acuminata subsp. malaccensis]
Ma05_g06550	bHLH	TF	-1.86704	PREDICTED: transcription factor SPEECHLESS-like [Musa acuminata subsp. malaccensis]
Ma11_g17420	C2H2	TF	-1.86991	PREDICTED: zinc finger protein WIP3-like [Musa acuminata subsp. malaccensis]
Ma04_g03690	NF-YA	TF	-1.87678	PREDICTED: nuclear transcription factor Y subunit A-1-like [Musa acuminata subsp. malaccensis]
Ma07_g07000	HB-HD-ZIP	TF	-1.8856	PREDICTED: homeobox-leucine zipper protein HAT4-like isoform X1 [Musa acuminata subsp. malaccensis]
Ma04_g35310	LOB	TF	-1.895	PREDICTED: LOB domain-containing protein 30-like [Musa acuminata subsp. malaccensis]
Ma09_g03310	MYB	TF	-1.896	PREDICTED: transcription factor AS1-like [Musa acuminata subsp. malaccensis]
Ma08_g22080	OFP	TF	-1.89981	PREDICTED: transcription repressor OFP1-like [Musa acuminata subsp. malaccensis]
Ma10_g05400	C2C2-Dof	TF	-1.90917	PREDICTED: dof zinc finger protein DOF2.1-like isoform X2 [Musa acuminata subsp. malaccensis]
Ma06_g15900	TCP	TF	-1.91102	PREDICTED: transcription factor PCF5-like [Musa acuminata subsp. malaccensis]
Ma05_g07570	HSF	TF	-1.92262	PREDICTED: heat stress transcription factor B-4b-like [Musa acuminata subsp. malaccensis]
Ma05_g03690	MYB	TF	-1.93086	PREDICTED: myb-related protein Myb4-like [Musa acuminata subsp. malaccensis]
Ma07_g24120	C2C2-Dof	TF	-1.94482	PREDICTED: dof zinc finger protein DOF3.1 [Musa acuminata subsp. malaccensis]
Ma07_g21650	C2C2-CO-like	TF	-1.94544	PREDICTED: zinc finger protein CONSTANS-LIKE 10-like [Musa acuminata subsp. malaccensis]
Ma10_g18000	Tify	TF	-1.96018	protein TIFY 6a-like isoform X1 [Phalaenopsis equestris]
Ma10_g06810	AP2/ERF-ERF	TF	-1.96313	PREDICTED: ethylene-responsive transcription factor CRF1-like [Musa acuminata subsp. malaccensis]
Ma04_g07890	MYB-related	TF	-1.96725	PREDICTED: protein RADIALIS-like 3 [Musa acuminata subsp. malaccensis]
Ma11_g21600	bHLH	TF	-1.99093	PREDICTED: transcription factor bHLH96-like [Musa acuminata subsp. malaccensis]
Ma09_g25160	C2H2	TF	-1.99509	PREDICTED: uncharacterized protein LOC103998881 [Musa acuminata subsp. malaccensis]
Ma01_g18390	MADS-MIKC	TF	-2.0034	PREDICTED: MADS-box transcription factor 6-like [Musa acuminata subsp. malaccensis]
Ma00_g02930	NAC	TF	-2.02212	PREDICTED: NAC domain-containing protein 8-like [Musa acuminata subsp. malaccensis]
Ma01_g15340	GRF	TF	-2.02796	PREDICTED: growth-regulating factor 6-like [Musa acuminata subsp. malaccensis]
Ma09_g16980	MYB	TF	-2.0417	PREDICTED: transcriptional activator Myb-like isoform X1 [Musa acuminata subsp. malaccensis]
Ma09_g23420	WRKY	TF	-2.04375	PREDICTED: WRKY transcription factor WRKY51 isoform X1 [Musa acuminata subsp. malaccensis]
Ma05_g24300	WRKY	TF	-2.05066	PREDICTED: WRKY transcription factor WRKY51-like [Musa acuminata subsp. malaccensis]
Ma01_g16110	OFP	TF	-2.05749	PREDICTED: transcription repressor OFP7-like [Musa acuminata subsp. malaccensis]
Ma09_g05610	MADS-MIKC	TF	-2.05986	PREDICTED: MADS-box transcription factor 32-like [Musa acuminata subsp. malaccensis]
Ma10_g20170	NF-YC	TF	-2.06075	PREDICTED: nuclear transcription factor Y subunit C-4-like isoform X1 [Musa acuminata subsp. malaccensis]
Ma04_g22250	CSD	TF	-2.08792	PREDICTED: cold shock domain-containing protein 3-like [Musa acuminata subsp. malaccensis]
Ma01_g18580	GRF	TF	-2.10252	PREDICTED: growth-regulating factor 5-like [Musa acuminata subsp. malaccensis]
Ma09_g06490	HB-WOX	TF	-2.11	PREDICTED: WUSCHEL-related homeobox 9-like [Musa acuminata subsp. malaccensis]
Ma09_g11660	bHLH	TF	-2.11656	PREDICTED: transcription factor bHLH117 [Musa acuminata subsp. malaccensis]
Ma06_g06950	GARP-G2-like	TF	-2.12025	PREDICTED: myb family transcription factor EFM-like isoform X1 [Musa acuminata subsp. malaccensis]
Ma00_g01940	Tify	TF	-2.12926	PREDICTED: GATA transcription factor 20 [Musa acuminata subsp. malaccensis]
Ma10_g30260	HB-HD-ZIP	TF	-2.14736	PREDICTED: homeobox-leucine zipper protein HOX20-like isoform X2 [Musa acuminata subsp. malaccensis]
Ma02_g11230	B3	TF	-2.16252	PREDICTED: B3 domain-containing protein Os01g0723500-like [Musa acuminata subsp. malaccensis]
Ma06_g04170	C2H2	TF	-2.17255	PREDICTED: protein indeterminate-domain 16-like [Musa acuminata subsp. malaccensis]
Ma07_g00670	GARP-G2-like	TF	-2.1793	PREDICTED: probable transcription factor KAN4 [Musa acuminata subsp. malaccensis]
Ma10_g26800	C2C2-CO-like	TF	-2.21755	PREDICTED: zinc finger protein CONSTANS-LIKE 16-like [Musa acuminata subsp. malaccensis]
Ma06_g34760	LOB	TF	-2.22228	PREDICTED: LOB domain-containing protein 1-like [Musa acuminata subsp. malaccensis]
Ma04_g04330	C2H2	TF	-2.22301	PREDICTED: protein indeterminate-domain 5, chloroplastic [Musa acuminata subsp. malaccensis]
Ma03_g19690	LOB	TF	-2.25474	PREDICTED: LOB domain-containing protein 37-like [Musa acuminata subsp. malaccensis]
Ma03_g06960	HSF	TF	-2.27709	PREDICTED: heat stress transcription factor B-4c-like [Musa acuminata subsp. malaccensis]
Ma04_g37910	C2C2-YABBY	TF	-2.2854	PREDICTED: protein YABBY 2-like [Musa acuminata subsp. malaccensis]
Ma10_g05150	OFP	TF	-2.28981	PREDICTED: transcription repressor OFP4-like [Musa acuminata subsp. malaccensis]
Ma01_g19840	bHLH	TF	-2.3056	PREDICTED: transcription factor bHLH93-like [Musa acuminata subsp. malaccensis]
Ma09_g27140	C2C2-Dof	TF	-2.37592	PREDICTED: dof zinc finger protein DOF1.4-like [Musa acuminata subsp. malaccensis]
Ma04_g30130	SBP	TF	-2.38379	PREDICTED: squamosa promoter-binding protein 1-like [Musa acuminata subsp. malaccensis]
Ma05_g22710	bHLH	TF	-2.42164	PREDICTED: transcription factor bHLH57-like [Musa acuminata subsp. malaccensis]
Ma11_g00590	MYB-related	TF	-2.44312	PREDICTED: uncharacterized protein LOC103970821 [Musa acuminata subsp. malaccensis]
Ma02_g15040	HB-KNOX	TF	-2.44933	PREDICTED: homeobox protein knotted-1-like 2 [Musa acuminata subsp. malaccensis]
Ma04_g00230	NF-YC	TF	-2.46702	PREDICTED: DNA polymerase epsilon subunit C-like [Musa acuminata subsp. malaccensis]
Ma01_g01910	LOB	TF	-2.46831	PREDICTED: LOB domain-containing protein 29 [Musa acuminata subsp. malaccensis]
Ma04_g35180	AP2/ERF-ERF	TF	-2.4824	PREDICTED: ethylene-responsive transcription factor RAP2-11-like [Musa acuminata subsp. malaccensis]
Ma06_g30610	zf-HD	TF	-2.50161	PREDICTED: zinc-finger homeodomain protein 4-like [Musa acuminata subsp. malaccensis]
Ma04_g03230	HB-KNOX	TF	-2.5316	PREDICTED: homeobox protein knotted-1-like 6 [Musa acuminata subsp. malaccensis]
Ma03_g21030	C2H2	TF	-2.54039	PREDICTED: protein SHOOT GRAVITROPISM 5-like [Musa acuminata subsp. malaccensis]
Ma04_g22430	bZIP	TF	-2.56838	PREDICTED: bZIP transcription factor 27-like [Musa acuminata subsp. malaccensis]
Ma05_g10050	OFP	TF	-2.56906	PREDICTED: transcription repressor OFP8-like [Musa acuminata subsp. malaccensis]
Ma08_g24600	B3-ARF	TF	-2.62083	PREDICTED: auxin response factor 19-like [Musa acuminata subsp. malaccensis]
Ma08_g07670	OFP	TF	-2.63085	PREDICTED: transcription repressor OFP15-like [Musa acuminata subsp. malaccensis]
Ma09_g14970	bZIP	TF	-2.6718	PREDICTED: transcription factor TGA2.3-like [Musa acuminata subsp. malaccensis]
Ma10_g30050	AP2/ERF-ERF	TF	-2.70173	PREDICTED: ethylene-responsive transcription factor ERF109-like [Musa acuminata subsp. malaccensis]
Ma02_g15220	C2C2-Dof	TF	-2.83934	PREDICTED: dof zinc finger protein DOF1.6 [Musa acuminata subsp. malaccensis]
Ma04_g17020	GRAS	TF	-2.84095	PREDICTED: protein SHORT-ROOT 1-like [Musa acuminata subsp. malaccensis]
Ma02_g12890	GARP-G2-like	TF	-2.92178	PREDICTED: uncharacterized protein LOC103976319 isoform X2 [Musa acuminata subsp. malaccensis]
Ma09_g20610	MYB	TF	-2.93945	PREDICTED: transcription factor DIVARICATA-like [Musa acuminata subsp. malaccensis]
Ma04_g13820	AP2/ERF-ERF	TF	-2.94387	PREDICTED: ethylene-responsive transcription factor ERF118-like [Musa acuminata subsp. malaccensis]
Ma08_g20860	MYB-related	TF	-2.94474	PREDICTED: transcription factor MYB1R1-like isoform X2 [Musa acuminata subsp. malaccensis]
Ma06_g38380	TCP	TF	-2.97546	PREDICTED: transcription factor TCP15-like [Musa acuminata subsp. malaccensis]
Ma05_g25490	MYB	TF	-2.9769	PREDICTED: protein ODORANT1-like [Musa acuminata subsp. malaccensis]
Ma03_g06610	bHLH	TF	-2.99834	PREDICTED: transcription factor bHLH94-like [Musa acuminata subsp. malaccensis]
Ma07_g28550	HB-KNOX	TF	-3.01879	PREDICTED: homeobox protein knotted-1-like 6 [Musa acuminata subsp. malaccensis]
Ma03_g32300	C2C2-GATA	TF	-3.10959	PREDICTED: GATA transcription factor 18-like [Musa acuminata subsp. malaccensis]
Ma06_g37230	bHLH	TF	-3.30528	PREDICTED: transcription factor ILI5-like [Musa acuminata subsp. malaccensis]
Ma03_g25760	MADS-M-type	TF	-3.33925	PREDICTED: agamous-like MADS-box protein AGL80 [Musa acuminata subsp. malaccensis]
Ma10_g14490	bHLH	TF	-3.34365	PREDICTED: transcription factor bHLH30-like [Musa acuminata subsp. malaccensis]
Ma06_g29020	C2C2-GATA	TF	-3.43452	PREDICTED: GATA transcription factor 19-like [Musa acuminata subsp. malaccensis]
Ma09_g04930	MYB	TF	-3.45526	PREDICTED: myb protein-like [Musa acuminata subsp. malaccensis]
Ma11_g24590	OFP	TF	-3.45806	PREDICTED: transcription repressor OFP13-like [Musa acuminata subsp. malaccensis]
Ma08_g31220	GARP-G2-like	TF	-3.51011	PREDICTED: transcription repressor KAN1-like isoform X1 [Musa acuminata subsp. malaccensis]
Ma03_g27410	HB-KNOX	TF	-3.56299	PREDICTED: homeobox protein knotted-1-like 6 [Musa acuminata subsp. malaccensis]
Ma05_g02900	HSF	TF	-3.64946	PREDICTED: heat stress transcription factor A-2b-like [Musa acuminata subsp. malaccensis]
Ma11_g00230	Trihelix	TF	-4.01467	PREDICTED: trihelix transcription factor ASIL2-like [Musa acuminata subsp. malaccensis]
Ma05_g20940	MYB	TF	-4.77024	PREDICTED: myb-related protein Myb4-like [Musa acuminata subsp. malaccensis]
Ma02_g00290	MYB	TF	-4.9111	PREDICTED: myb-related protein P-like [Musa acuminata subsp. malaccensis]
